# Supplementary material for: Structural and Evolutionary Relationships of Melanin Cascade Proteins in Cnidarian Innate Immunity
Source: Integr Comp Biol. 2024 Jul 18;64(5):1320–37. doi: 10.1093/icb/icae115 (PMC11579526; doi:10.1093/icb/icae115)
Supplement: icae115_Supplemental_Files [file icae115_supplemental_files.zip]

Archive with 5 entries (5 files):
- icae115/Code_Workup.Rmd
- icae115/supplemental_file_1.xlsx
- icae115/supplemental_file_2.xlsx
- icae115/supplemental_file_3.xlsx
- icae115/supplemental_file_4.xlsx
