# Supplementary material for: Structural and Evolutionary Relationships of Melanin Cascade Proteins in Cnidarian Innate Immunity
Source: Integr Comp Biol. 2024 Jul 18;64(5):1320–37. doi: 10.1093/icb/icae115 (PMC11579526; doi:10.1093/icb/icae115)
Supplement: icae115_Supplemental_Files [file icae115_supplemental_files.zip › icae115/Code_Workup.Rmd]

---
title: "Melanin Workup"
author: "Emily Van Buren"
date: "`r Sys.Date()`"
output:
  word_document: default
  html_document: default
  pdf_document: default
---
# Introduction

This markdown file includes the bioinformatic and computational steps to produce the publication "Structural and Evolutionary Relationship of Melanin Cascade Proteins in Cnidarian Innate Immunity". There are two main goals for this study: 1) to put the coral melanin pathway in comparative evolutionary context using protein sequence data and bioinformatic tools and 2) to use an existing dataset with active disease (SCTLD) to identify melanin synthesis and PO-candidates that may be important to coral’s ability to survive disease. Overall, this study provides a comprehensive analysis of the genes involved in tyrosine-mediated melanin synthesis in cnidarians.

# Disease Model 

In this study, we will be using orthologous expression from Beavers 2023 to identify tyrosine metabolism pathway genes and their expressions during a disease event. We will also be correlating those gene expressions in disease individuals to protein assays that identify key immune products from the tyrosine metabolism pathway. 

Protein assay information and ortholog gene expression is available in supplemental file 2. 

## Identification of Tyrosinase Metabolism Genes from Model Organisms 

Using the known tyrosine metabolism gene network from Homo sapiens and Drosophila melanogaster, we will search for those genes using HMMER; a program used for searching sequence databases for sequence homologs, and for making sequence alignments.  It implements methods using probabilistic models called profile hidden Markov models (profile HMMs).In addition to this, we will be utilizing their ability to work with a profile database, Interpro to identify pfam domains. Using HMMER, we will be able to identify functionally similar protein sequences from this pathway in the M.cavernosa proteome built in Beavers 2023. All HMMER searches were performed on The UTA High Performance Computing cluster ([UTA HPC](https://oit.uta.edu/services/hpc/)). Sequences are available in supplemental file 4. 

### HMMER Drosophila 

```{bash, eval=FALSE}
#!/bin/bash
#SBATCH -J hmmer_annotate            # job name
#SBATCH -o hmmer_annotate.o%j        # output and error file name (%j expands to jobID)
#SBATCH -e hmmer_annotate.e%j        # name of stderr error file.
#SBATCH -N 1                                             # number of nodes requested
#SBATCH -n 15                                            # total number of mpi tasks requested
#SBATCH -p normal                                        # queue (partition) -- normal, development, etc.
#SBATCH -t 6-00:00:00                                      # run time (hh:mm:ss) - 48 hours
#SBATCH --mail-user=mnc3287@mavs.uta.edu
#SBATCH --mail-type=begin                                # email me when the job starts
#SBATCH --mail-type=end                                  # email me when the job finishes


/home/mnc3287/hmmer-3.4/src/hmmsearch --tblout drosophila_tyrosine_metabolism_proteins_tblout.txt --incE .00001 --cpu 10 /home/mnc3287/hmmer-3.4/Pfam-A.hmm.gz drosophila_tyrosine_metabolism_proteins.fa
```

### HMMER Homo sapiens 

```{bash, eval=FALSE}
#!/bin/bash
#SBATCH -J hmmer_annotate            # job name
#SBATCH -o hmmer_annotate.o%j        # output and error file name (%j expands to jobID)
#SBATCH -e hmmer_annotate.e%j        # name of stderr error file.
#SBATCH -N 1                                             # number of nodes requested
#SBATCH -n 15                                            # total number of mpi tasks requested
#SBATCH -p normal                                        # queue (partition) -- normal, development, etc.
#SBATCH -t 6-00:00:00                                      # run time (hh:mm:ss) - 48 hours
#SBATCH --mail-user=mnc3287@mavs.uta.edu
#SBATCH --mail-type=begin                                # email me when the job starts
#SBATCH --mail-type=end                                  # email me when the job finishes

/home/mnc3287/hmmer-3.4/src/hmmsearch --pfamtblout human_tyrosine_metabolism_proteins_pfamtblout.txt --incE .00001 --cpu 10 /home/mnc3287/hmmer-3.4/Pfam-A.hmm.gz human_tyrosine_metabolism_proteins.fa
```

### HMMER PO Candidates 

First we will use HMMER to identify the Pfam domains that are significantly associated with the protein sequences used for the phylogenetic tree. Pfam domains have to have an e-value of 0.01 or less. 

```{bash, eval=FALSE}
#!/bin/bash
#SBATCH -J hmmer_annotate            # job name
#SBATCH -o hmmer_annotate.o%j        # output and error file name (%j expands to jobID)
#SBATCH -e hmmer_annotate.e%j        # name of stderr error file.
#SBATCH -N 1                                             # number of nodes requested
#SBATCH -n 15                                            # total number of mpi tasks requested
#SBATCH -p normal                                        # queue (partition) -- normal, development, etc.
#SBATCH -t 6-00:00:00                                      # run time (hh:mm:ss) - 48 hours
#SBATCH --mail-user=mnc3287@mavs.uta.edu
#SBATCH --mail-type=begin                                # email me when the job starts
#SBATCH --mail-type=end                                  # email me when the job finishes

PATH=$PATH:/home/mnc3287/hmmer-3.4/src

for FILE in *.fa; do
        echo ${FILE}
        SAMP=$(basename -s .fa $FILE)
        echo $SAMP

/home/mnc3287/hmmer-3.4/src/hmmsearch --tblout ${SAMP}_tblout.txt --incE .00001 --cpu 10 /home/mnc3287/hmmer-3.4/Pfam-A.hmm.gz ${SAMP}.fa
/home/mnc3287/hmmer-3.4/src/hmmsearch --domtblout ${SAMP}_domtblout.txt --incE .00001 --cpu 10 /home/mnc3287/hmmer-3.4/Pfam-A.hmm.gz ${SAMP}.fa
/home/mnc3287/hmmer-3.4/src/hmmsearch --pfamtblout ${SAMP}_pfamtblout.txt --incE .00001 --cpu 10 /home/mnc3287/hmmer-3.4/Pfam-A.hmm.gz ${SAMP}.fa
done 
```

We then reformated the output file as so: 

```{r, eval=FALSE}
# Load in libraries and set working directory
library("reshape2")
library(dplyr)
library(tidyverse)

setwd("/Users/marielle/Documents/Mydlarz Lab/Melanin/phylogenetic tree")

### Melt by PFAM (accession)

data_wide <- read.csv("tyrosinase_protein_update_4_8_2024_refpfam_domain.csv") # import the cleaned up excel sheet
melted_data <- melt(data_wide, id.vars = "accession", measure.vars = "target_name") # melts by accession

result <- melted_data %>% # groups same variables together and separates it by. comma 
  group_by(accession, variable) %>%
  summarize(value = paste(value, collapse = ", "))

write.csv(result, "tyrosinase_updated_melted.csv", row.names = FALSE) # save it 


### Assigning and organizing by orthogroups

setwd("/Users/marielle/Documents/Mydlarz Lab/Melanin/phylogenetic tree")
tyrosinase_list <- read.csv("tyrosinase_protein_to_ortho.csv")
geneInfo_melanin <- read.csv("geneInfo_melanin.csv")

tyrosinase_ordered_list <- tyrosinase_list %>% # takes apart groups so it is not separated by commas anymore
  separate_rows(tyrosinase_updated_gene_name, sep=", ") %>% 
  filter(tyrosinase_updated_gene_name != " ")

write.csv(tyrosinase_ordered_list, file = "tyrosinase_updated_ordered_list.csv", row.names = FALSE) # save it

# rename tyrosinase_updated_gene_name to mcav_gene_name? 
tyrosinase_ordered_list <- read.csv("tyrosinase_updated_ordered_list.csv")
tyrosinase_updated_orthogroups <- merge(tyrosinase_ordered_list, geneInfo_melanin, by="mcav_gene_name", all.x=TRUE) # merges by orthogroup
tyrosinase_updated_orthogroups_cleaned <- merge(tyrosinase_ordered_list, geneInfo_melanin, by="mcav_gene_name", all.x=FALSE) # takes out empty rows

write.csv(tyrosinase_updated_orthogroups, file = "tyrosinase_updated_orthogroups.csv", row.names = FALSE) # save file
write.csv(tyrosinase_updated_orthogroups_cleaned, file = "tyrosinase_updated_orthogroups_cleaned.csv", row.names = FALSE) # save file

# Note: manually rename the "mcav_gene_name" column to "Tyrosinase_protein_sequence" :)
```

These cleaned orthogroups can be seen in supplemental file 4. 

## Kruskal Wallis tests
Using the melanin concentration stats and the phenotypic information from the exposure study, we will test for differences between disease state and species using the Kruskal Wallis method. The Kruskal Wallis method was selected as it is a nonparametric test analogous to a one-way ANOVA. A Dunn (1964) Kruskal-Wallis multiple comparison with p-values adjusted with the Holm method was selected. 

#### Set Up 
```{r setup, include=FALSE, echo=FALSE}
setwd("/Users/emilybuckley/Documents/Documents/UTA/RESEARCH/MELANIN/SCTLD_experiment_data")
library(ggplot2)
library(ggpubr)
library(corrplot)
library(vegan)
library(repo)
library(RVAideMemoire)
library(devtools)
library(FSA)
```

### Status - Melanin conc.
First we will test Melanin Concentration to Status (control, exposed, infected). 
```{r, fig.height=5, fig.width=5}
assay <- read.csv("/Users/emilybuckley/Documents/Documents/UTA/RESEARCH/MELANIN/SCTLD_experiment_data/metadata.csv")
colnames(assay)
assay_test <- assay[,c(3,18)] # keep status and Melanin_conc

# Remove rows with missing values
assay_test <- na.omit(assay_test)

# Perform Kruskal Wallis test on Melanin_conc testing for differences between disease states
kruskal.test(Melanin_conc ~ Status, assay_test)

# 	Kruskal-Wallis rank sum test
# 
# data:  Melanin_conc by Status
# Kruskal-Wallis chi-squared = 4.1406, df = 2, p-value = 0.1261
```

```{r}
dunnTest(Melanin_conc ~ Status,
         data = assay_test,
         method = "holm")
# Dunn (1964) Kruskal-Wallis multiple comparison
#   p-values adjusted with the Holm method.
# 
#           Comparison         Z    P.unadj     P.adj
# 1  Control - Exposed -1.574376 0.11540060 0.2308012
# 2 Control - Infected -1.689263 0.09116895 0.2735069
# 3 Exposed - Infected  0.430470 0.66685377 0.6668538
# Warning message:
# Status was coerced to a factor. 
```

### Coral Species ~ Melanin conc.
Now we will test melanin concentration to species (C.natans, M.cavernosa, O.annularis, P.asteroites, P.strigosa)
```{r}
assay <- read.csv("/Users/emilybuckley/Documents/Documents/UTA/RESEARCH/MELANIN/SCTLD_experiment_data/metadata.csv")
colnames(assay)
assay_test <- assay[,c(2,18)] # keep species and Melanin_conc

# Remove rows with missing values
assay_test <- na.omit(assay_test)

# Perform Kruskal Wallis test on Melanin_conc testing for differences between coral species
kruskal.test(Melanin_conc ~ Host_species, assay_test)
# 
# 	Kruskal-Wallis rank sum test
# 
# data:  Melanin_conc by Host_species
# Kruskal-Wallis chi-squared = 19.061, df = 4, p-value = 0.0007647
```

```{r}
dunnTest(Melanin_conc ~ Host_species,
         data = assay_test,
         method = "holm")
# Dunn (1964) Kruskal-Wallis multiple comparison
#   p-values adjusted with the Holm method.
# 
#     Comparison          Z      P.unadj       P.adj
# 1  cnat - mcav -1.9172247 0.0552093949 0.276046974
# 2  cnat - oann  1.1232832 0.2613172238 1.000000000
# 3  mcav - oann  3.1423822 0.0016757916 0.015082124
# 4  cnat - past -2.3622522 0.0181642821 0.127149975
# 5  mcav - past -0.5500672 0.5822732513 1.000000000
# 6  oann - past -3.5411254 0.0003984242 0.003984242
# 7  cnat - pstr  0.5747049 0.5654908976 1.000000000
# 8  mcav - pstr  2.3215646 0.0202563896 0.121538337
# 9  oann - pstr -0.4293336 0.6676804964 0.667680496
# 10 past - pstr  2.7184138 0.0065595745 0.052476596
# Warning message:
# Host_species was coerced to a factor. 
```

### Status - Relative Risk
First we will test Melanin Concentration to Status (control, exposed, infected). 
```{r, fig.height=5, fig.width=5}
assay <- read.csv("/Users/emilybuckley/Documents/Documents/UTA/RESEARCH/MELANIN/SCTLD_experiment_data/metadata.csv")
colnames(assay)
assay_test <- assay[,c(6,18)] # keep RR and Melanin_conc
assay_test$Coral_RR <- as.factor(assay_test$Coral_RR) # turn it into a factor for Dunn test. 

# Remove rows with missing values
assay_test <- na.omit(assay_test)

# Perform Kruskal Wallis test on Melanin_conc testing for differences between disease states
kruskal.test(Melanin_conc ~ Coral_RR, assay_test)

# 	Kruskal-Wallis rank sum test
# 
# data:  Melanin_conc by Coral_RR
# Kruskal-Wallis chi-squared = 19.061, df = 4, p-value = 0.0007647
```

```{r}
dunnTest(Melanin_conc ~ Coral_RR,
         data = assay_test,
         method = "holm")
#       Comparison          Z      P.unadj       P.adj
# 1  12.09 - 12.19 -1.1232832 0.2613172238 1.000000000
# 2    12.09 - 5.1 -3.1423822 0.0016757916 0.015082124
# 3    12.19 - 5.1 -1.9172247 0.0552093949 0.276046974
# 4   12.09 - 7.91 -3.5411254 0.0003984242 0.003984242
# 5   12.19 - 7.91 -2.3622522 0.0181642821 0.127149975
# 6     5.1 - 7.91 -0.5500672 0.5822732513 1.000000000
# 7    12.09 - 9.3 -0.4293336 0.6676804964 0.667680496
# 8    12.19 - 9.3  0.5747049 0.5654908976 1.000000000
# 9      5.1 - 9.3  2.3215646 0.0202563896 0.121538337
# 10    7.91 - 9.3  2.7184138 0.0065595745 0.052476596
```

### Train Violin Melanin
We will visualize the Kruskal Wallis tests via a violin plot. 

```{r, fig.height=1.8,fig.width=5}
assay <- read.csv("/Users/emilybuckley/Documents/Documents/UTA/RESEARCH/MELANIN/SCTLD_experiment_data/metadata.csv")
colnames(assay)
assay_test <- assay[,c(2,3,6,18)] # keep species, status, coral RR, and Melanin_conc
assay_test <- na.omit(assay_test)
colnames(assay_test)
assay_test <- tibble::rownames_to_column(assay_test,"NULL")
assay_test <- assay_test[,-c(1)]
dim(assay_test)

################ Status Violin ################ 
Melanin_status <- 
  ggplot(assay_test, aes(x=Status,y=Melanin_conc, fill=Status,color=Status))+
  geom_point()+
  geom_violin()+
  scale_color_manual(values=c("Control"="#91bfdb","Exposed"="#ffffbf","Infected"="#fc8d59"))+
  scale_fill_manual(values=c("Control"="#91bfdb","Exposed"="#ffffbf","Infected"="#fc8d59"))+
  scale_y_continuous(limits = c(-1,14))+
  stat_compare_means(label.y=12.5,label.x.npc="middle",label="p.signif", method="kruskal")+
  labs(x=NULL,y="µg of melanin per mg of tissue")+
  ggtitle("Melanin concentration by Status")+
  theme_light()  


################ Grouped by coral species ################ 
assay_test$Host_species <- factor(assay_test$Host_species, levels = c("mcav","past","pstr","oann","cnat")) # in order of lowest to highest relative risk
my_comparisons <- list( c("mcav", "oann"), c("past", "oann"))

Melanin_coral_species <- 
ggplot(assay_test, aes(x=Host_species, y=Melanin_conc, fill=Host_species, color=Host_species))+
  geom_point()+
  geom_violin()+
  scale_color_manual(values = c("mcav"="#42CCA8", "past"="#198DCE","pstr"="#253494","oann"="#13D3E2","cnat"="#B1E58F")) +
  scale_fill_manual(values=c("mcav"="#42CCA8", "past"="#198DCE","pstr"="#253494","oann"="#13D3E2","cnat"="#B1E58F")) +
  scale_y_continuous(limits = c(-1,14))+
  # stat_compare_means(label.y=12.5,label.x.npc="middle",label="p.signif", method="kruskal")+
  # stat_compare_means(comparisons = my_comparisons, method = "kruskal")+ # Add pairwise comparisons p-value
    stat_compare_means(comparisons = my_comparisons,label.y = c(8,10))+ # Add pairwise comparisons p-value
  stat_compare_means(label.y = 14)  +   # Add global p-value
  labs(x=NULL,y="µg of melanin per mg of tissue")+
  ggtitle("Melanin concentration by Species in order of Relative Risk")+
  theme_light()


######## Make Into Published Figure ########

library(ggplot2)
library(ggpubr) # For arranging plots and stat_cor()

# Initialize a list to store plots
plots_list <- list(Melanin_status,Melanin_coral_species)


# Combine all plots into one
# Adjust 'nrow' and 'ncol' based on how many plots you want per row/column
final_plot <- ggarrange(plotlist = plots_list, nrow = 1, ncol = 2, common.legend = FALSE)

# Print the final plot
print(final_plot)

# Optional: Save the final plot
ggsave("Kruskal_Wallis_Violin_Plot_v3.pdf", final_plot, width = 11, height = 8)
```

### Train Box Melanin

We will visualize the Kruskal Wallis tests via a violin plot.
```{r, fig.height=1.8,fig.width=5}
assay <- read.csv("/Users/emilybuckley/Documents/Documents/UTA/RESEARCH/MELANIN/SCTLD_experiment_data/metadata.csv")
colnames(assay)
assay_test <- assay[,c(2,3,18)] # keep species, status, and Melanin_conc
assay_test <- na.omit(assay_test)
colnames(assay_test)
assay_test <- tibble::rownames_to_column(assay_test,"NULL")
assay_test <- assay_test[,-c(1)]
dim(assay_test)

################ Status Violin ################ 
Melanin_status <- 
  ggplot(assay_test, aes(x=Status,y=Melanin_conc, fill=Status,color=Status))+
  geom_point()+
  geom_boxplot(alpha=0.4, width=0.5)+
  scale_color_manual(values=c("Control"="#91bfdb","Exposed"="#ffffbf","Infected"="#fc8d59"))+
  scale_fill_manual(values=c("Control"="#91bfdb","Exposed"="#ffffbf","Infected"="#fc8d59"))+
  scale_y_continuous(limits = c(-1,14))+
  stat_compare_means(label.y=12.5,label.x.npc="middle",label="p.signif", method="kruskal")+
  labs(x=NULL,y=NULL)+
  ggtitle("Melanin concentration by Status")+
  theme_light()  


################ Grouped by coral species ################ 
assay_test$Host_species <- factor(assay_test$Host_species, levels = c("mcav","past","oann","cnat","pstr"))
my_comparisons <- list( c("mcav", "oann"), c("past", "oann"))
Melanin_coral_species <- 
ggplot(assay_test, aes(x=Host_species, y=Melanin_conc, fill=Host_species, color=Host_species))+
  geom_point()+
  geom_boxplot(alpha=0.4, width=0.5)+
  scale_color_manual(values = c("cnat"="#B1E58F","mcav"="#42CCA8","oann"="#13D3E2", "past"="#198DCE","pstr"="#253494")) +
  scale_fill_manual(values=c("cnat"="#B1E58F","mcav"="#42CCA8","oann"="#13D3E2", "past"="#198DCE","pstr"="#253494")) +
  scale_y_continuous(limits = c(-1,14))+
  stat_compare_means(label.y=12.5,label.x.npc="middle",label="p.signif", method="kruskal")+
  labs(x=NULL,y=NULL)+
  stat_compare_means(comparisons = my_comparisons, method = "kruskal")+ # Add pairwise comparisons p-value
  ggtitle("Melanin concentration by Species")+
  theme_light()


######## Make Into Published Figure ########

library(ggplot2)
library(ggpubr) # For arranging plots and stat_cor()

# Initialize a list to store plots
plots_list <- list(Melanin_status,Melanin_coral_species)


# Combine all plots into one
# Adjust 'nrow' and 'ncol' based on how many plots you want per row/column
final_plot <- ggarrange(plotlist = plots_list, nrow = 1, ncol = 2, common.legend = FALSE)

# Print the final plot
print(final_plot)

# Optional: Save the final plot
ggsave("Kruskal_Wallis_Box_Plots.pdf", final_plot, width = 11, height = 8)
```

##  Correlate Gene Expression to Traits - Infected Only 

We will take genes of interest identified in the M.cavernosa 
```{r}
setwd("/Users/emilybuckley/Documents/Documents/UTA/RESEARCH/MELANIN/SCTLD_experiment_data/correlation")
library(dplyr)
geneInfo <- read.csv("/Users/emilybuckley/Documents/Documents/UTA/RESEARCH/MELANIN/SCTLD_experiment_data/proteome_hits/mcav_orthogroups_cleaned.csv")
hum_gene_info <- read.csv("/Users/emilybuckley/Documents/Documents/UTA/RESEARCH/MELANIN/SCTLD_experiment_data/proteome_hits/human_gene_info.csv")
geneInfo_full <- full_join(geneInfo,hum_gene_info,keep = TRUE)
write.csv(geneInfo_full,file = "mcav_orthogroups_cleaned_with_geneInfo_full.csv")

tyr_met_subset <- geneInfo[ !duplicated(geneInfo$Orthogroup), ]
dim(tyr_met_subset)
# 313 orthogroups identified

expression <- read.csv("/Users/emilybuckley/Documents/Documents/UTA/RESEARCH/MELANIN/SCTLD_WGCNA/coral_rlogs.csv",row.names = "Orthogroup")
tyr_met_expression <- subset(expression, rownames(expression) %in% tyr_met_subset$Orthogroup)
t_tyr_met_expression <- as.data.frame(t(tyr_met_expression))
t_tyr_met_expression <- tibble::rownames_to_column(t_tyr_met_expression, "Name")

phenotypes <- read.csv("/Users/emilybuckley/Documents/Documents/UTA/RESEARCH/MELANIN/SCTLD_WGCNA/metaDataWGCNA.csv")

combined <- merge(phenotypes,t_tyr_met_expression,by="Name")

#Subset only the samples we used in the WGCNA model
infected <- subset(combined, Infected == "1")
exposed <- subset(combined, Exposed == "1")
results <- rbind(exposed,infected) # 27 samples

results$Dominant_symbiont <- factor(results$Dominant_symbiont, levels = c("A","B","C","D"))
```

##### Melanin_conc

```{r}
# Create a dataframe to store your results:
melanin_corr_df <- data.frame(Orthogroup = character(),
                        melanin_correlation = numeric(),
                        melanin_p_value = numeric())
for (i in 21:length(results)){
  #Calculate the correlation test
  a <- cor.test(results$Melanin_conc, results[,i],method = c("pearson"))
  #Check if the correlation estimate meets your threshold
  if (a$p.value <= 0.05){
    #Add the result to the output data frame
    melanin_corr_df <- rbind(melanin_corr_df,data.frame(Orthogroup = colnames(results)[i],
                                            melanin_correlation = a$estimate,
                                            melanin_p_value = a$p.value))
  }
}

melanin_corr_df
```

60 genes significantly correlated to melanin concentration at pvalue cutoff of 0.05.

We will now create a loop that will allow us to perform pearson correlations. First we need to make the variable with the genes that pass the p-value. 

```{r, eval=FALSE}
melanin_corr_df$Orthogroup

genes <- c("OG0000123", "OG0000155", "OG0000170", "OG0000268", "OG0000449", "OG0000513", "OG0000519", "OG0000599", "OG0000629", "OG0000746" ,"OG0000779", "OG0000857", "OG0000903", "OG0000981", "OG0001002", "OG0001024", "OG0001197", "OG0001397", "OG0001485", "OG0001505",    "OG0001685", "OG0001768", "OG0001826", "OG0001842", "OG0002314", "OG0002348", "OG0002458",    "OG0002658", "OG0002909", "OG0003098", "OG0003124", "OG0003141", "OG0003858", "OG0003914", "OG0004085", "OG0004145", "OG0004237", "OG0004395", "OG0004407", "OG0004478", "OG0004777", "OG0005706", "OG0005725", "OG0007001", "OG0007227", "OG0007852", "OG0008024", "OG0008215", "OG0008497", "OG0008601", "OG0008694", "OG0008747", "OG0009599","OG0009963", "OG0010081", "OG0011307", "OG0011439", "OG0011945", "OG0012281", "OG0012735")

melanin_corr_df_anno <- merge(melanin_corr_df,tyr_met_subset,by="Orthogroup")
melanin_corr_df_anno_full <- full_join(melanin_corr_df_anno,geneInfo_full)
melanin_corr_df_anno_full <- melanin_corr_df_anno_full[ !duplicated(melanin_corr_df_anno_full$Orthogroup), ]

write.csv(melanin_corr_df_anno, file = "./SCTLD_experiment_data/correlation/melanin/melanin_assay_orthogroups_sig.csv")
write.csv(melanin_corr_df_anno_full, file = "melanin_assay_orthogroups_sig_full_anno.csv")
```


```{r, eval= FALSE}
library(ggplot2)
library(ggpubr) # For stat_cor()
setwd("/Users/emilybuckley/Documents/Documents/UTA/RESEARCH/MELANIN/SCTLD_experiment_data/correlation/melanin/")

# Loop over the genes
for(gene in genes) {
  # Dynamically create the plot for each gene
  p <- ggplot(results, aes_string(x="Melanin_conc", y=gene)) +
    geom_point(aes(color=Host_species), position="identity", size=3.5) +
    geom_smooth(method="glm", color="black") +
    scale_color_manual(values = c("#B1E58F","#42CCA8","#13D3E2","#198DCE","#253494")) +
    # scale_y_continuous(expand = expand_scale(mult = c(0,0.1))) + # Uncomment if needed
    labs(y="Rlog Expression", x="Melanin Conc", title=paste("Expression vs. Melanin Conc for", gene)) +
    theme_light() +
    stat_cor(method = "pearson", label.x.npc = "left", label.y.npc = 1) # Adjust according to your version or preference

  # Print the plot
  ggsave(paste0("plot_", gene, ".pdf"), plot=p) # Save the plot as a PDF file
}
```

Making a final publication figure of the ones needed for melanin concentration 

```{r, eval=FALSE}
# make lists of genes of interest for publication figure 
non_module <- c("OG0007852", "OG0007001","OG0000519","OG0010081","OG0008747","OG0000981", "OG0000746", "OG0005725", "OG0005706")
module_members <- c("OG0004145", "OG0008215", "OG0008694","OG0000449", "OG0001505", "OG0002348","OG0000779", "OG0011945","OG0002314")

library(ggplot2)
library(ggpubr) # For arranging plots and stat_cor()

# Initialize a list to store plots
plots_list <- list()

# Loop over the genes
for(gene in module_members) {
  # Dynamically create the plot for each gene
  p <- ggplot(results, aes_string(x="Melanin_conc", y=gene)) +
    geom_point(aes(color=Host_species), position="identity", size=3.5) +
    geom_smooth(method="glm", color="black") +
    scale_color_manual(values=c("#B1E58F","#42CCA8","#13D3E2","#198DCE","#253494")) +
    labs(y="Rlog Expression", x="Melanin Conc", title=paste("Pearson Cor for", gene)) +
    theme_light() +
    stat_cor(method="pearson", label.x.npc="left", label.y.npc=1) 
  
  # Append the plot to the list
  plots_list[[gene]] <- p
}

# Combine all plots into one
# Adjust 'nrow' and 'ncol' based on how many plots you want per row/column
final_plot <- ggarrange(plotlist = plots_list, nrow = 3, ncol = 3, common.legend = TRUE)

# Print the final plot
print(final_plot)

# Optional: Save the final plot
ggsave("module_gene_correlation.pdf", final_plot, width = 10, height = 10)


# Non-module genes 
# Initialize a list to store plots
plots_list <- list()

# Loop over the genes
for(gene in non_module) {
  # Dynamically create the plot for each gene
  p <- ggplot(results, aes_string(x="Melanin_conc", y=gene)) +
    geom_point(aes(color=Host_species), position="identity", size=3.5) +
    geom_smooth(method="glm", color="black") +
    scale_color_manual(values=c("#B1E58F","#42CCA8","#13D3E2","#198DCE","#253494")) +
    labs(y="Rlog Expression", x="Melanin Conc", title=paste("Pearson Cor for", gene)) +
    theme_light() +
    stat_cor(method="pearson", label.x.npc="left", label.y.npc=1) 
  
  # Append the plot to the list
  plots_list[[gene]] <- p
}

# Combine all plots into one
# Adjust 'nrow' and 'ncol' based on how many plots you want per row/column
final_plot <- ggarrange(plotlist = plots_list, nrow = 3, ncol = 3, common.legend = TRUE)

# Print the final plot
print(final_plot)

# Optional: Save the final plot
ggsave("non_module_gene_correlation.pdf", final_plot, width = 10, height = 10)
```

##  Correlate Gene Expression to Traits - All samples

### All samples 
We will take genes of interest identified in the M. cavernosa. M.cavernosa was considered the root species for Orthofinder, which is why we have selected it for our samples. 

```{r, eval=FALSE}
setwd("/Users/emilybuckley/Documents/Documents/UTA/RESEARCH/MELANIN/SCTLD_experiment_data/correlation")
library(dplyr)
geneInfo <- read.csv("/Users/emilybuckley/Documents/Documents/UTA/RESEARCH/MELANIN/SCTLD_experiment_data/proteome_hits/mcav_orthogroups_cleaned.csv")
hum_gene_info <- read.csv("/Users/emilybuckley/Documents/Documents/UTA/RESEARCH/MELANIN/SCTLD_experiment_data/proteome_hits/human_gene_info.csv")
geneInfo_full <- full_join(geneInfo,hum_gene_info,keep = TRUE)
write.csv(geneInfo_full,file = "mcav_orthogroups_cleaned_with_geneInfo_full.csv")

tyr_met_subset <- geneInfo[ !duplicated(geneInfo$Orthogroup), ]
dim(tyr_met_subset)
# 313 orthogroups identified

expression <- read.csv("/Users/emilybuckley/Documents/Documents/UTA/RESEARCH/MELANIN/SCTLD_experiment_data/treatment_rlog_orthogroups.csv",row.names = "Orthogroup")
tyr_met_expression <- subset(expression, rownames(expression) %in% tyr_met_subset$Orthogroup)
t_tyr_met_expression <- as.data.frame(t(tyr_met_expression))
t_tyr_met_expression <- tibble::rownames_to_column(t_tyr_met_expression, "Name")

phenotypes <- read.csv("/Users/emilybuckley/Documents/Documents/UTA/RESEARCH/MELANIN/SCTLD_experiment_data/metadata.csv")

combined <- merge(phenotypes,t_tyr_met_expression,by="Name")
results <- combined

results$Dominant_symbiont <- factor(results$Dominant_symbiont, levels = c("A","B","C","D"))
```

##### Melanin_conc

```{r, eval=FALSE}
# Create a dataframe to store your results:
melanin_corr_df <- data.frame(Orthogroup = character(),
                        melanin_correlation = numeric(),
                        melanin_p_value = numeric())
for (i in 21:length(results)){
  #Calculate the correlation test
  a <- cor.test(results$Melanin_conc, results[,i],method = c("pearson"))
  #Check if the correlation estimate meets your threshold
  if (a$p.value <= 0.05){
    #Add the result to the output data frame
    melanin_corr_df <- rbind(melanin_corr_df,data.frame(Orthogroup = colnames(results)[i],
                                            melanin_correlation = a$estimate,
                                            melanin_p_value = a$p.value))
  }
}

melanin_corr_df
```

109 genes significantly correlated to melanin concentration at pvalue cutoff of 0.05.

We will now create a loop that will allow us to perform pearson correlations. First we need to make the variable with the genes that pass the p-value. 

```{r, eval=FALSE}
melanin_corr_df$Orthogroup

genes <- c("OG0000155", "OG0000170", "OG0000268", "OG0000283", "OG0000323", "OG0000397", "OG0000449","OG0000513", "OG0000629", "OG0000746", "OG0000779", "OG0000857", "OG0000879", "OG0000903","OG0000981", "OG0001002", "OG0001024", "OG0001028", "OG0001055", "OG0001130", "OG0001197", "OG0001240", "OG0001304", "OG0001391", "OG0001485", "OG0001505", "OG0001553", "OG0001685","OG0001768", "OG0001826", "OG0001842", "OG0002064", "OG0002314", "OG0002405", "OG0002458", "OG0002600", "OG0002658", "OG0002779", "OG0002835", "OG0002884", "OG0002905", "OG0002909", "OG0002929", "OG0003098", "OG0003115", "OG0003119", "OG0003124", "OG0003141", "OG0003712", "OG0003752", "OG0003858", "OG0003914", "OG0004085", "OG0004145", "OG0004227", "OG0004237", "OG0004406", "OG0004407", "OG0004414", "OG0004478", "OG0004777", "OG0004899", "OG0004902", "OG0005371", "OG0005423", "OG0005498", "OG0005706", "OG0005712", "OG0005725", "OG0006011", "OG0006026", "OG0006200", "OG0006652", "OG0007001", "OG0007197", "OG0007244", "OG0007325", "OG0007390", "OG0007428", "OG0007745", "OG0007750", "OG0007851", "OG0007852", "OG0007924", "OG0007980", "OG0008024", "OG0008215", "OG0008497", "OG0008601", "OG0008694", "OG0008949","OG0009599", "OG0009963", "OG0010081", "OG0010171", "OG0010256", "OG0010448", "OG0010573", "OG0010695", "OG0010759", "OG0010879", "OG0011307", "OG0011439", "OG0011688", "OG0011945", "OG0012281", "OG0012345", "OG0012367", "OG0012735", "OG0012881")

melanin_corr_df_anno <- merge(melanin_corr_df,tyr_met_subset,by="Orthogroup")
melanin_corr_df_anno_full <- full_join(melanin_corr_df_anno,geneInfo_full)
melanin_corr_df_anno_full <- melanin_corr_df_anno_full[ !duplicated(melanin_corr_df_anno_full$Orthogroup), ]

write.csv(melanin_corr_df_anno_full, file = "melanin_assay_orthogroups_sig_full_anno_all.csv")
```


```{r, eval=FALSE}
library(ggplot2)
library(ggpubr) # For stat_cor()
setwd("/Users/emilybuckley/Documents/Documents/UTA/RESEARCH/MELANIN/SCTLD_experiment_data/correlation/melanin/all_samples")

# Loop over the genes
for(gene in genes) {
  # Dynamically create the plot for each gene
  p <- ggplot(results, aes_string(x="Melanin_conc", y=gene)) +
    geom_point(aes(color=Host_species), position="identity", size=3.5) +
    geom_smooth(method="glm", color="black") +
    scale_color_manual(values = c("#B1E58F","#42CCA8","#13D3E2","#198DCE","#253494")) +
    # scale_y_continuous(expand = expand_scale(mult = c(0,0.1))) + # Uncomment if needed
    labs(y="Rlog Expression", x="Melanin Conc", title=paste("Expression vs. Melanin Conc for", gene)) +
    theme_light() +
    stat_cor(method = "pearson", label.x.npc = "left", label.y.npc = 1) # Adjust according to your version or preference

  # Print the plot
  ggsave(paste0("plot_", gene, ".pdf"), plot=p) # Save the plot as a PDF file
}
```


save data

```{r, eval=FALSE}
ls()
# [1] "a"                         "combined"                  "expression"               
#  [4] "gene"                      "geneInfo"                  "geneInfo_full"            
#  [7] "genes"                     "hum_gene_info"             "i"                        
# [10] "melanin_corr_df"           "melanin_corr_df_anno"      "melanin_corr_df_anno_full"
# [13] "p"                         "phenotypes"                "results"                  
# [16] "t_tyr_met_expression"      "tyr_met_expression"        "tyr_met_subset"

save(a, combined, expression, gene, geneInfo, geneInfo_full, genes, hum_gene_info, i, melanin_corr_df, melanin_corr_df_anno, melanin_corr_df_anno_full, p, phenotypes, results, t_tyr_met_expression, tyr_met_expression, tyr_met_subset, file = "melanin_all_samples.RData")
```
Making a final publication figure of the ones needed for melanin concentration 

```{r, eval=FALSE}
# make lists of genes of interest for publication figure 
non_module <- c("OG0007852", "OG0007001","OG0000519","OG0010081","OG0008747","OG0000981", "OG0000746", "OG0005725", "OG0005706")
module_members <- c("OG0004407","OG0000903","OG0010759", "OG0002314","OG0001485", "OG0012367","OG0008694", "OG0000629")

library(ggplot2)
library(ggpubr) # For arranging plots and stat_cor()

# Initialize a list to store plots
plots_list <- list()

# Loop over the genes
for(gene in module_members) {
  # Dynamically create the plot for each gene
  p <- ggplot(results, aes_string(x="Melanin_conc", y=gene)) +
    geom_point(aes(color=Host_species), position="identity", size=3.5) +
    geom_smooth(method="glm", color="black") +
    scale_color_manual(values=c("#B1E58F","#42CCA8","#13D3E2","#198DCE","#253494")) +
    labs(y="Rlog Expression", x="Melanin Conc", title=paste("Pearson Cor for", gene)) +
    theme_light() +
    stat_cor(method="pearson", label.x.npc="left", label.y.npc=1) 
  
  # Append the plot to the list
  plots_list[[gene]] <- p
}

# Combine all plots into one
# Adjust 'nrow' and 'ncol' based on how many plots you want per row/column
final_plot <- ggarrange(plotlist = plots_list, nrow = 3, ncol = 3, common.legend = TRUE)

# Print the final plot
print(final_plot)

# Optional: Save the final plot
ggsave("module_gene_correlation.pdf", final_plot, width = 10, height = 10)


# Non-module genes 
# Initialize a list to store plots
plots_list <- list()

# Loop over the genes
for(gene in non_module) {
  # Dynamically create the plot for each gene
  p <- ggplot(results, aes_string(x="Melanin_conc", y=gene)) +
    geom_point(aes(color=Host_species), position="identity", size=3.5) +
    geom_smooth(method="glm", color="black") +
    scale_color_manual(values=c("#B1E58F","#42CCA8","#13D3E2","#198DCE","#253494")) +
    labs(y="Rlog Expression", x="Melanin Conc", title=paste("Pearson Cor for", gene)) +
    theme_light() +
    stat_cor(method="pearson", label.x.npc="left", label.y.npc=1) 
  
  # Append the plot to the list
  plots_list[[gene]] <- p
}

# Combine all plots into one
# Adjust 'nrow' and 'ncol' based on how many plots you want per row/column
final_plot <- ggarrange(plotlist = plots_list, nrow = 3, ncol = 3, common.legend = TRUE)

# Print the final plot
print(final_plot)

# Optional: Save the final plot
ggsave("non_module_gene_correlation.pdf", final_plot, width = 10, height = 10)
```

### All samples - Remove pastd7 
We will take genes of interest identified in the Monstera cavernosa 
```{r, eval=FALSE}
setwd("/Users/emilybuckley/Documents/Documents/UTA/RESEARCH/MELANIN/SCTLD_experiment_data/correlation/melanin/all_samples_no_outlier")
library(dplyr)
geneInfo <- read.csv("/Users/emilybuckley/Documents/Documents/UTA/RESEARCH/MELANIN/SCTLD_experiment_data/proteome_hits/mcav_orthogroups_cleaned.csv")
hum_gene_info <- read.csv("/Users/emilybuckley/Documents/Documents/UTA/RESEARCH/MELANIN/SCTLD_experiment_data/proteome_hits/human_gene_info.csv")
geneInfo_full <- full_join(geneInfo,hum_gene_info,keep = TRUE)
# write.csv(geneInfo_full,file = "mcav_orthogroups_cleaned_with_geneInfo_full.csv")

tyr_met_subset <- geneInfo[ !duplicated(geneInfo$Orthogroup), ]
dim(tyr_met_subset)
# 313 orthogroups identified

expression <- read.csv("/Users/emilybuckley/Documents/Documents/UTA/RESEARCH/MELANIN/SCTLD_experiment_data/treatment_rlog_orthogroups.csv",row.names = "Orthogroup")
tyr_met_expression <- subset(expression, rownames(expression) %in% tyr_met_subset$Orthogroup)
t_tyr_met_expression <- as.data.frame(t(tyr_met_expression))
t_tyr_met_expression <- tibble::rownames_to_column(t_tyr_met_expression, "Name")
# past_d7 is row 45 
phenotypes <- read.csv("/Users/emilybuckley/Documents/Documents/UTA/RESEARCH/MELANIN/SCTLD_experiment_data/metadata.csv")

combined <- merge(phenotypes,t_tyr_met_expression,by="Name")
results <- combined
results <- results[-c(45),]

results$Dominant_symbiont <- factor(results$Dominant_symbiont, levels = c("A","B","C","D"))
```

##### Melanin_conc

```{r, eval=FALSE}
# Create a dataframe to store your results:
melanin_corr_df <- data.frame(Orthogroup = character(),
                        melanin_correlation = numeric(),
                        melanin_p_value = numeric())
for (i in 21:length(results)){
  #Calculate the correlation test
  a <- cor.test(results$Melanin_conc, results[,i],method = c("pearson"))
  #Check if the correlation estimate meets your threshold
  if (a$p.value <= 0.05){
    #Add the result to the output data frame
    melanin_corr_df <- rbind(melanin_corr_df,data.frame(Orthogroup = colnames(results)[i],
                                            melanin_correlation = a$estimate,
                                            melanin_p_value = a$p.value))
  }
}

melanin_corr_df
```

102 genes significantly correlated to melanin concentration at pvalue cutoff of 0.05.

We will now create a loop that will allow us to perform pearson correlations. First we need to make the variable with the genes that pass the p-value. 

```{r, eval=FALSE}
melanin_corr_df$Orthogroup

genes <- c(melanin_corr_df$Orthogroup)

melanin_corr_df_anno <- merge(melanin_corr_df,tyr_met_subset,by="Orthogroup")
melanin_corr_df_anno_full <- full_join(melanin_corr_df_anno,geneInfo_full)
melanin_corr_df_anno_full <- melanin_corr_df_anno_full[ !duplicated(melanin_corr_df_anno_full$Orthogroup), ]

# remove rows with NA in melanin concetration and p-value 
library(tidyr)
library(tidyr)
melanin_corr_df_anno_full <- melanin_corr_df_anno_full %>% drop_na(melanin_correlation)

# write.csv(melanin_corr_df_anno_full, file = "melanin_assay_orthogroups_sig_full_anno_all_wooutlier.csv")
```


```{r, eval=FALSE}
library(ggplot2)
library(ggpubr) # For stat_cor()
setwd("/Users/emilybuckley/Documents/Documents/UTA/RESEARCH/MELANIN/SCTLD_experiment_data/correlation/melanin/all_samples_no_outlier/")

# Loop over the genes
for(gene in genes) {
  # Dynamically create the plot for each gene
  p <- ggplot(results, aes_string(x="Melanin_conc", y=gene)) +
    geom_point(aes(color=Host_species), position="identity", size=3.5) +
    geom_smooth(method="glm", color="black") +
    scale_color_manual(values = c("#B1E58F","#42CCA8","#13D3E2","#198DCE","#253494")) +
    labs(y="Rlog Expression", x="Melanin Conc", title=paste("Expression vs. Melanin Conc for", gene)) +
    theme_light() +
    stat_cor(method = "pearson", label.x.npc = "left", label.y.npc = 1) 

  # Print the plot
  ggsave(paste0("plot_", gene, ".pdf"), plot=p) # Save the plot as a PDF file
}
```

Making a final publication figure of the ones needed for melanin concentration 

```{r, eval=FALSE}
# make lists of genes of interest for publication figure 
non_module <- c("OG0004227", "OG0003914", "OG0005371", "OG0010654", "OG0007001", "OG0004406", "OG0002905", "OG0008949", "OG0001002", "OG0002600", "OG0004777")
module_members <- c("OG0004407","OG0000903","OG0010759", "OG0002314","OG0001485", "OG0012367","OG0008694", "OG0000629")

library(ggplot2)
library(ggpubr) # For arranging plots and stat_cor()

# Initialize a list to store plots
plots_list <- list()

# Loop over the genes
for(gene in module_members) {
  # Dynamically create the plot for each gene
  p <- ggplot(results, aes_string(x="Melanin_conc", y=gene)) +
    geom_point(aes(color=Host_species), position="identity", size=3.5) +
    geom_smooth(method="glm", color="black") +
    scale_color_manual(values=c("#B1E58F","#42CCA8","#13D3E2","#198DCE","#253494")) +
    labs(y="Rlog Expression", x="Melanin Conc", title=paste("Pearson Cor for", gene)) +
    theme_light() +
    stat_cor(method="pearson", label.x.npc="left", label.y.npc=1) 
  
  # Append the plot to the list
  plots_list[[gene]] <- p
}

# Combine all plots into one
# Adjust 'nrow' and 'ncol' based on how many plots you want per row/column
final_plot <- ggarrange(plotlist = plots_list, nrow = 3, ncol = 3, common.legend = TRUE)

# Print the final plot
print(final_plot)

# Optional: Save the final plot
ggsave("module_gene_correlation.pdf", final_plot, width = 10, height = 12)


# Non-module genes 
# Initialize a list to store plots
plots_list <- list()

# Loop over the genes
for(gene in non_module) {
  # Dynamically create the plot for each gene
  p <- ggplot(results, aes_string(x="Melanin_conc", y=gene)) +
    geom_point(aes(color=Host_species), position="identity", size=3.5) +
    geom_smooth(method="glm", color="black") +
    scale_color_manual(values=c("#B1E58F","#42CCA8","#13D3E2","#198DCE","#253494")) +
    labs(y="Rlog Expression", x="Melanin Conc", title=paste("Pearson Cor for", gene)) +
    theme_light() +
    stat_cor(method="pearson", label.x.npc="left", label.y.npc=1) 
  
  # Append the plot to the list
  plots_list[[gene]] <- p
}

# Combine all plots into one
# Adjust 'nrow' and 'ncol' based on how many plots you want per row/column
final_plot <- ggarrange(plotlist = plots_list, nrow = 4, ncol = 3, common.legend = TRUE)

# Print the final plot
print(final_plot)

# Optional: Save the final plot
ggsave("non_module_gene_correlation.pdf", final_plot, width = 12, height = 15)
```

## PA of Tyrosine Metabolism Genes in Stony Corals 

To determine the gene annotation of the correlated orthogroups to melanin concentration, we merge the melanin significant orthrogroups file to the human tyrosine metabolism HMMER results.  
```{r, eval=FALSE}
setwd("/Users/emilybuckley/Documents/Documents/UTA/RESEARCH/MELANIN/SCTLD_experiment_data/correlation/PA_tyr_metabolism")
library(dplyr)

melanin_assay <- read.csv("/Users/emilybuckley/Documents/Documents/UTA/RESEARCH/MELANIN/SCTLD_experiment_data/correlation/melanin/melanin_assay_orthogroups_sig.csv")
melanin_assay <- melanin_assay[,-c(1)]

tyr_human <- read.csv("/Users/emilybuckley/Documents/Documents/UTA/RESEARCH/MELANIN/SCTLD_experiment_data/correlation/PA_tyr_metabolism/tyr_human.csv")

meta_assay <- full_join(melanin_assay,tyr_human,by = "Human_gene_name",all = TRUE)
write.csv(meta_assay, file = "all_correlation_tyr_metab_anno.csv")
```
