# Supplementary material for: Structural and Evolutionary Relationships of Melanin Cascade Proteins in Cnidarian Innate Immunity
Source: Integr Comp Biol. 2024 Jul 18;64(5):1320–37. doi: 10.1093/icb/icae115 (PMC11579526; doi:10.1093/icb/icae115)
Supplement: icae115_Supplemental_Files [file icae115_supplemental_files.zip › icae115/supplemental_file_1.xlsx]

## Sheet: KEY
In this supplemental file, all KEGG pathways to the NCBI annotations are avaliable for the # species representated in the comparative study.
Species include:
Homo sapiens
Drosophila melangaster
Acropora digitifera
Aedes aegypti
Amphimedon queenslandica
Anopheles gambiae
Ciona intestinalis

## Sheet: Homo sapiens
Gene name	Gene Description	Gene ID	mRNA ID	Protein ID	Host	KEGG Link
ADH7	alcohol dehydrogenase 7 (class IV), mu or sigma polypeptide	131	NM_001166504.1	NP_001159976.1	Homo sapiens	https://www.kegg.jp/dbget-bin/www_bget?pathway+hsa00350
ALDH3A1	aldehyde dehydrogenase 3 family member A1	218	NM_001330150.2	NP_001317079.1	Homo sapiens
TAT	tyrosine aminotransferase	6898	NM_000353.3	NP_000344.1	Homo sapiens
ADH5	alcohol dehydrogenase 5 (class III), chi	128	NM_000671.4	NP_000662.3	Homo sapiens
MIF	macrophage migration inhibitory factor	4282	NM_002415.2	NP_002406.1	Homo sapiens
MAOB	monoamine oxidase B	4129	NM_000898.5	NP_000889.3	Homo sapiens
ALDH3B2	aldehyde dehydrogenase 3 family member B2	222	NM_001031615.2	NP_001026786.2	Homo sapiens
HPD	4-hydroxyphenylpyruvate dioxygenase	3242	NM_002150.3	NP_002141.2	Homo sapiens
PNMT	phenylethanolamine N-methyltransferase	5409	NM_002686.4	NP_002677.1	Homo sapiens
ADH1B	alcohol dehydrogenase 1B (class I), beta	125	NM_000668.6	NP_000659.2	Homo sapiens
AOC3	amine oxidase copper containing 3	8639	NM_003734.4	NP_003725.1	Homo sapiens
MAOA	monoamine oxidase A	4128	NM_000240.4	NP_000231.1	Homo sapiens
DDC	dopa decarboxylase	1644	NM_000790.4	NP_000781.2	Homo sapiens
FAH	fumarylacetoacetate hydrolase	2184	NM_000137.4	NP_000128.1	Homo sapiens
FAHD1	fumarylacetoacetate hydrolase domain containing 1	81889	NM_031208.3	NP_112485.1	Homo sapiens
AOC2	amine oxidase copper containing 2	314	NM_009590.4	NP_033720.2	Homo sapiens
DCT	dopachrome tautomerase	1638	NM_001922.5	NP_001913.2	Homo sapiens
ALDH3B1	aldehyde dehydrogenase 3 family member B1	221	NM_000694.4	NP_000685.1	Homo sapiens
TYRP1	tyrosinase related protein 1	7306	NM_000550.3	NP_000541.1	Homo sapiens
IL4I1	interleukin 4 induced 1	259307	NM_152899.2	NP_690863.1	Homo sapiens
ALDH1A3	aldehyde dehydrogenase 1 family member A3	220	NM_000693.4	NP_000684.2	Homo sapiens
TYR	tyrosinase	7299	NM_000372.5	NP_000363.1	Homo sapiens
GOT1	glutamic-oxaloacetic transaminase 1	2805	NM_002079.3	NP_002070.1	Homo sapiens
TPO	thyroid peroxidase	7173	NM_000547.5	NP_000538.3	Homo sapiens
ADH1A	alcohol dehydrogenase 1A (class I), alpha polypeptide	124	NM_000667.4	NP_000658.1	Homo sapiens
TH	tyrosine hydroxylase	7054	NM_199292.3	NP_954986.2	Homo sapiens
ADH4	alcohol dehydrogenase 4 (class II), pi polypeptide	127	NM_000670.5	NP_000661.2	Homo sapiens
HGD	homogentisate 1,2-dioxygenase	3081	NM_000187.4	NP_000178.2	Homo sapiens
DBH	dopamine beta-hydroxylase	1621	NM_000787.4	NP_000778.3	Homo sapiens
GOT2	glutamic-oxaloacetic transaminase 2	2806	NM_002080.4	NP_002071.2	Homo sapiens
COMT	catechol-O-methyltransferase	1312	NM_000754.4	NP_000745.1	Homo sapiens
GSTZ1	glutathione S-transferase zeta 1	2954	NM_145870.3	NP_665877.1	Homo sapiens
AOX1	aldehyde oxidase 1	316	NM_001159.4	NP_001150.3	Homo sapiens
ADH6	alcohol dehydrogenase 6 (class V)	130	NM_000672.4	NP_000663.1	Homo sapiens
ADH1C	alcohol dehydrogenase 1C (class I), gamma polypeptide	126	NM_000669.5	NP_000660.1	Homo sapiens	https://www.kegg.jp/dbget-bin/www_bget?pathway+hsa00350
						https://www.kegg.jp/dbget-bin/www_bget?pathway+hsa00350

## Sheet: Drosophila melanogaster
Gene name	Drosophila Name	Gene ID	mRNA ID	Protein ID	Host
GstZ1	Dmel_CG9362	41132	NM_141637.3	NP_649894.1	Drosophila melanogaster	https://www.kegg.jp/pathway/dme00350
Ddc	Dmel_CG10697	35190	BT126039.1	ADY17738.1	Drosophila melanogaster
PPO3	Dmel_CG42640	44513	NM_080021.4	NP_524760.1	Drosophila melanogaster
CG1461	Dmel_CG1461	32381	NM_132725.3	NP_572953.1	Drosophila melanogaster
PPO1	Dmel_CG42639	37044	NM_057464.4	NP_476812.1	Drosophila melanogaster
shps	Dmel_CG13611	42892	NM_142982.3	NP_651239.1	Drosophila melanogaster
Faa	Dmel_CG14993	45577	NM_080091.4	NP_524830.2	Drosophila melanogaster
Fdh	Dmel_CG6598	41311	NM_079586.4	NP_524310.1	Drosophila melanogaster
Got2	Dmel_CG4233	33373	NM_164445.4	NP_722744.1	Drosophila melanogaster
Got1	Dmel_CG8430	36782	NM_137242.3	NP_611086.1	Drosophila melanogaster
GstZ2	Dmel_CG9363	41133	NM_141638.3	NP_649895.1	Drosophila melanogaster
Aldh-III	Dmel_CG11140	45398	NM_001273846.1	NP_001260775.1	Drosophila melanogaster
hgo	Dmel_CG4779	34552	NM_078820.3	NP_523544.2	Drosophila melanogaster
Tbh	Dmel_CG1543	31718	NM_176711.3	NP_788884.1	Drosophila melanogaster
Adh	Dmel_CG3481	3771877	NM_001032099.2	NP_001027270.1	Drosophila melanogaster
CG5793	Dmel_CG5793	42505	NM_001260297.2	NP_001247226.1	Drosophila melanogaster
ple	Dmel_CG10118	38746	NM_001300026.1	NP_001286955.1	Drosophila melanogaster
Hpd	Dmel_CG11796	40263	NM_168857.3	NP_730536.1	Drosophila melanogaster
yellow-f	Dmel_CG18550	41595	NM_079611.2	NP_524335.1	Drosophila melanogaster
yellow-f2	Dmel_CG8063	41596	NM_141990.3	NP_650247.1	Drosophila melanogaster
Tdc2	Dmel_CG30446	246620	NM_165483.3	NP_724489.1	Drosophila melanogaster
amd	Dmel_CG10501	35188	NM_057244.4	NP_476592.1	Drosophila melanogaster

## Sheet: Acropora digitifera
Gene name	Gene description	Gene ID	mRNA ID	Protein ID	Host	Citation
LOC107342068	aspartate aminotransferase, cytoplasmic-like	107342068	XM_015907529.1	XP_015763015.1	Acropora digitifera	https://www.kegg.jp/dbget-bin/www_bget?pathway+adf00350
LOC107342271	aspartate aminotransferase, mitochondrial-like	107342271	XM_015907759.1	XP_015763245.1	Acropora digitifera
LOC107332188	aspartate aminotransferase, mitochondrial-like	107332188	XM_015896908.1	XP_015752394.1	Acropora digitifera
LOC107348167	tyrosine aminotransferase-like	107348167	XM_015914182.1	XP_015769668.1	Acropora digitifera
LOC107335023	tyrosine aminotransferase-like	107335023	XM_015899998.1	XP_015755484.1	Acropora digitifera
LOC107333993	L-amino-acid oxidase-like	107333993	XM_015898862.1	XP_015754348.1	Acropora digitifera
LOC107335317	4-hydroxyphenylpyruvate dioxygenase-like	107335317	XM_015900322.1	XP_015755808.1	Acropora digitifera
LOC107355594	4-hydroxyphenylpyruvate dioxygenase-like	107355594	XM_015922177.1	XP_015777663.1	Acropora digitifera
LOC107350504	homogentisate 1,2-dioxygenase-like	107350504	XM_015916730.1	XP_015772216.1	Acropora digitifera
LOC107326954	maleylacetoacetate isomerase-like	107326954	XM_015891708.1	XP_015747194.1	Acropora digitifera
LOC107353185	maleylacetoacetate isomerase-like	107353185	XM_015919507.1	XP_015774993.1	Acropora digitifera
LOC107345508	fumarylacetoacetase-like	107345508	XM_015911224.1	XP_015766710.1	Acropora digitifera
LOC107356803	tyrosinase-like	107356803	XM_015923424.1	XP_015778910.1	Acropora digitifera
LOC107334638	tyrosinase-like	107334638	XM_015899590.1	XP_015755076.1	Acropora digitifera
LOC107333226	acylpyruvase FAHD1, mitochondrial-like	107333226	XM_015898002.1	XP_015753488.1	Acropora digitifera
LOC107344276	alcohol dehydrogenase class-3-like	107344276	XM_015909931.1	XP_015765417.1	Acropora digitifera
LOC107344261	alcohol dehydrogenase class-3-like	107344261	XM_015909911.1	XP_015765397.1	Acropora digitifera
LOC107356521	amine oxidase [flavin-containing]-like	107356521	XM_015923129.1	XP_015778615.1	Acropora digitifera
LOC107339509	amine oxidase [flavin-containing]-like, partial	107339509	XM_015904814.1	XP_015760300.1	Acropora digitifera
LOC107358276	amine oxidase [flavin-containing] A-like	107358276	XM_015924895.1	XP_015780381.1	Acropora digitifera
LOC107353911	uncharacterized LOC107353911	107353911	XM_015920303.1	XP_015775789.1	Acropora digitifera

## Sheet: Aedes aegypti
Gene name	Gene Name (AA)	Gene Description	Gene ID	mRNA ID	Protein ID	Host	Citation
LOC5576532	AAEL012579	aspartate aminotransferase, cytoplasmic	5576532	XM_001662675.2	XP_001662725.1	Aedes aegypti	https://www.kegg.jp/dbget-bin/www_bget?pathway+aag00350
LOC5574496	AAEL002399	aspartate aminotransferase, mitochondrial	5574496	XM_001655109.2	XP_001655159.1	Aedes aegypti
LOC5571325	AAEL008963	tyrosine aminotransferase	5571325	XM_001653564.2	XP_001653614.2	Aedes aegypti
LOC5564745	AAEL014600	4-hydroxyphenylpyruvate dioxygenase (HPD)	5564745	XM_001649038.2	XP_001649088.2	Aedes aegypti
LOC5578315	AAEL013637	homogentisate 1,2-dioxygenase	5578315	XM_001663781.2	XP_001663831.2	Aedes aegypti
LOC5575604	AAEL011934, GSTZ1	probable maleylacetoacetate isomerase 2	5575604	XM_001662036.3	XP_001662086.2	Aedes aegypti
LOC5575654	AAEL011973	fumarylacetoacetase	5575654	XM_001655750.2	XP_001655800.2	Aedes aegypti
LOC5566258	PPO1; ProPO1; AAEL013498; AAEL015116	phenoloxidase 2	5566258	XM_001650588.2	XP_001650638.2	Aedes aegypti
LOC5566259	PPO2; ProPO2; AAEL013499	phenoloxidase 2	5566259	XM_001650589.2	XP_001650639.2	Aedes aegypti
LOC5578062	PPO7; AAEL013493	phenoloxidase 2	5578062	XM_021843689.1	XP_021699381.1	Aedes aegypti
LOC5574118	AAEL010919	phenoloxidase 2	5574118	XM_001661140.2	XP_001661190.2	Aedes aegypti
LOC5575366	PPO3; ProPO3; AAEL011763	phenoloxidase 2	5575366	XM_001661840.3	XP_001661890.1	Aedes aegypti
LOC5575359	PPO10; AAEL011764	phenoloxidase 2	5575359	XM_001661841.3	XP_001661891.2	Aedes aegypti
LOC23687518	AAEL017098	tyrosine 3-monooxygenase	23687518	XM_011495191.2	XP_011493493.2	Aedes aegypti
LOC5563570	AAEL000024	L-dopachrome tautomerase yellow-f	5563570	XM_001647792.2	XP_001647842.1	Aedes aegypti
LOC5563621	DCE; Dce1; AAEL000064	L-dopachrome tautomerase yellow-f2	5563621	XM_001647791.2	XP_001647841.1	Aedes aegypti
LOC5563593	AAEL000029	L-dopachrome tautomerase yellow-f	5563593	XM_001647793.2	XP_001647843.2	Aedes aegypti
LOC5578213	AAEL003450; AAEL003475*	aromatic-L-amino-acid decarboxylase	5578213	XM_001656807.2	XP_001656857.2	Aedes aegypti
LOC5578207	AAEL003462	aromatic-L-amino-acid decarboxylase	5578207	XM_001656801.2	XP_001656851.2	Aedes aegypti
LOC5563940	DDC; AAEL014238*	aromatic-L-amino-acid decarboxylase	5563940	XM_001648213.2	XP_001648263.1	Aedes aegypti
LOC5574019	AAEL010856	tyramine beta-hydroxylase	5574019	XM_021851620.1	XP_021707312.1	Aedes aegypti
LOC5563688	AAEL000542	amine oxidase [flavin-containing] A	5563688	XM_001647911.2	XP_001647961.1	Aedes aegypti
LOC5573809	AAEL010734	alpha-methyldopa hypersensitive protein	5573809	XM_001661007.2	XP_001661057.2	Aedes aegypti
LOC5568019	AAEL006458	alcohol dehydrogenase class-3	5568019	XM_021849475.1	XP_021705167.1	Aedes aegypti
LOC5568018	AAEL006471	alcohol dehydrogenase class-3	5568018	XM_021850755.1	XP_021706447.1	Aedes aegypti
LOC5568028	AAEL006467	alcohol dehydrogenase class-3	5568028	XM_021851306.1	XP_021706998.1	Aedes aegypti
LOC5578010	AAEL003365	acylpyruvase FAHD1, mitochondrial	5578010	XM_001656698.2	XP_001656748.2	Aedes aegypti

## Sheet: Amphimedon queenslandica
Gene name	Gene name	Gene ID	mRNA ID	Protein ID	Host	Citation
LOC100631884	aspartate aminotransferase, cytoplasmic-like	LOC100631884	XM_020004591.1	XP_019860150.1	Amphimedon queenslandica	https://www.kegg.jp/dbget-bin/www_bget?pathway+aqu00350
LOC100631759	probable aspartate aminotransferase, cytoplasmic	LOC100631759	XM_003390683.2	XP_003390731.1	Amphimedon queenslandica
LOC100642104	aspartate aminotransferase, mitochondrial-like	LOC100642104	XM_019999853.1	XP_019855412.1	Amphimedon queenslandica
LOC100639495	aspartate aminotransferase, mitochondrial-like	LOC100639495	XM_011407064.2	XP_011405366.2	Amphimedon queenslandica
LOC100637855	aspartate aminotransferase, mitochondrial-like isoform X2	LOC100637855	XM_003390456.3	XP_003390504.1	Amphimedon queenslandica
LOC100635686	tyrosine aminotransferase-like	LOC100635686	XM_003385652.3	XP_003385700.1	Amphimedon queenslandica
LOC100637807	histidinol-phosphate aminotransferase-like	LOC100637807	XM_003389579.1	XP_003389627.1	Amphimedon queenslandica
LOC100634989	homogentisate 1,2-dioxygenase-like	LOC100634989	XM_011407298.2	XP_011405600.1	Amphimedon queenslandica
LOC100639769	maleylacetoacetate isomerase-like	LOC100639769	XM_003383731.3	XP_003383779.1	Amphimedon queenslandica
LOC100639769	maleylacetoacetate isomerase-like	LOC100639769	XM_003383731.3	XP_003383779.1	Amphimedon queenslandica
LOC100639242	fumarylacetoacetase-like	LOC100639242	XM_003388536.3	XP_003388584.1	Amphimedon queenslandica
LOC109587066	tyrosinase family protein asqI-like	LOC109587066	XM_020003281.1	XP_019858840.1	Amphimedon queenslandica
LOC109580155	tyrosinase family protein asqI-like	LOC109580155	XM_020003287.1	XP_019858846.1	Amphimedon queenslandica
LOC100635830	DBH-like monooxygenase protein 1	LOC100635830	XM_020000718.1	XP_019856277.1	Amphimedon queenslandica
LOC105315872	DBH-like monooxygenase protein 1 homolog	LOC105315872	XM_011410635.1	XP_011408937.1	Amphimedon queenslandica
LOC100632498	amine oxidase [flavin-containing] A-like isoform X2	LOC100632498	XM_003387501.2	XP_003387549.1	Amphimedon queenslandica
LOC100641833	alcohol dehydrogenase class-3 chain L-like isoform X2	LOC100641833	XM_003383084.3	XP_003383132.1	Amphimedon queenslandica
LOC100639365	probable formaldehyde dehydrogenase AdhA	LOC100639365	XM_003387636.2	XP_003387684.1	Amphimedon queenslandica
LOC100634473	acylpyruvase FAHD1, mitochondrial-like	LOC100634473	XM_003384628.3	XP_003384676.1	Amphimedon queenslandica

## Sheet: Anopheles gambiae
Gene name	Gene Description	Gene ID	mRNA ID	Protein ID	Host	Citation
AgaP_AGAP004142	Aspartate aminotransferase	1273967	XM_313023.4	XP_313023.4	Anopheles gambiae	https://www.kegg.jp/dbget-bin/www_bget?pathway+aga00350
AgaP_AGAP009685	Aspartate aminotransferase	1279074	XM_318743.3	XP_318743.3	Anopheles gambiae
AgaP_AGAP000327	tyrosine aminotransferase	1271932	XM_310789.5	XP_310789.4	Anopheles gambiae
AgaP_AGAP004802	4-hydroxyphenylpyruvate dioxygenase	1278421	XM_318007.4	XP_318007.3	Anopheles gambiae
AgaP_AGAP009609	homogentisate 1,2-dioxygenase	1278983	XM_318638.4	XP_318638.4	Anopheles gambiae
GSTZ1		1273066	XM_003436241.1	XP_003436289.1	Anopheles gambiae
AgaP_AGAP005865	Fumarylacetoacetate	1276533	XM_315893.4	XP_315893.3	Anopheles gambiae
PPO2		1276915	XM_316323.2	XP_316323.2	Anopheles gambiae
PPO3		1275792	XM_315073.2	XP_315073.2	Anopheles gambiae
PPO6		1275799	XM_315075.2	XP_315075.1	Anopheles gambiae
PPO7		1275805	XM_315083.2	XP_315083.1	Anopheles gambiae
PPO5		1269042	XM_307623.3	XP_307623.1	Anopheles gambiae
AgaP_AGAP006023	tyrosine 3-monooxygenase	1276690	XM_001688722.1	XP_001688774.1	Anopheles gambiae
AgaP_AGAP004324	Major royal jelly protein	1274469	XM_313598.5	XP_313598.5	Anopheles gambiae
AgaP_AGAP003096	Major royal jelly protein	4576953	XM_001237492.3	XP_001237493.3	Anopheles gambiae
AgaP_AGAP003095	Major royal jelly protein	1273771	XM_312784.4	XP_312784.2	Anopheles gambiae
AgaP_AGAP003097	Major royal jelly protein	1273772	XM_312785.2	XP_312785.2	Anopheles gambiae
AgaP_AGAP007305	Pyridoxal-dependent decarboxylase	1269865	XM_308519.3	XP_308519.3	Anopheles gambiae
AgaP_AGAP007302	Aspartate aminotransferase/pyridoxal phosphate	1269867	XM_308521.3	XP_308521.3	Anopheles gambiae
AgaP_AGAP009091	Pyridoxal-dependent decarboxylase	1280045	XM_319840.4	XP_319840.2	Anopheles gambiae
AgaP_AGAP010485	Copper type II ascorbate-dependent monooxygenase	1269192	XM_307804.4	XP_307804.4	Anopheles gambiae
AgaP_AGAP011321	Flavin containing amine oxidoreductase	4577573	XM_001237213.2	XP_001237214.2	Anopheles gambiae
AgaP_AGAP009090	Aspartate aminotransferase/pyridoxal phosphate	1280044	XM_319838.3	XP_319838.3	Anopheles gambiae
AgaP_AGAP005124	Aldehyde dehydrogenase family 3 members A1, A2, and B1 and related proteins	1274802	XM_001688451.1	XP_001688503.1	Anopheles gambiae
AgaP_AGAP010499	alcohol_DH_class_III,	1275240	XM_314472.4	XP_314472.4	Anopheles gambiae
AgaP_AGAP001942	Fumarylacetoacetate	1281182	XM_321120.5	XP_321120.4	Anopheles gambiae

## Sheet: Ciona intestinalis
Gene name	Gene Description	Gene ID	mRNA ID	Protein ID	Host	Citation
LOC100184965	aspartate aminotransferase, cytoplasmic-like (AAT cytoplasmic-like)	100184965	XM_026835465.1	XP_026691266.1	Ciona intestinalis	https://www.kegg.jp/dbget-bin/www_bget?pathway+cin00350
LOC100179315	aspartate aminotransferase, mitochondrial (AAT mitochondrial)	100179315	XM_002126065.4	XP_002126101.1	Ciona intestinalis
LOC100183684	tyrosine aminotransferase (TAT-like)	100183684	XM_002120160.3	XP_002120196.1	Ciona intestinalis
LOC100183494	4-hydroxyphenylpyruvate dioxygenase-like (HPD-like)	100183494	XM_002125668.3	XP_002125704.3	Ciona intestinalis
LOC100185199	4-hydroxyphenylpyruvate dioxygenase (HPD)	100185199	XM_026836598.1	XP_026692399.1	Ciona intestinalis
LOC100176129	homogentisate 1,2-dioxygenase-like (HGD)	100176129	XM_018811274.2	XP_018666819.1	Ciona intestinalis
LOC100181506	maleylacetoacetate isomerase-like (GSTZ1)	100181506	XM_026840582.1	XP_026696383.1	Ciona intestinalis
LOC101243511	fumarylacetoacetase-like (FAH)	101243511	XM_004227016.4	XP_004227064.1	Ciona intestinalis
LOC100182881	hemocyanin, beta-C chain unit D	100182881	XM_002119639.5	XP_002119675.4	Ciona intestinalis
LOC100183064	tyrosinase-like (TYR-like)	100183064	XM_002123004.5	XP_002123040.3	Ciona intestinalis
LOC100179878	hemocyanin A-type, units Ode to Odg-like	100179878	XM_002128389.5	XP_002128425.2	Ciona intestinalis
th	tyrosine 3-monooxygenase	493867	NM_001032795.1	NP_001027967.1	Ciona intestinalis
LOC100187516	L-dopachrome tautomerase (DCT-like)	100187516	XM_002129643.2	XP_002129679.2	Ciona intestinalis
LOC100185647	5,6-dihydroxyindole-2-carboxylic acid oxidase-like (TYRP1-like)	100185647	XM_002119565.5	XP_002119601.1	Ciona intestinalis
hdcl	histidine decarboxylase-like protein	100101815	NM_001100128.1	NP_001093598.1	Ciona intestinalis
LOC100182530	aromatic-L-amino-acid decarboxylase-like (DDC-like)	100182530	XM_009860254.3	XP_009858556.1	Ciona intestinalis
LOC100176680	XP_009858556.1	100176680	XM_026839927.1	XP_026695728.1	Ciona intestinalis
LOC100183642	catechol O-methyltransferase-like (COMT)	100183642	XM_002124941.4	XP_002124977.2	Ciona intestinalis
LOC100175817	catechol O-methyltransferase A-like (COMT)	100175817	XM_002124825.4	XP_002124861.1	Ciona intestinalis
LOC108949546	catechol O-methyltransferase-like (COMT)	108949546	XM_026834848.1	XP_026690649.1	Ciona intestinalis
LOC100177407	catechol O-methyltransferase B-like (COMT)	100177407	XM_026838190.1	XP_026693991.1	Ciona intestinalis
LOC100180550	catechol O-methyltransferase A-like (COMT)	100180550	XM_002128316.5	XP_002128352.1	Ciona intestinalis
LOC100178944	probable flavin-containing monoamine oxidase A	100178944	XM_002123139.5	XP_002123175.1	Ciona intestinalis
adh3	alcohol dehydrogenase class 3	445671	NM_001032492.1	NP_001027664.1	Ciona intestinalis
LOC100183311	thyroid peroxidase (TPO)	100183311	XM_002130369.3	XP_002130405.1	Ciona intestinalis
LOC100183818	thyroid peroxidase-like (TPO-like)	100183818	XM_018814964.2	XP_018670509.1	Ciona intestinalis
LOC445593	homologue of mammlian thyroid peroxidase (TPO-homologue)	445593	NM_001032423.1	NP_001027595.1	Ciona intestinalis
LOC100175627	macrophage migration inhibitory factor-like (MIF)	100175627	XM_002120701.4	XP_002120737.1	Ciona intestinalis
LOC100183461	macrophage migration inhibitory factor-like (MIF)	100183461	XM_002120850.4	XP_002120886.1	Ciona intestinalis

## Sheet: Crassostrea gigas
Gene name	Gene description	Gene ID	mRNA ID	Protein ID	Host
LOC105330192	aspartate aminotransferase, cytoplasmic	105330192	XM_011431792.3	XP_011430094.2	Crassostrea gigas		https://pubmed.ncbi.nlm.nih.gov/22992520/
LOC105318268	aspartate aminotransferase, mitochondrial	105318268	XM_034481800.1	XP_034337691.1	Crassostrea gigas
LOC105345822	tyrosine aminotransferase	105345822	XM_011454139.3	XP_011452441.2	Crassostrea gigas
LOC105327112	4-hydroxyphenylpyruvate dioxygenase-like	105327112	XM_034483091.1	XP_034338982.1	Crassostrea gigas
LOC105338971	homogentisate 1,2-dioxygenase	105338971	XM_034476434.1	XP_034332325.1	Crassostrea gigas
LOC105320844	maleylacetoacetate isomerase	105320844	XM_011418957.3	XP_011417259.2	Crassostrea gigas
LOC105328095	fumarylacetoacetase	105328095	XM_011428854.3	XP_011427156.2	Crassostrea gigas
Tyr	tyrosinase	105324827	NM_001305292.1	NP_001292221.1	Crassostrea gigas
LOC105323046	uncharacterized LOC105323046 tyrosinase-like	105323046	XM_011421998.3	XP_011420300.2	Crassostrea gigas
LOC105318244	uncharacterized protein LOC105318244	105318244	XM_011415233.3	XP_011413535.2	Crassostrea gigas	https://www.kegg.jp/kegg-bin/show_pathway?crg00350
LOC105329244	putative tyrosinase-like protein tyr-3	105329244	XM_011430435.3	XP_011428737.2	Crassostrea gigas
LOC105332956	tyrosinase-like protein 1	105332956	XM_011435714.3	XP_011434016.2	Crassostrea gigas
LOC105334478	tyrosinase-like protein 2	105334478	XM_011437950.3	XP_011436252.2	Crassostrea gigas
LOC105331186	tyrosinase-like protein 2	105331186	XM_034457429.1	XP_034313320.1	Crassostrea gigas
LOC105337798	tyrosine 3-monooxygenase	105337798	XM_011442697.3	XP_011440999.1	Crassostrea gigas
LOC105343976	aromatic-L-amino-acid decarboxylase	105343976	XM_011451518.3	XP_011449820.2	Crassostrea gigas
LOC105320937	aromatic-L-amino-acid decarboxylase	105320937	XM_011419080.3	XP_011417382.2	Crassostrea gigas
LOC105339411	aromatic-L-amino-acid decarboxylase	105339411	XM_034445497.1	XP_034301388.1	Crassostrea gigas
LOC105321753	uncharacterized LOC105321753- DBH-like monooxygenase protein 1	105321753	XM_011420203.3	XP_011418505.2	Crassostrea gigas
LOC105342786	tyramine beta-hydroxylase	105342786	XM_034448914.1	XP_034304805.1	Crassostrea gigas
LOC105342404	tyramine beta-hydroxylase	105342404	XM_011449351.2	XP_011447653.2	Crassostrea gigas
LOC105344230	DBH-like monooxygenase protein 2 homolog	105344230	XM_011451939.3	XP_011450241.2	Crassostrea gigas
LOC105329831	dopamine beta-hydroxylase	105329831	XM_011431297.3	XP_011429599.3	Crassostrea gigas
LOC105343978	dopamine beta-hydroxylase	105343978	XM_011451521.3	XP_011449823.2	Crassostrea gigas
LOC105348387	tyramine beta-hydroxylase	105348387	XM_034465772.1	XP_034321663.1	Crassostrea gigas
Maoa	monoamine oxidase A	105345865	NM_001305311.1	NP_001292240.1	Crassostrea gigas
LOC105318480	amine oxidase [flavin-containing] A	105318480	XM_034470122.1	XP_034326013.1	Crassostrea gigas
LOC105321028	probable flavin-containing monoamine oxidase A	105321028	XM_011419208.3	XP_011417510.2	Crassostrea gigas
LOC105345900	amine oxidase [flavin-containing]-like	105345900	XM_034473843.1	XP_034329734.1	Crassostrea gigas
LOC105332360	membrane primary amine oxidase-like	105332360	XM_011434930.3	XP_011433232.2	Crassostrea gigas
LOC105336470	alcohol dehydrogenase class-3	105336470	XM_034456933.1	XP_034312824.1	Crassostrea gigas
LOC105344524	acylpyruvase FAHD1, mitochondrial	105344524	XM_011452306.3	XP_011450608.2	Crassostrea gigas
LOC105330635	acylpyruvase FAHD1, mitochondrial-like	105330635	XM_011432348.3	XP_011430650.1	Crassostrea gigas
LOC105334727	fumarylacetoacetate hydrolase domain-containing protein 1-like	105334727	XM_020069913.2	XP_019925472.2	Crassostrea gigas
LOC105319375	macrophage migration inhibitory factor homolog	105319375	XM_011416892.3	XP_011415194.2	Crassostrea gigas

## Sheet: Dendronephthya gigantea
Gene name	Gene description	Gene ID	mRNA ID	Protein ID	Host	Citation
LOC114515897	aspartate aminotransferase, cytoplasmic-like	114515897	XM_028535216.1	XP_028391017.1	Dendronephthya gigantea	https://www.kegg.jp/dbget-bin/www_bget?pathway+dgt00350
LOC114516085	aspartate aminotransferase, cytoplasmic-like	114516085	XM_028535453.1	XP_028391254.1	Dendronephthya gigantea
LOC114516086	aspartate aminotransferase, cytoplasmic-like	114516086	XM_028535454.1	XP_028391255.1	Dendronephthya gigantea
LOC114517024	aspartate aminotransferase, mitochondrial-like	114517024	XM_028536665.1	XP_028392466.1	Dendronephthya gigantea
LOC114542603	aspartate aminotransferase, mitochondrial-like	114542603	XM_028562113.1	XP_028417914.1	Dendronephthya gigantea
LOC114516691	tyrosine aminotransferase-like	114516691	XM_028536235.1	XP_028392036.1	Dendronephthya gigantea
LOC114516692	tyrosine aminotransferase-like	114516692	XM_028536236.1	XP_028392037.1	Dendronephthya gigantea
LOC114537115	L-amino-acid oxidase-like	114537115	XM_028558252.1	XP_028414053.1	Dendronephthya gigantea
LOC114540706	L-amino-acid oxidase-like	114540706	XM_028560835.1	XP_028416636.1	Dendronephthya gigantea
LOC114538229	4-hydroxyphenylpyruvate dioxygenase-like	114538229	XM_028559378.1	XP_028415179.1	Dendronephthya gigantea
LOC114534875	homogentisate 1,2-dioxygenase-like	114534875	XM_028556354.1	XP_028412155.1	Dendronephthya gigantea
LOC114521876	maleylacetoacetate isomerase-like	114521876	XM_028542449.1	XP_028398250.1	Dendronephthya gigantea
LOC114519956	maleylacetoacetate isomerase-like	114519956	XM_028540145.1	XP_028395946.1	Dendronephthya gigantea
LOC114525672	fumarylacetoacetase-like	114525672	XM_028547077.1	XP_028402878.1	Dendronephthya gigantea
LOC114541824	fumarylacetoacetase-like	114541824	XM_028561638.1	XP_028417439.1	Dendronephthya gigantea
LOC114521715	tyrosinase-like	114521715	XM_028542237.1	XP_028398038.1	Dendronephthya gigantea
LOC114528374	putative tyrosinase-like protein tyr-3	114528374	XM_028549992.1	XP_028405793.1	Dendronephthya gigantea
LOC114528375	tyrosinase-like	114528375	XM_028549993.1	XP_028405794.1	Dendronephthya gigantea
LOC114528377	tyrosinase-like	114528377	XM_028549995.1	XP_028405796.1	Dendronephthya gigantea
LOC114528378	uncharacterized LOC114528378	114528378	XM_028549996.1	XP_028405797.1	Dendronephthya gigantea
LOC114531328	tyrosinase-like protein	114531328	XM_028552963.1	XP_028408764.1	Dendronephthya gigantea
LOC114534193	uncharacterized LOC114534193	114534193	XM_028555747.1	XP_028411548.1	Dendronephthya gigantea
LOC114523285	tyrosinase-like	114523285	XM_028544162.1	XP_028399963.1	Dendronephthya gigantea
LOC114525179	tyrosinase-like	114525179	XM_028546401.1	XP_028402202.1	Dendronephthya gigantea
LOC114528537	uncharacterized LOC114528537	114528537	XM_028550198.1	XP_028405999.1	Dendronephthya gigantea
LOC114540274	putative tyrosinase-like protein tyr-1	114540274	XM_028560547.1	XP_028416348.1	Dendronephthya gigantea
LOC114543544	probable flavin-containing monoamine oxidase A	114543544	XM_028562504.1	XP_028418305.1	Dendronephthya gigantea
LOC114524746	amine oxidase [flavin-containing] B-like	114524746	XM_028545916.1	XP_028401717.1	Dendronephthya gigantea
LOC114524747	amine oxidase [flavin-containing] A-like	114524747	XM_028545917.1	XP_028401718.1	Dendronephthya gigantea
LOC114524749	amine oxidase [flavin-containing] B-like	114524749	XM_028545918.1	XP_028401719.1	Dendronephthya gigantea
LOC114529174	probable flavin-containing monoamine oxidase A	114529174	XM_028550942.1	XP_028406743.1	Dendronephthya gigantea
LOC114525223	alcohol dehydrogenase class-3-like	114525223	XM_028546450.1	XP_028402251.1	Dendronephthya gigantea
LOC114516106	acylpyruvase FAHD1, mitochondrial-like	114516106	XM_028535483.1	XP_028391284.1	Dendronephthya gigantea

[truncated: 7 more sheets:  Hydra vulgaris, Mizuhopecten_yessoensis, Mus muscus, Nematostella vectensis, Penaeus vannamei, Pocillopora damicornis, Stylophora_pistillata_KEGG]
