# Supplementary material for: Structural and Evolutionary Relationships of Melanin Cascade Proteins in Cnidarian Innate Immunity
Source: Integr Comp Biol. 2024 Jul 18;64(5):1320–37. doi: 10.1093/icb/icae115 (PMC11579526; doi:10.1093/icb/icae115)
Supplement: icae115_Supplemental_Files [file icae115_supplemental_files.zip › icae115/supplemental_file_2.xlsx]

## Sheet: metadata
Name	Host_species	Status	Tag	LGR	Coral_RR	DaysToInfection	Dominant_symbiont	Melanin_conc
cnat_c2	cnat	Control	1661b	NA	12.19	NA	D	0.864648
cnat_c3	cnat	Control	1863a	NA	12.19	NA	C	0.645134
cnat_c4	cnat	Control	1692b	NA	12.19	NA	C	0.799348
cnat_c6	cnat	Control	1370b	NA	12.19	NA	D	0.205984
cnat_c8	cnat	Control	1848b	NA	12.19	NA	D	1.92647
cnat_d2	cnat	Infected	1661a	1.37722	12.19	6	D	0.86081
cnat_d3	cnat	Infected	1863	0.0198519	12.19	6	C	1.02501
cnat_d4	cnat	Infected	1692a	0.0129787	12.19	3	C	1.31226
cnat_d6	cnat	Infected	1370a	0.455897	12.19	2	D	1.91005
cnat_d8	cnat	Infected	1848a	0.232036	12.19	6	D	0.422419
mcav_c1	mcav	Control	1360c	NA	5.1	NA	C	0.827807
mcav_c3	mcav	Control	1356d	NA	5.1	NA	C	0.687563
mcav_c5	mcav	Control	1662d	NA	5.1	NA	C	1.08718
mcav_c6	mcav	Control	1368a	NA	5.1	NA	C	2.30431
mcav_c7	mcav	Control	1669c	NA	5.1	NA	C	1.30507
mcav_c8	mcav	Control	1363a	NA	5.1	NA	C	4.21056
mcav_d1	mcav	Infected	1360d	0.145	5.1	6	C	1.1321
mcav_d2	mcav	Exposed	1379c	0	5.1	NA	C	3.09412
mcav_d3	mcav	Infected	1356e	0.009	5.1	7	C	1.54252
mcav_d4	mcav	Exposed	1226a	0	5.1	NA	C	6.28479
mcav_d5	mcav	Exposed	1662h	0	5.1	NA	C	NA
mcav_d6	mcav	Infected	1368e	0.109474	5.1	5	C	5.02227
mcav_d8	mcav	Exposed	1363b	0	5.1	NA	C	2.83691
oann_c1	oann	Control	1327b	NA	12.09	NA	C	0.151176
oann_c2	oann	Control	1831b	NA	12.09	NA	C	0.370659
oann_c3	oann	Control	1305a	NA	12.09	NA	C	2.72099
oann_c6	oann	Control	1835b	NA	12.09	NA	C	0
oann_c7	oann	Control	1364a	NA	12.09	NA	C	0.358613
oann_c8	oann	Control	1342d	NA	12.09	NA	C	0.417284
oann_d1	oann	Infected	1327a	0.212667	12.09	6	C	0.208905
oann_d3	oann	Infected	1305b	0.0688261	12.09	7	C	3.55209
oann_d6	oann	Infected	1835a	0.236867	12.09	2	C	0.377339
oann_d7	oann	Infected	1364b	0.114607	12.09	6	C	0.0399023
oann_d8	oann	Infected	1342c	0.353107	12.09	5	C	1.18442
past_c1	past	Control	1681b	NA	7.91	NA	A	0.0235829
past_c5	past	Control	1666b	NA	7.91	NA	A	3.76764
past_c6	past	Control	2186b	NA	7.91	NA	A	1.77099
past_c7	past	Control	1827c	NA	7.91	NA	A	8.23811
past_d1	past	Infected	1681a	0.0636939	7.91	4	A	2.41874
past_d2	past	Infected	1304e	0.0167609	7.91	5	A	4.903
past_d3	past	Infected	1295d	0.00128571	7.91	7	A	3.28613
past_d4	past	Exposed	1858c	0	7.91	NA	A	1.10811
past_d5	past	Exposed	1666c	0	7.91	NA	A	NA
past_d6	past	Infected	2186a	0.0575135	7.91	4	A	4.02145
past_d7	past	Infected	1827e	1e-08	7.91	8	A	11.8899
pstr_c3	pstr	Control	1672e	NA	9.3	NA	B	0.425347
pstr_c5	pstr	Control	1347b	NA	9.3	NA	B	0.976362
pstr_c7	pstr	Control	1864a	NA	9.3	NA	B	0.85514
pstr_c8	pstr	Control	1840a	NA	9.3	NA	B	0.541207
pstr_d3	pstr	Exposed	1672d	0	9.3	NA	B	0.273009
pstr_d5	pstr	Exposed	1347a	0	9.3	NA	B	1.43233
pstr_d7	pstr	Infected	1864b	0.136087	9.3	6	B	0.639

## Sheet: treatment_rlog_orthogroups
Orthogroup	cnat_c2	cnat_c3	cnat_c4	cnat_c6	cnat_c8	cnat_d2	cnat_d3	cnat_d4	cnat_d6	cnat_d8	mcav_c1	mcav_c3	mcav_c5	mcav_c6	mcav_c7	mcav_c8	mcav_d1	mcav_d2	mcav_d3	mcav_d4	mcav_d5	mcav_d6	mcav_d8	oann_c1	oann_c2	oann_c3	oann_c6	oann_c7	oann_c8	oann_d1	oann_d3	oann_d6	oann_d7	oann_d8	past_c1	past_c5	past_c6	past_c7	past_d1	past_d2	past_d3	past_d4	past_d5	past_d6	past_d7	pstr_c3	pstr_c5	pstr_c7	pstr_c8
OG0000003	9.29211	9.3904	10.0365	9.4411	8.48296	9.07527	9.43652	9.32157	8.97538	8.77119	9.00853	10.0153	10.3592	10.2403	10.1992	9.86234	8.91471	9.97155	10.1853	9.86698	9.77901	10.3634	9.7962	6.60767	6.89841	6.29046	7.44768	6.91409	7.23872	5.96327	6.19452	6.34524	7.92571	7.48055	5.62589	6.51863	5.66616	7.42696	6.51152	6.13631	6.26985	5.989	7.58926	4.07196	6.51965	10.8131	10.6028	10.3243	10.5686
OG0000005	7.67778	5.51204	6.39244	6.84235	5.28809	6.79878	5.31729	5.18188	2.86533	2.93862	8.38371	8.98286	9.76238	11.1975	8.02039	8.94912	7.8235	8.77167	8.64335	9.00759	7.90514	7.89223	7.58802	4.0679	2.12391	0.885221	5.77398	4.03817	2.99831	3.23101	0.640378	3.88257	4.69234	3.22741	2.97326	4.3283	-0.796755	3.62225	2.48028	2.63819	0.898849	3.54685	1.20786	1.62324	0.9248	5.23487	5.69661	5.31209	5.34787
OG0000007	10.7539	9.50981	9.42599	10.9471	9.47954	9.9215	8.82952	8.3607	8.57296	9.27093	8.19449	9.00921	9.25396	10.238	9.07449	9.05252	9.03315	8.71009	8.84537	8.71014	8.93048	8.76099	8.92098	6.79246	5.96276	4.67502	7.51569	6.43607	5.88613	6.1278	4.85008	4.08105	7.11415	6.50244	8.26898	9.15293	8.44972	10.0535	8.53958	8.849	8.15547	8.05257	9.10119	6.48663	8.89977	9.70797	9.7642	9.3612	9.40649
OG0000009	8.16405	5.08169	6.27647	5.87315	0.566921	7.54502	5.41813	5.20116	4.14457	2.78076	8.47063	8.15774	9.51245	11.5656	7.763	8.19673	7.09491	9.2791	8.02977	9.53786	6.77133	7.82512	6.89482	4.75002	7.47407	4.06381	5.77316	6.12518	6.34673	4.94668	4.14548	2.08975	6.69032	6.28897	2.78903	4.89241	2.42569	4.48685	3.05572	3.97539	2.88998	4.47089	4.21349	0.744774	3.95134	4.00553	2.84092	1.88111	1.19659
OG0000010	9.46732	11.1949	9.9626	9.73548	10.5558	7.94233	10.8681	9.43096	10.1744	10.4743	10.2813	10.9054	9.2087	11.1869	10.8058	10.8427	9.88451	10.2966	9.75157	7.8425	10.4147	10.0693	10.5252	9.49924	9.97238	9.54355	8.19639	9.37651	9.05793	8.82275	9.1354	8.21853	9.42416	9.18936	10.551	11.5478	10.538	11.3608	11.2777	10.0532	10.2172	9.99701	10.7573	10.7857	11.1846	9.64048	10.1664	9.62998	8.31221
OG0000011	11.0133	9.9095	10.1244	11.0221	10.3452	10.6972	9.82698	9.53039	9.98948	10.8781	8.83469	10.3315	10.9105	11.1205	10.5234	10.5738	10.8396	9.56637	9.59798	9.4274	11.2231	9.7834	10.2055	5.07361	1.24003	2.59233	5.56561	5.38581	4.71948	4.20967	1.63799	2.07969	4.1871	4.68753	9.93089	11.5306	9.53482	11.6648	11.0469	10.7987	10.7577	10.9652	11.4569	9.66853	10.5467	9.5652	8.62187	9.66364	9.72933
OG0000013	8.03669	6.72065	8.80091	7.9645	3.73316	7.64309	7.29725	7.66922	7.2	1.32956	9.66069	8.44599	10.1752	10.7345	8.63712	9.05596	9.78185	9.91771	8.56994	9.11176	8.03849	8.46136	7.6997	10.7533	11.1348	11.3276	10.5851	11.256	10.8082	10.1464	10.7669	9.85026	10.8141	11.1997	11.6394	12.2303	11.7207	12.5252	12.0309	11.9322	11.9984	11.6465	12.3311	11.917	11.9387	11.2135	10.4039	10.3145	10.6897
OG0000014	10.4573	10.4951	10.9433	11.0282	10.0009	9.81078	10.1533	9.95238	10.6974	10.2112	8.63166	10.3815	9.74459	11.1059	10.2794	9.62014	9.74891	9.10856	9.82046	8.08485	9.60225	9.31784	9.75654	8.32229	6.26846	7.61643	8.04575	8.88306	8.29148	7.85364	6.98031	7.62251	7.68665	8.61139	10.4728	10.9981	10.6151	11.4239	10.5614	11.0555	10.8644	10.1589	11.2808	10.9806	10.8324	10.8779	11.2543	10.0663	10.1383
OG0000016	7.46234	8.31293	7.81829	7.08217	6.9299	6.74444	8.26114	7.04392	5.61488	6.75999	12.5775	11.4257	11.4472	11.6212	11.4502	11.5471	12.0119	12.9422	12.1177	12.3417	11.4466	12.5433	11.5262	3.96116	5.07739	4.99539	5.20231	5.07533	5.10393	2.44687	3.82787	2.53836	4.05238	5.54601	5.4049	5.28755	5.36518	6.14343	5.69882	5.58307	4.72189	7.11464	6.66329	4.22896	5.1868	8.47088	8.81313	8.45285	8.89619
OG0000017	10.3247	9.69707	9.39413	11.0968	10.0106	9.27927	9.4686	9.33951	8.9658	10.2686	7.40001	8.31427	8.40709	9.02419	8.32836	8.53029	7.77148	6.39685	7.54996	7.51246	8.6115	7.44111	8.81545	7.37461	6.09006	6.87751	7.1174	7.80657	7.68311	7.43736	6.82339	6.03502	6.99672	7.66115	9.91599	9.59189	9.37582	10.2471	9.77814	9.87333	9.38665	9.64967	10.1491	8.5241	10.1986	8.27061	8.55291	7.33478	7.65269
OG0000019	11.46	10.0962	9.81041	10.9833	9.69549	10.2911	10.0043	8.88924	9.86954	9.88382	8.54845	9.57859	10.0632	10.1671	10.0748	9.93645	9.06948	8.86326	8.91804	8.54992	10.2968	8.5303	9.69173	4.82657	4.85618	4.48049	4.28508	4.07992	3.75711	3.93229	4.1629	2.84584	4.79035	5.35339	11.8831	12.142	11.804	12.2754	12.3854	12.1589	12.2599	11.8832	12.7225	11.7629	11.9039	10.8817	10.2391	11.688	11.5274
OG0000022	8.95872	6.22518	7.47016	9.08825	8.34427	7.5648	5.72149	6.60357	8.34173	7.45806	8.5031	10.264	9.18684	10.9143	9.12548	8.97056	8.94997	8.55506	9.13212	7.73668	9.32104	9.06181	8.80739	8.69457	9.257	10.3546	9.11784	8.24877	8.69795	7.48388	9.95065	7.46783	7.27544	8.81961	11.0152	11.4947	10.9754	11.9577	11.2254	11.2153	11.0928	10.8359	12.0424	10.3585	11.3987	7.928	7.8294	6.61051	6.55415
OG0000024	8.31014	7.47682	8.51964	8.07214	6.20219	7.88387	8.01353	7.69681	6.79052	6.77512	8.12518	8.75499	9.0064	9.1233	8.55858	8.23514	7.57852	8.14173	8.57099	8.29377	6.78899	8.2116	8.21984	3.7577	4.00647	1.96928	5.55113	3.72206	3.32183	0.404279	3.7757	1.19552	5.12855	4.25398	-0.720979	-0.331723	2.64874	1.58981	1.61634	0.0584758	0.987056	0.216457	-0.0215807	0.00204648	-0.266835	8.08121	7.89471	7.52335	7.2003
OG0000025	9.26876	7.93161	8.52993	9.59293	8.58786	8.51052	7.24712	7.89493	7.47498	8.46161	9.60071	10.1195	9.95066	10.8137	10.0466	9.47688	8.9701	8.53533	8.97235	8.34203	10.2852	8.90468	9.64956	5.59043	3.4042	5.02548	4.6185	5.40966	3.36346	5.81079	3.86777	4.2069	4.81594	4.95162	8.9959	9.94446	9.15455	10.6278	8.90039	9.28592	8.73409	8.43945	9.62604	7.65387	10.2806	5.74536	7.21698	7.08668	5.8878
OG0000027	8.48999	9.66517	9.54903	9.13213	7.46966	7.94192	9.2772	8.64452	7.33501	7.6487	8.0225	9.27904	8.93052	8.6673	9.05682	8.49924	7.78901	8.20644	7.94508	7.21959	7.81446	7.7028	7.86539	8.64523	7.13961	7.75995	8.34255	7.80179	7.44264	7.67597	6.66907	6.79858	8.54467	7.77115	10.3109	10.9859	10.4715	10.3217	10.1864	10.3678	10.545	10.2469	10.7127	10.7803	10.2336	9.44162	9.54336	9.51836	10.0035
OG0000028	8.93317	6.34611	7.62078	9.47668	7.63054	8.15166	6.9936	7.21833	7.25963	7.46661	6.91493	9.64159	6.75366	10.3372	10.199	7.48978	6.03868	7.25288	8.25819	5.55605	6.39764	7.10178	7.31279	4.32823	6.08216	6.91742	7.85889	7.67665	7.18934	4.43175	2.5836	4.52285	7.33247	8.04194	9.76174	10.2509	9.76847	9.92506	9.2583	10.1863	9.45509	9.73661	9.81963	7.68632	9.68828	7.93976	6.41384	5.70364	8.77541
OG0000029	9.98899	10.2946	9.99569	9.97352	9.14208	9.43846	9.61136	8.8598	8.74479	9.53651	9.94962	11.6146	11.9862	11.4151	11.2836	11.554	10.6015	10.3579	10.961	10.1805	10.5045	11.4212	11.1486	10.6206	10.446	10.4745	10.6169	11.146	10.5204	9.73694	10.0226	9.24919	10.0959	11.1858	10.6531	12.1414	10.8676	12.2943	11.1309	11.0589	11.8746	10.9484	11.8109	10.4855	11.0759	9.76706	9.40442	8.82001	9.23294
OG0000030	6.99396	8.2664	7.90169	8.25029	8.70495	6.92976	8.05611	7.52837	7.57945	8.39353	8.43702	9.88355	9.63248	9.86872	9.70305	9.63722	8.86406	8.49745	9.23665	9.12676	9.17011	9.01916	9.6271	7.6937	8.49243	8.84421	8.61715	7.77741	8.96065	6.60511	8.7594	8.72342	9.17301	8.58347	-0.327535	2.03682	-0.267322	0.678631	1.03778	0.494544	0.78901	-0.128631	1.55555	2.2115	1.26843	12.2023	11.9605	12.1303	12.0882
OG0000032	12.5094	12.2904	12.6574	12.0144	12.5392	13.0048	12.3508	12.9297	12.9417	12.3847	12.4737	11.9856	12.1067	12.0796	12.3419	12.4777	12.4234	12.6719	12.2222	12.5398	12.4464	12.0312	12.4553	12.4334	13.0393	13.0009	12.703	12.6347	12.8658	12.5634	12.9617	13.1445	13.293	12.527	13.8498	13.378	13.7407	13.4522	14.286	14.1062	13.7641	13.7727	13.3493	14.0574	13.8316	12.7378	12.6645	12.8812	12.7199
OG0000034	12.7972	11.5152	11.9655	12.9384	12.0615	11.8172	12.4938	11.5785	11.3981	11.6191	11.2411	11.9892	12.0203	11.3568	11.4668	11.7817	11.8439	11.774	12.029	9.47886	10.7838	11.4124	11.3232	12.784	12.5181	12.255	12.6802	12.6694	11.8591	12.2116	12.026	11.7436	11.5654	12.3486	8.92433	9.46854	9.00185	9.59001	8.97278	9.2644	9.70056	9.24966	9.88029	8.52464	8.77654	11.991	11.0203	11.1823	11.2316
OG0000035	12.0076	12.7711	12.229	12.2627	13.4335	11.721	12.7744	12.1988	13.1871	12.4431	14.2256	13.066	12.532	13.6814	13.0694	12.3857	12.9034	13.7475	13.1601	14.2564	14.668	13.51	12.7275	12.0078	12.8468	12.9136	11.7695	11.986	12.2546	12.6005	13.4068	12.7889	12.496	11.9569	12.8701	13.4886	13.1045	13.1516	13.6428	13.4627	13.2198	13.4525	12.9418	13.6848	13.3558	12.1702	11.7422	12.1853	11.5973
OG0000040	8.29726	8.28453	7.69009	8.27358	7.97371	7.68667	8.17669	6.69567	5.46109	7.58161	7.72085	8.99008	8.98645	8.83583	8.93336	8.86943	7.57667	8.03735	8.43598	7.30571	8.69456	8.28618	8.9273	4.61679	5.49225	4.82514	5.99555	6.03965	5.19291	4.70985	3.69199	4.37768	6.04477	6.30425	8.72341	8.75051	8.02675	9.34526	9.20016	9.08182	7.9627	8.45796	8.96091	7.39426	8.9768	7.2598	9.19879	8.93178	7.33553
OG0000041	9.66987	10.7558	10.8837	10.1026	10.2203	8.17347	9.75276	9.94848	8.02609	9.09768	11.889	11.0114	11.5118	10.9339	11.6399	11.4762	9.5676	11.2155	10.322	10.0863	10.6593	9.59515	10.9078	10.2048	10.2169	10.1417	10.1589	10.4562	10.5441	10.0555	9.76174	9.91642	10.7999	10.48	11.804	11.3783	11.5797	12.172	11.2877	10.9551	11.1157	11.2569	11.4657	10.5148	11.8101	9.69974	10.6569	10.4106	10.2028
OG0000043	9.69742	11.8169	10.7944	9.37485	10.806	10.3051	11.7942	10.9654	10.5865	11.8638	12.2277	9.98687	9.60933	10.5759	10.7991	8.91018	12.0897	11.8478	10.7547	11.8138	12.3064	11.6016	10.6265	10.0632	10.1432	10.1	8.93183	9.32375	9.42477	8.81648	8.90834	8.87917	8.55112	9.49623	7.47425	10.4468	9.06684	9.16259	9.9363	9.98857	10.0809	10.3709	11.1481	11.7106	9.99323	9.59065	9.64095	9.91757	10.346
OG0000044	7.65471	7.15296	7.20266	7.98637	7.44565	7.10293	7.08393	6.38254	6.8775	7.91438	8.10508	9.05943	9.02434	9.51323	8.97519	9.01688	8.83361	9.01468	8.69145	8.61171	6.89355	8.55657	8.91941	3.78595	7.495	4.10952	3.39027	1.49641	1.3307	3.84295	5.52908	5.25663	1.0741	3.24338	5.86492	7.55284	6.3578	7.90556	6.26052	6.43791	6.21152	4.92499	7.47819	5.18276	6.94073	10.9202	11.9349	11.1731	8.7016
OG0000048	12.7236	12.3514	12.1886	12.1206	12.1933	13.1766	12.7744	13.1553	12.9064	13.4156	12.4489	12.0766	11.6364	12.0612	11.6984	12.0977	13.2612	12.3115	12.4564	12.7276	12.801	12.5747	12.4893	12.7283	13.8807	12.559	12.7379	12.2963	12.3869	12.7935	12.3785	13.4937	12.0608	12.1882	14.1828	13.2868	13.8044	12.7314	14.6556	14.6542	13.5569	13.5441	13.2854	14.2598	12.664	11.812	11.4891	11.8469	11.8593
OG0000050	7.99696	6.68079	8.35065	7.14359	3.82188	6.52612	6.87937	7.29267	1.60735	3.92787	7.3267	7.54323	8.13656	7.90975	6.64169	7.73622	7.26016	7.84972	7.30821	6.93665	6.41316	6.73487	6.63143	2.89779	0.626834	3.05844	4.01631	2.96585	3.16524	1.39831	1.00453	1.42008	1.65797	3.38367	9.29841	9.49632	8.91837	9.85461	9.2188	9.54222	9.4446	9.31582	9.41645	9.19234	9.14738	6.46166	6.14038	5.25295	5.73449
OG0000051	10.3867	8.67847	9.82951	9.90447	8.39779	9.36541	8.7086	8.37551	7.74903	8.67464	8.86859	9.31645	9.67426	10.5899	9.08722	9.13849	8.6517	9.29178	8.97216	8.98616	9.1822	8.11552	8.40017	1.09781	0.845521	1.49491	0.653914	0.77167	4.06219	0.82767	1.23304	1.66049	3.59386	1.2992	7.4556	8.94526	8.11902	8.93441	7.83088	8.1479	8.05342	8.19403	8.53142	6.79221	7.85993	8.81399	8.37676	7.76391	8.79136
OG0000052	4.33956	6.16969	6.30689	5.34374	0.949833	4.69504	6.42492	5.4115	5.26496	4.34551	6.17375	7.67572	7.98256	9.01905	7.10857	7.36126	7.28585	6.40245	7.43354	6.24958	6.45066	7.29284	6.45352	3.3897	1.47637	2.71684	4.4528	1.39618	3.66312	3.40328	3.73333	1.5196	4.29181	3.4223	9.48788	10.4567	9.68957	10.4258	10.0165	9.86352	10.1867	10.7079	11.0641	10.2325	10.476	8.29536	8.25633	7.86296	8.59384
OG0000053	4.4517	6.43965	7.14816	4.40877	-0.0090188	4.73668	6.20606	6.79685	4.32756	3.01249	5.15759	4.3028	6.08741	7.29638	5.97281	5.91411	5.42272	4.61526	4.13127	3.86642	0.966741	3.99341	5.38452	2.15247	-0.195859	0.307889	2.7956	3.31763	3.83972	-0.209904	0.106544	0.433762	-0.0214426	4.03797	-1.14237	-0.818621	-1.0948	-0.351403	-0.60115	-0.495143	-0.783462	-0.985271	-0.561395	-0.541834	-0.76474	5.20743	4.11705	2.96677	4.11931
OG0000056	10.0347	10.288	9.93312	9.79234	8.57245	7.88389	9.97325	8.45818	6.98105	8.37893	8.55547	9.40159	10.0919	9.85507	8.71525	8.90807	8.38199	8.28984	8.76086	7.45097	8.93535	8.47551	7.86906	9.56352	8.47577	9.19519	8.94811	9.23016	9.46456	8.85846	8.39415	7.71293	8.99249	9.80725	4.81434	3.99874	3.68015	3.89355	3.98292	3.93009	3.14694	4.80463	4.33779	3.29069	3.79959	8.34299	7.75094	7.5602	8.73956
OG0000057	8.37287	8.78787	8.22164	8.76611	8.79361	8.00379	9.13059	8.00213	8.54695	9.1979	6.89265	7.87792	7.71898	7.42509	8.03658	7.99339	7.53164	6.28761	7.3081	3.84185	7.95068	6.6085	8.3211	2.302	2.0171	1.41938	3.06477	4.73023	4.81083	2.36222	3.75926	2.94402	3.9891	2.53069	8.9035	9.9601	9.66514	10.4465	9.2695	9.24536	9.57715	9.38732	11.0498	9.41497	10.3461	5.81972	4.10872	4.50564	4.59944
OG0000058	7.88391	7.45899	6.90636	7.48869	6.2709	7.63048	7.2285	6.96054	2.0873	6.42941	7.58358	8.30941	8.56499	7.67735	8.17457	8.15913	7.67546	8.35704	7.63612	7.24297	8.56931	7.7933	7.54808	7.07446	5.44578	7.4618	6.21913	7.06129	6.4175	5.95194	6.55081	5.41564	7.58504	6.88188	9.53502	10.2806	9.59601	10.2086	9.21956	9.66256	9.56095	10.6957	10.2299	9.24138	9.74894	9.72454	8.98025	9.0601	8.7917
OG0000062	7.80134	7.40403	6.77309	8.07819	7.50385	6.65864	7.34255	6.10252	6.17333	7.02955	6.10156	5.88118	7.01482	7.28394	7.89393	7.95926	6.45987	6.21129	6.29465	3.53422	7.31415	5.03679	8.14969	6.95052	6.66407	6.43103	6.29501	6.5583	5.98683	5.94695	6.0733	5.57745	5.92949	6.62387	8.64961	9.12267	8.5415	9.69176	9.00953	8.67994	8.72158	8.4037	9.60952	8.04459	9.52416	8.62297	7.51178	6.55741	6.91839
OG0000063	6.50489	7.86117	6.03795	7.36608	7.55542	5.99979	6.43138	4.45242	2.07582	6.0777	8.95906	9.81054	9.9137	9.74376	9.85586	9.27058	10.2434	9.42188	9.30108	8.95559	9.51611	9.23872	9.06556	7.41474	8.26112	8.19895	8.61712	7.79606	7.78259	6.08673	7.49836	6.7797	7.09963	7.78855	8.83964	8.86775	7.70934	9.64209	8.42718	9.21681	7.3109	7.38371	7.55937	6.35293	9.23056	7.14246	7.43301	8.04957	8.53052
OG0000064	10.6039	9.75225	11.0789	9.81943	7.6968	9.71058	9.85427	9.55173	8.19818	6.23682	7.83093	9.0308	8.39281	8.43221	8.82995	9.12121	8.36885	8.35904	8.56582	8.03825	7.30074	8.68245	9.30427	6.86531	6.48291	7.83871	8.23877	7.49453	8.44285	6.00857	7.06757	6.8897	9.57544	8.1422	9.81449	10.0625	9.63336	10.3975	9.75361	10.1057	9.83527	9.61437	10.3409	9.48617	10.1058	9.97594	10.622	8.95559	10.7998
OG0000065	6.75223	7.1244	6.71435	6.79994	7.61571	6.63742	6.84283	6.42799	6.11493	7.10414	10.182	10.0001	10.2428	9.80434	9.93883	10.271	9.84495	10.0135	10.1554	10.1757	10.4086	9.33312	10.333	7.0256	7.09479	6.80193	7.18676	6.43986	6.6586	6.3405	6.63087	6.77549	7.15869	6.67058	6.92429	6.68253	6.92091	6.17143	7.14406	6.66448	6.76392	6.54955	7.09552	6.79725	6.77264	8.69438	8.89826	8.41234	9.08658
OG0000066	5.5693	7.99073	5.75503	6.06012	7.45357	4.93039	8.58105	6.24985	7.09651	7.10561	11.984	10.9021	11.2843	11.1044	10.3767	10.3068	10.5861	11.9395	10.0316	11.4192	12.1069	10.254	10.4794	10.6177	9.71654	10.1502	10.6116	10.8666	10.9997	10.8536	11.7319	11.3521	10.6005	10.8381	10.5879	10.9657	10.5692	12.3597	10.8338	10.7137	10.7281	10.1638	10.8293	10.3502	12.3198	10.8063	11.6442	8.55336	9.05142
OG0000071	8.31651	6.46908	8.136	7.16982	9.39829	7.88365	6.11944	7.97824	6.95559	8.0658	8.99702	8.82417	8.79912	9.14727	8.83734	8.66161	6.91747	8.71265	8.76331	8.82802	9.20528	7.66406	8.30459	5.32453	5.46865	5.81695	5.62368	5.10705	6.16521	3.02782	3.26609	5.55127	6.28549	6.34374	8.98372	8.63363	8.3072	8.09242	8.71318	8.92173	8.96584	8.59236	8.92866	8.33796	7.65692	8.98088	9.54777	9.32968	8.79562
OG0000073	8.02265	9.27651	8.667	8.63537	6.46444	7.42395	9.25232	8.50044	4.27422	6.51573	6.51952	7.05472	7.36511	8.53166	5.95912	7.30343	6.14437	5.77918	6.62267	6.54399	2.61968	7.23706	6.73462	9.82386	8.64336	9.50995	10.0739	8.98908	9.32881	8.73319	8.73428	8.51581	9.89183	9.10555	8.65576	9.23912	8.71857	9.62547	8.53748	9.09146	10.0498	8.21335	10.6924	9.76766	9.32233	8.24399	7.616	7.88712	7.62484
OG0000074	5.35764	8.02608	5.53652	6.0301	4.66158	5.05833	7.34149	3.5371	1.74001	5.35103	5.7479	7.92573	8.09358	8.5673	7.89376	7.85726	7.53861	6.98552	7.3872	7.04361	8.50165	8.18712	8.23904	3.40502	2.37039	4.61682	4.20742	3.73551	3.85826	4.10247	5.53538	4.26503	3.84931	3.4376	9.25617	9.89724	9.74957	10.1402	9.39426	9.50676	9.52678	9.27951	10.3175	8.94066	9.67819	6.16618	5.53032	6.58583	7.80354
OG0000075	5.37955	3.26328	3.90429	4.02488	5.78515	3.32592	3.21707	2.88127	3.49557	4.45211	7.19041	7.95134	7.75499	8.37246	7.7383	7.34483	6.97353	6.44365	7.02305	6.19467	8.04187	7.85029	7.35173	6.35129	6.42703	6.92415	6.59469	7.27021	7.25926	5.9981	6.70911	6.67365	7.0845	7.03416	6.04019	6.6857	6.56026	7.4726	6.07318	5.99273	7.0548	7.37679	6.81418	5.37869	5.82341	5.02098	4.68469	3.68974	4.13863
OG0000077	-0.317128	1.18003	2.35922	0.87785	0.727062	-0.502252	1.29682	0.585435	1.46756	2.09089	9.14522	9.41662	9.30463	8.81269	8.90163	9.16805	8.66787	8.04074	8.54391	7.66107	8.40438	8.78731	8.71491	6.69768	6.24776	5.82885	6.87864	6.02698	6.09228	6.98207	5.62637	7.87835	6.57863	6.41064	8.48209	9.08971	8.89638	8.95707	8.2992	8.26239	8.76439	8.54555	9.02137	8.25053	8.38885	1.84187	2.03923	-0.200314	3.67559
OG0000078	10.1706	10.5972	10.8231	9.21266	9.54635	11.0379	10.3668	10.7681	10.8186	8.48119	11.2944	10.9975	10.9992	10.8393	11.1404	11.1992	11.7482	11.6377	11.5241	11.7154	10.6747	11.879	11.195	11.6565	12.251	12.2055	11.8292	12.0164	12.1004	11.8666	12.1043	12.6849	12.1601	11.8702	12.7114	12.4091	12.5009	11.5678	13.6161	13.5691	12.5531	12.7835	12.2395	13.6415	11.7554	12.0394	12.0133	12.404	12.1538
OG0000080	10.0173	10.1122	8.85782	10.5464	10.6108	9.7386	9.78011	8.18225	9.50075	10.1048	3.3473	8.79623	8.04981	8.60398	7.26226	7.32825	6.59936	5.20862	8.3433	7.11639	8.49687	8.20809	8.0649	6.3498	5.25812	6.3911	5.70332	7.38394	6.54063	5.62054	6.15531	3.73253	5.75775	7.02829	6.25316	5.88404	6.45972	6.39864	5.9796	6.12974	6.18331	5.86233	6.75275	4.18382	6.86121	10.142	9.89002	8.02076	10.4
OG0000081	6.36748	7.00522	8.11797	6.2631	5.35402	5.73434	7.36339	7.33098	6.30835	5.28002	6.42869	7.39776	5.76364	4.77639	5.99517	7.16727	5.27654	6.68387	5.30657	5.78941	5.7391	5.17007	5.97173	7.36304	7.22059	7.75031	7.40701	8.08563	8.31311	6.54384	7.72972	7.76715	7.89889	8.5939	0.21774	4.71679	5.51127	2.1184	2.05032	2.63928	6.53913	-0.272963	5.397	6.26677	2.42185	7.2566	7.39689	7.8313	7.3418
OG0000083	4.35608	3.71359	4.55941	5.227	1.09854	4.49806	2.37911	2.8126	2.692	0.737065	8.65277	8.14536	9.13489	7.53058	8.96064	8.6427	7.76766	9.46304	8.59954	9.33684	8.833	9.11227	8.63401	6.65581	6.30484	5.54353	6.87085	6.50436	6.26602	5.78417	4.34304	5.75056	6.46952	6.75915	8.93596	9.22178	8.80311	9.66553	8.72308	9.15113	8.9747	9.53599	9.30855	9.0163	9.43967	7.87427	8.36407	8.725	8.26494
OG0000085	13.9882	14.1609	13.495	14.5283	15.6087	14.2514	13.904	13.8372	15.9552	14.1649	17.0279	16.1371	15.8301	16.0046	16.0938	15.606	15.5826	17.3461	15.7026	17.3926	16.1116	15.9264	15.6203	15.632	16.0466	15.9032	15.276	15.8308	15.9936	16.2402	16.4269	16.2015	16.8584	15.4862	15.3484	15.9318	15.215	15.268	16.0363	15.3936	15.8075	15.4903	15.3895	16.1954	15.0797	15.9587	16.2088	16.7529	15.8613
OG0000086	10.5744	8.55619	11.117	9.99122	6.68599	9.72656	8.64559	9.5863	7.5305	4.45049	5.74211	4.51779	7.16542	6.81487	5.51141	6.08906	6.55746	6.4869	5.31249	5.74373	1.90234	5.31744	3.27802	0.716385	1.30601	2.00607	3.24168	0.404456	2.37831	3.45081	2.27388	4.15156	2.78737	1.79433	5.19581	7.04664	5.6686	7.24152	5.51154	5.23918	6.12989	6.27248	6.73435	5.26624	5.41637	6.97281	6.71202	6.38957	5.29494
OG0000090	6.06772	4.19179	7.37475	5.48603	3.97918	5.44655	4.52002	7.1306	1.69776	3.8609	4.28354	3.95663	5.11655	5.89144	3.56596	5.13115	3.85403	4.98038	3.55312	5.4548	6.06681	2.19126	4.19374	4.11368	4.68353	5.70775	6.67903	4.85744	5.15403	5.06374	4.97325	6.51751	5.80418	5.77538	9.40989	9.07803	9.50323	9.96893	9.03392	9.25112	9.5999	8.92709	9.5195	9.04004	9.40156	9.83109	9.60627	10.281	10.3489
OG0000091	8.75784	8.05007	8.21295	9.90856	7.94287	9.22181	8.03289	7.5283	9.0196	9.17509	7.40227	8.58056	7.89611	8.982	7.82621	8.08832	7.81362	7.18805	7.83793	5.76636	6.40862	7.79805	8.004	8.51887	7.71693	9.55171	7.96606	8.08622	7.47989	7.6484	8.47387	6.84576	6.37038	9.17076	7.55898	6.73721	5.93517	7.68571	7.66296	7.83699	6.82975	6.72315	7.57463	5.77631	7.4859	7.50041	7.10909	5.74777	6.15781
OG0000092	3.42354	4.89062	-0.0069146	1.63639	0.567195	4.21551	4.59894	-0.317817	1.29151	0.219603	7.32095	9.04419	9.45463	9.64747	8.82979	8.7246	7.6399	7.91373	8.54026	7.74667	9.21683	8.89204	8.76743	7.70068	1.76097	3.89772	7.34365	3.88914	3.85716	7.72741	3.74521	7.41025	2.98099	2.99768	8.06693	8.58342	7.46054	7.79455	7.57532	8.54674	6.31971	6.13	8.18636	5.31996	8.57251	-0.601341	1.71602	-0.344755	-0.715552
OG0000094	7.64738	7.24483	7.60172	8.22412	6.62304	6.86456	7.26333	7.26169	1.83269	6.57522	7.7827	7.55789	7.9162	9.14784	7.47483	7.09583	7.47061	7.5855	7.78409	7.64431	9.15458	7.23491	8.45726	4.71239	5.40107	5.79576	4.0164	4.85491	5.53609	3.84435	3.61248	1.64456	3.21321	5.16625	7.25254	8.50326	7.67173	8.73819	8.44472	7.96499	8.42525	6.99726	9.74163	7.17056	8.33748	8.57611	6.93812	7.01862	7.80605
OG0000095	10.2232	9.75255	10.6804	10.0393	10.138	9.33168	9.58455	9.18727	10.6437	10.1327	11.8774	12.2069	12.3728	12.1978	12.459	11.8007	10.8798	11.8835	11.3105	11.3008	11.1914	11.0434	11.7012	11.1827	11.212	10.6663	11.0503	10.6803	10.5124	10.1645	9.81208	11.2322	11.1849	10.8207	11.2767	10.6971	11.0349	11.0127	10.4884	10.552	10.8131	10.6947	10.1235	10.7605	10.1459	11.7294	12.1843	11.75	12.2429
OG0000097	5.37118	7.03295	7.38428	6.16886	9.32583	5.02713	6.7231	6.42105	8.97077	10.2622	10.444	9.75204	9.63607	9.75866	9.63615	9.92193	6.53508	8.90697	8.4473	6.93045	7.88622	6.5843	8.64859	9.16344	7.07221	8.5915	8.19117	6.97964	7.51282	4.87826	5.92186	4.2668	6.60675	7.97447	11.3454	12.4359	10.5394	10.1748	12.201	11.2263	12.8564	11.2083	11.7273	12.172	10.2976	2.29983	8.11409	11.0196	4.76936
OG0000099	7.25317	7.84634	8.23163	6.9488	6.24818	6.04833	7.82233	7.86103	1.85404	4.58082	6.67383	6.28879	7.15725	7.8067	6.13707	6.7046	5.41105	6.46414	6.08361	6.16543	6.9791	5.49824	5.7422	7.27634	5.47623	4.76611	6.87668	5.71002	5.59263	6.29621	4.80589	5.74561	6.81145	6.60878	9.66476	9.90838	9.91484	10.1148	9.79569	9.78746	10.4429	9.94834	10.2957	10.018	9.62334	5.43768	7.0392	6.36849	6.18723
OG0000105	9.55717	8.82671	9.45017	9.50174	9.28734	9.2688	9.4642	8.74041	9.00786	9.40019	8.92862	10.0348	10.3331	9.95924	9.70652	8.91596	8.62725	8.9213	9.55924	9.5533	8.53539	10.6121	8.7002	10.3382	9.84173	10.9466	10.6106	10.045	9.86225	9.41038	10.4536	9.22219	9.38129	10.5144	9.92995	11.831	9.76339	11.4686	11.0272	10.9995	10.9564	10.6977	11.6615	10.9343	10.8585	8.03414	8.88302	8.75825	8.96229
OG0000106	10.4712	9.17036	9.21645	9.25349	8.56989	10.6274	9.61126	10.12	9.67094	8.62559	9.99505	9.40218	10.0277	9.29962	9.08801	9.49963	10.2433	10.3023	10.2456	10.0808	8.92979	10.876	9.94616	11.2473	11.69	11.9286	11.6189	11.5189	11.8093	11.2562	12.2369	12.1021	12.8475	11.3334	11.6999	12.3834	11.9648	11.8169	12.2996	11.9073	12.5409	12.4001	12.0441	12.2894	11.5298	9.60907	9.01579	10.0565	9.78351
OG0000107	7.41189	5.8928	4.11964	7.75978	7.08394	5.84092	5.78493	3.14744	7.33504	6.21318	7.07702	7.67262	7.85963	8.6563	7.95247	9.0549	9.94385	6.41019	8.7804	7.73736	7.1529	11.9884	9.9344	3.01589	5.79885	3.71023	3.83452	3.58417	2.30154	0.323	2.19688	3.69036	0.553384	3.25614	5.71293	6.27124	4.90649	6.90355	6.36334	6.37573	5.71479	5.4768	7.41636	4.74259	6.07891	-0.60692	0.939714	-0.348643	-0.721941
OG0000108	6.43583	3.75559	2.46484	6.11955	4.39389	6.16766	4.51545	2.87789	1.67102	3.95313	7.91981	7.83901	7.03657	9.11302	8.97754	9.2217	7.47214	8.08822	6.69859	4.3613	4.09159	6.73842	8.74665	5.971	8.05676	6.28625	6.34656	5.86568	5.20449	5.42666	6.90474	6.55671	5.43261	5.90766	7.0684	7.7882	7.71508	8.7351	7.24685	7.43813	7.50791	7.23763	8.84	6.95229	8.22772	5.94418	5.95953	5.16708	3.4111
OG0000109	8.4489	6.50633	8.74632	8.05967	5.71312	7.33766	5.9513	7.13749	6.34013	2.92171	8.77531	8.74047	9.2811	9.82515	8.62438	8.36008	8.36035	8.5348	8.55582	7.45386	8.00328	8.16987	7.38366	9.66389	7.78917	8.81696	8.92273	9.55827	9.11556	8.73208	7.94121	7.2304	9.67157	9.30172	10.6578	10.3908	10.8047	10.7988	10.1857	10.3235	10.513	10.1603	10.6204	10.3356	10.6059	5.039	4.50432	5.42262	4.14727
OG0000110	7.24255	7.03828	7.07142	8.06618	6.84682	6.755	7.29732	6.1548	1.63924	6.21674	7.81041	7.28429	8.00582	7.63753	7.0525	7.61942	7.56361	6.56149	6.76266	6.56276	7.73136	7.36806	6.66381	3.38203	6.64563	1.30168	4.59879	5.89399	6.1793	1.45564	3.87927	1.45744	4.68312	6.08765	6.44122	6.94058	6.15249	7.26207	6.66085	6.75923	6.9277	6.31905	7.98502	5.80316	6.90263	6.87927	2.15047	5.83366	4.82955
OG0000111	9.96626	9.67426	10.4284	9.98571	9.16595	6.3531	9.3253	7.43028	2.1588	5.86772	9.49234	8.82422	9.34671	10.123	8.65106	9.95726	8.26299	10.4937	9.72573	8.11718	7.83064	7.91587	7.68528	12.0941	11.0778	11.4011	11.7345	10.986	11.3912	10.5706	10.1668	11.1311	10.1524	11.3457	1.88087	4.273	1.54587	3.94077	3.88898	3.62468	3.68343	3.1566	4.43384	3.21435	1.75495	11.6952	12.1821	12.1492	12.0289
OG0000112	7.52034	7.53853	7.30842	7.28965	6.5681	8.724	6.9152	6.83378	4.24284	5.38366	7.25413	7.00633	6.95448	7.0323	7.20584	7.25833	6.40779	7.56642	7.69094	7.63667	7.43859	6.96204	7.09189	8.18604	7.7693	8.26079	8.66089	8.02746	7.93433	8.21095	8.54549	9.72805	7.79862	7.91886	10.2079	11.7418	9.98437	11.5691	11.1529	10.9428	10.9465	11.5194	10.9272	11.5656	11.3933	5.49832	4.81015	4.59413	4.40802
OG0000114	7.58259	8.14942	8.10126	7.89855	7.16962	5.32054	7.24768	6.53892	4.43422	5.79843	8.24543	9.18703	9.31286	8.68808	9.09624	9.20996	7.47255	7.65123	8.31849	8.16381	9.61288	7.1312	8.92149	9.62118	10.054	9.95552	9.44798	9.30533	8.69385	9.16479	9.8234	7.97156	9.31583	8.90208	9.20524	9.68315	9.33408	9.99328	8.8293	9.49217	9.4818	8.98592	9.72349	9.37323	9.85352	2.95428	-0.335534	4.03142	3.93241
OG0000117	8.21869	7.75917	7.407	7.2642	6.91656	7.62977	7.89173	6.3556	6.7202	6.66077	4.20041	5.66405	5.31695	6.87156	5.82231	5.21538	5.75431	5.87826	5.47206	4.71333	1.55273	4.93037	5.53527	2.39846	1.71881	0.816666	0.963337	0.17754	2.24035	0.227336	2.13963	0.961534	2.36541	0.644665	0.452043	4.44278	0.514446	4.73782	3.01962	3.55898	2.95771	2.08537	4.49765	2.72216	3.58148	5.98356	6.89802	5.52356	6.08757
OG0000118	8.94485	7.34822	9.15218	8.10279	5.75266	8.93839	8.23251	8.49715	7.4282	4.0582	9.47179	9.81915	10.0876	9.76658	9.96342	9.87371	9.51644	9.44899	9.76655	9.90085	9.44809	9.6419	9.78615	9.0773	8.14915	9.03521	9.2271	8.31321	7.93857	8.43605	8.9644	7.93779	7.73611	8.22163	10.602	11.2547	10.4924	11.4927	10.3956	10.7928	10.6766	10.9513	11.0654	9.63699	10.8948	3.7331	4.91717	4.72128	4.64954
OG0000119	14.1753	14.0457	14.8541	13.6715	14.8532	13.4907	15.4189	12.7641	13.0367	13.8766	6.97051	6.68666	6.85984	8.68837	6.5008	6.85985	6.97962	7.30168	6.29066	7.0232	2.9689	7.00325	5.54992	3.30314	1.99953	2.71749	3.97055	3.64396	2.5286	3.20671	4.56995	2.24667	5.27541	2.93757	11.2833	12.7963	12.9475	12.2112	11.9252	11.6289	13.7366	13.3629	13.8379	14.3608	10.9398	15.5131	14.192	13.8197	15.1758
OG0000121	7.30161	7.18426	7.54657	7.21637	7.77274	7.29024	6.44633	6.90743	6.49964	7.41367	7.84592	8.56672	8.61676	9.05337	8.79754	8.18873	7.10228	8.11573	8.29223	7.89884	7.0412	7.58871	7.60562	5.59416	3.24479	6.86994	5.98913	6.92523	6.26281	4.37942	5.54211	4.00898	6.95833	6.40164	9.23774	10.4031	9.58165	10.576	10.2166	9.45176	9.9852	9.63922	10.7604	9.86928	10.0004	8.25645	8.31226	7.78636	7.77546
OG0000122	5.82905	5.14249	6.45608	5.74766	6.21193	5.58931	5.24966	3.96386	5.57391	5.03784	5.1435	5.15247	6.37353	5.56952	5.16263	6.5281	4.53168	4.89071	4.1324	4.91913	5.37786	1.85904	5.32768	7.40275	7.47352	7.66534	7.67501	7.58132	7.28821	7.03052	6.67815	5.40904	7.47295	7.42058	7.83672	6.90653	7.07337	6.919	7.84005	7.12564	7.00552	7.09514	6.43686	7.9957	6.79077	5.52493	6.43032	4.37007	5.39463
OG0000123	0.993506	2.76888	1.51806	0.200891	0.0666639	0.390244	-0.575378	-0.745654	0.718791	-0.250827	4.08161	6.1804	5.69091	7.67838	4.5457	5.09638	5.7371	6.07845	5.38565	3.7058	1.12011	5.5884	1.5537	1.77729	1.92553	0.418026	2.86341	0.815686	2.0282	1.90538	1.29289	5.12748	2.77366	1.36146	7.11614	7.30762	7.6427	8.31627	7.15404	7.52971	8.04232	8.56261	8.33777	8.15051	7.43842	-1.008	1.39267	-0.770551	1.64479
OG0000124	9.28428	8.98773	9.50887	8.95233	8.26606	11.2483	11.9973	11.8174	11.8394	8.90353	10.5122	10.0075	10.4485	10.1419	10.3626	10.1019	11.7523	11.0912	10.2194	10.8239	9.53029	11.2613	10.3031	10.4069	9.81367	10.3623	10.909	10.49	10.7269	11.0628	11.1044	11.3865	11.7538	10.793	11.3812	10.6775	11.222	9.88302	10.7199	10.6525	10.7501	11.0898	9.63883	10.4896	9.29825	10.641	11.2285	10.5658	10.9514
OG0000125	5.91838	4.08243	5.56882	5.9145	4.86667	5.27068	4.04973	3.43002	6.30935	5.3117	6.33801	6.26118	6.84714	7.37162	6.8761	7.15588	6.23691	6.54067	6.46404	6.80189	7.41758	6.69779	7.1832	6.92741	7.39732	7.18089	6.88596	6.89273	6.84047	6.21102	6.54458	5.84224	6.26158	7.05557	6.01638	6.29581	6.11452	7.07386	6.26725	6.1541	5.5245	4.4961	6.2425	5.99024	6.08879	1.95456	2.77079	3.31861	2.50452
OG0000126	7.90276	6.65226	8.2613	7.28525	3.71449	7.16929	7.70823	7.77331	6.78194	3.28071	9.57028	10.2495	9.16424	11.317	7.49438	8.79235	9.11668	9.86289	9.08133	10.3401	10.8519	9.62898	8.93161	8.99712	8.37688	8.42846	8.89297	8.9578	8.58875	8.13867	8.05197	7.48721	8.5869	8.85802	5.17062	5.96816	4.9295	6.49064	6.82529	6.64602	6.73533	6.06174	6.87118	5.17154	6.1422	9.60097	9.73715	9.24875	8.33732
OG0000128	11.6771	13.9041	13.5589	13.7725	12.8581	8.2978	9.13932	7.73717	6.47291	10.5426	13.8111	15.0722	14.7171	14.1764	14.8986	14.8612	10.0261	12.9905	12.8454	12.3129	14.4743	11.2827	13.5834	14.0243	13.5266	13.7401	13.4649	13.0162	13.5276	11.3093	11.6792	11.8356	11.9239	13.5439	13.4695	11.4689	13.8843	13.1244	12.0063	13.9136	11.5624	13.285	10.746	10.242	11.9433	11.3971	12.3209	11.5017	11.5849
OG0000129	6.59017	7.84711	7.54493	6.65229	5.82605	5.8963	7.69074	7.35195	4.23001	6.16154	6.25128	8.88678	9.1337	9.85664	9.30506	8.67434	7.5364	7.12169	8.89954	7.41539	8.36392	8.69495	8.29309	3.50621	3.02636	3.02118	4.39577	4.59652	4.2147	3.73186	3.02416	2.8102	5.893	4.30196	4.85832	5.44633	5.05533	6.48243	5.58286	5.06516	4.93802	3.78137	6.24858	3.61383	5.60323	4.10982	2.56886	4.02581	5.55497
OG0000130	9.60504	9.05005	10.5186	9.37538	7.88927	8.47525	8.81679	8.96258	6.15375	7.05383	8.84663	7.69936	8.3579	8.43497	8.22945	8.62624	6.52368	8.43237	7.85766	8.3731	8.6311	7.50493	7.70526	10.1778	10.5217	10.4033	9.71749	9.53414	9.7435	8.75934	9.1899	8.64239	9.0879	9.79531	8.29469	9.29886	8.54504	9.96592	7.56278	8.92203	8.72256	9.54243	8.53426	8.82637	9.21575	10.5996	10.1505	10.6205	10.7579
OG0000131	10.5848	9.68025	9.8486	10.2881	8.78198	9.84517	9.93253	9.22054	8.44088	8.29996	6.83589	7.79624	8.85094	7.38106	8.56892	7.77626	7.26435	6.66515	7.51654	7.69886	8.42909	6.85424	8.31685	9.68845	8.2478	8.31514	7.16919	7.21668	7.8145	8.98483	6.22215	6.29437	7.12871	7.36969	4.46379	4.35756	4.55972	3.94838	3.7345	4.04174	4.88349	3.76416	4.85943	3.74433	4.91211	7.87145	7.92982	8.34292	5.05365
OG0000133	7.08077	5.60546	5.90655	7.29918	5.53523	5.57403	6.06956	5.0276	1.91429	4.76548	9.4693	9.36511	9.84498	9.75466	8.86035	8.80704	9.37702	9.25178	8.54667	7.90025	10.0634	10.0663	7.56983	8.15562	8.12665	8.5689	9.06367	9.32069	9.16182	7.5641	7.9725	8.01141	8.71595	9.23815	9.0899	7.8465	9.54723	8.48525	8.08468	9.14238	10.1092	8.94325	9.92332	9.21511	7.09096	-0.0847426	-0.422854	8.15599	3.17291
OG0000134	6.70151	5.68685	5.24177	7.15458	5.98588	4.56937	4.99229	3.64591	1.84443	4.93322	5.93844	7.80896	8.5643	7.16806	6.49802	8.70334	6.34276	4.95645	7.20918	5.87268	4.1819	4.78343	9.37533	7.43925	7.82912	7.51758	7.17974	7.95962	7.40639	7.07047	6.35832	5.61896	6.40121	8.24205	8.82633	10.0204	9.45367	9.80749	9.29339	9.22047	10.0042	9.57958	10.8122	8.62593	8.8899	6.67717	5.70875	6.2354	6.14817
OG0000135	4.93105	6.23447	5.84167	4.99087	3.5908	4.14655	6.49104	5.15634	1.00635	3.3009	2.9241	6.05563	7.10825	7.09281	5.80355	6.07338	4.24686	6.09269	5.43337	4.62046	7.38989	4.72935	5.56742	2.35435	2.63428	3.92125	4.19121	4.20998	4.11449	2.82183	2.09212	4.71686	3.57252	4.19158	4.05801	5.21406	3.16774	5.29323	4.1631	3.91659	3.55729	3.09089	4.62451	3.26247	4.68032	-0.624486	0.353339	-0.405093	-0.72173
OG0000137	8.94641	7.59644	9.8304	8.74166	6.3085	8.45143	8.42963	9.15583	7.01417	4.27364	7.36667	6.97884	8.71711	8.50498	7.03072	8.41781	7.50799	7.87938	6.9584	7.02148	3.11028	5.22638	6.37824	8.19129	5.28355	6.19825	7.31987	5.98314	6.61007	7.97474	5.80018	6.59999	7.23991	6.86869	6.97555	8.03861	6.89827	8.45819	7.16308	7.62279	7.96366	8.18716	8.09773	7.01425	7.05351	-0.257045	1.55693	2.05547	2.95923
OG0000138	8.81948	9.47638	10.1687	9.49394	7.85778	7.74873	9.84112	9.59082	8.60408	8.07349	6.5621	8.38783	9.41239	8.42921	8.61664	9.27987	8.24633	7.87312	7.30119	8.0806	9.59487	7.24603	8.91565	8.44962	8.57959	8.68456	8.86253	8.3829	8.10003	8.33695	8.53344	7.60998	8.21429	8.25343	9.52373	12.0342	8.6928	10.6769	10.8475	10.9045	9.5038	11.3	9.95547	9.28172	9.91382	6.07361	3.50528	4.85721	3.33142
OG0000139	5.22365	5.16957	5.29199	5.7845	4.13796	5.13976	5.66147	4.70494	0.659213	2.56545	6.06061	6.84102	6.81426	7.96986	6.86969	7.4907	5.47484	6.93886	6.31781	6.18782	8.0633	6.24387	6.89579	1.13347	-0.166346	3.23999	3.23396	-0.228397	0.231824	3.04117	0.155969	4.02352	0.0195999	1.97536	-1.18025	-0.832178	-1.12899	-0.332321	-0.599225	-0.485865	-0.794475	-1.01113	-0.556698	-0.535781	-0.774405	2.20276	4.46622	3.93232	2.47889
OG0000140	9.18581	8.61452	6.58296	9.14876	7.33277	7.73701	8.77783	7.25166	7.91028	7.47415	9.4477	8.9714	9.45774	9.37753	9.82194	8.78725	9.84537	9.48606	9.90266	10.3966	10.4345	9.45842	8.91088	6.70073	6.88932	7.96127	7.33225	6.98647	5.81893	7.12107	6.83237	6.36333	6.35237	6.13462	10.4444	10.0878	10.6927	10.4544	11.0847	10.7414	10.523	10.887	10.4246	10.6321	10.3095	7.603	7.64069	6.90796	7.91192
OG0000141	3.73726	1.13183	3.73661	2.65491	0.652741	2.68372	1.93189	3.34614	1.38073	1.66909	6.19304	7.50049	8.14704	8.96557	6.69156	7.39034	6.99844	7.03964	8.18565	7.43797	5.671	6.92382	5.7878	3.61314	1.8101	1.97041	3.77416	4.08745	2.75355	3.12716	3.77649	1.19876	3.72265	4.73478	8.94168	9.62417	9.08597	9.92506	8.78913	8.75931	9.23265	8.68476	9.55693	7.67454	8.47472	4.56029	4.04903	5.14976	4.79377
OG0000142	9.57424	9.90723	9.80906	9.39674	8.4666	9.46237	10.895	10.0923	8.19508	8.86242	9.51836	10.4324	10.0584	9.57706	9.97443	9.64683	11.0664	10.2491	9.98485	9.42442	8.49608	11.0369	8.63939	11.206	11.0262	11.044	10.8553	11.2451	10.8129	10.4753	10.8119	10.5198	10.853	11.0511	10.4888	11.64	9.9203	11.0587	10.705	11.3696	10.1901	11.7181	11.1613	9.57092	10.465	7.49686	6.29465	6.89387	7.53575
OG0000144	5.9814	4.2793	3.28761	6.1616	5.52433	5.7304	4.13327	2.92165	5.57021	6.36281	5.52279	6.28316	6.44458	6.40919	5.9103	7.00679	6.14821	6.5438	5.74936	6.10442	6.9254	5.89419	6.71776	3.0732	3.70246	2.56473	3.58646	4.21668	3.71687	3.3049	3.22506	1.19927	4.92397	3.84477	3.63564	5.49936	4.25764	6.34992	5.18979	5.1874	4.7116	4.4898	6.06713	2.50789	4.60661	4.90821	5.58495	4.43093	5.00594
OG0000145	4.95673	3.39356	3.12127	5.29026	5.2786	3.26226	3.08276	1.6979	1.26345	4.50351	6.59765	7.40474	7.64167	7.21664	6.69365	6.81785	5.92215	5.9035	6.41433	4.41297	1.70262	5.21862	6.0038	0.578535	0.348009	0.939637	1.95437	0.2804	0.785669	2.14943	0.701773	3.09525	0.55157	0.761972	6.73799	7.24882	7.5706	7.03012	6.18377	6.2145	6.98555	7.876	7.51553	5.96862	6.95242	7.48688	7.39963	7.04584	7.22701
OG0000148	10.6294	10.3974	10.3772	11.1405	9.82352	8.05842	10.4846	9.18107	7.86449	9.37239	11.9619	11.8126	11.9499	12.0881	11.7482	11.9766	10.306	11.8858	11.2568	11.5006	11.3194	10.4219	11.7085	11.0616	11.2693	10.942	11.1881	11.0517	11.0087	10.3767	9.9937	10.3808	10.9592	11.163	12.0172	11.3002	11.0348	11.6697	11.4968	11.6551	11.1826	11.8885	10.7484	11.0378	10.6537	10.1331	10.3363	10.0235	10.1015
OG0000150	8.23535	8.06487	8.07862	8.70471	8.6035	8.05675	8.0814	7.28326	7.6465	8.36351	8.76001	9.70372	9.48866	9.91199	9.14064	9.10298	8.3945	8.46026	9.08676	8.59408	9.48783	9.11257	9.2382	8.61627	8.82581	9.48754	9.20159	9.18969	9.03943	8.62456	9.31609	8.78674	9.48795	9.11422	10.2052	9.92462	9.30597	9.92202	10.3054	10.2611	9.33181	10.1505	9.7978	9.22476	10.0803	2.33941	5.3789	6.04643	6.50705
OG0000151	8.86555	8.76609	9.49283	8.31371	7.94716	8.14229	8.65571	8.47295	7.52118	8.12396	9.07013	8.91492	8.62047	8.94757	8.70286	9.09028	9.02229	9.34864	8.57842	8.82911	8.28801	8.70673	9.16333	7.99183	7.77291	7.83968	8.6691	8.37871	8.44588	7.94434	7.31835	8.62166	8.90214	8.29977	4.36084	3.85651	3.05082	2.31561	6.22259	5.17496	4.4232	8.35898	6.03907	7.05923	1.99497	9.85793	9.85904	8.96472	9.66165
OG0000154	4.42897	4.8494	5.6312	3.42901	3.44626	2.84226	4.25115	3.33859	1.90526	1.933	8.6539	9.34792	9.47324	9.31967	9.78679	9.46819	7.41812	7.38771	8.00749	9.50927	9.98887	7.79613	9.18731	2.36468	2.07643	5.1466	1.85832	3.07113	2.99609	2.41432	4.34996	1.70908	1.10845	4.04329	12.7892	13.0027	12.7524	12.5531	13.4193	12.7399	13.3273	12.846	13.0261	13.3883	12.4328	8.75319	9.59353	8.38225	8.66557
OG0000155	5.80784	6.44585	4.69334	5.79701	7.02402	6.06016	4.34245	5.17362	5.97966	7.09229	9.00264	8.79155	8.49874	8.72123	8.95815	8.55986	10.3344	8.46752	8.4842	7.31261	8.73314	9.35588	8.73741	8.78809	8.13445	9.34231	8.67015	8.57066	8.91383	7.93242	8.54047	7.84721	8.59568	8.56164	9.47356	10.751	9.83025	10.0782	10.4408	11.0203	10.7896	9.94244	11.0425	11.0464	9.93821	2.63316	3.18671	2.53957	3.33096
OG0000156	7.51669	3.33584	6.40868	5.69013	3.64009	8.5644	4.07863	6.55862	6.61422	0.407532	7.95939	8.06124	8.1057	10.0206	7.11273	8.16408	9.55428	9.23503	8.80453	9.78302	5.82436	10.2572	6.99785	4.35697	9.61071	3.7903	7.31088	7.48599	7.52464	9.70939	11.0402	8.34581	11.3576	7.74731	4.95407	6.36759	4.48469	4.60219	6.31982	6.20886	3.77829	6.976	4.5057	5.28961	2.63407	1.41408	-0.765814	-0.170866	-0.549597
OG0000157	9.04266	8.991	9.60617	9.2498	9.20359	9.12167	7.43875	10.0633	9.5405	8.69843	10.3931	10.4688	10.2007	10.6725	10.0483	10.5292	8.60884	9.72224	10.995	10.6622	10.2421	9.25876	9.98363	9.52665	10.0337	9.90961	9.28255	9.37008	9.43062	10.2151	9.56034	9.6339	9.29982	9.71746	10.3998	10.7056	10.1107	10.9229	10.7491	10.8021	10.281	11.2868	9.99414	10.4021	10.4123	10.1636	10.4395	10.2805	9.53144
OG0000160	11.284	11.3832	11.8272	10.5713	9.86088	14.2943	12.4273	14.7177	13.6154	12.2133	13.3202	12.4325	12.9958	12.1616	12.91	12.9168	13.9623	13.2732	13.8517	14.1972	12.3894	13.5446	12.3706	12.9513	12.808	12.8591	13.2768	13.1388	13.3806	14.3831	13.9579	15.725	15.0917	13.0086	10.9245	10.4432	11.0834	11.9172	11.1769	10.6713	9.43925	11.0722	9.0182	10.5835	11.0804	13.3361	13.5217	14.1657	13.7208
OG0000161	6.0864	6.64124	6.87431	5.07177	5.05278	5.61352	6.16414	6.49451	6.28507	4.10444	6.90284	4.573	6.40386	4.09045	6.00521	5.61666	4.72039	5.93445	4.88639	6.34515	2.06313	4.7536	5.48574	6.56056	5.70636	5.49856	6.83244	6.4917	6.48822	6.85803	6.15469	7.35982	8.30017	6.79216	5.65682	6.53702	4.29595	4.72316	6.40349	6.037	4.20348	6.23683	3.91963	3.28088	4.84017	6.67274	6.07084	7.55646	6.48871
OG0000169	9.12841	9.60121	8.51178	8.2973	9.82613	9.26785	8.80668	9.75465	9.44004	10.1094	9.52497	9.14998	9.25231	8.81375	9.78827	9.10855	9.96301	10.0962	9.46405	9.54557	8.58181	10.7093	9.07075	7.55164	7.50804	7.74642	7.68239	7.4076	8.26295	8.53593	7.97121	11.024	7.60882	8.05484	9.33957	8.35195	8.70039	9.56542	9.33721	9.07193	8.18526	8.9199	8.61204	9.67669	9.90702	5.03634	6.61778	6.05781	5.50005
OG0000170	2.84293	6.36393	2.49702	1.97629	5.46359	4.27292	3.92889	4.71649	1.81792	0.677781	10.0975	10.1677	10.8276	9.88637	10.0375	10.1695	8.54493	9.46018	10.2006	9.42042	9.57126	7.91083	10.0509	8.08903	7.00173	6.85312	8.03536	7.70672	7.38528	6.5517	6.45371	7.12899	7.68945	7.40226	10.5634	10.4767	9.84388	11.1214	9.67927	10.7295	10.2626	9.91883	10.1752	10.3145	11.0046	-0.1823	1.74547	0.0854452	1.41025
OG0000171	3.03038	0.88922	3.86557	3.25769	0.251074	2.10997	1.07676	-0.552266	0.902911	-0.0639904	6.8255	7.08102	7.86395	8.16127	6.28162	7.92516	6.16982	7.36175	5.9162	6.05976	1.3078	4.7821	6.2151	4.66458	2.01543	0.60144	2.92433	3.92548	2.12436	2.77986	3.24941	0.741182	3.91446	4.9086	6.45698	6.60689	6.29504	6.28538	5.30011	5.34488	6.17347	6.69557	5.88947	5.35261	4.48127	-0.809701	1.6369	1.7784	-0.913228
OG0000172	3.33951	3.37165	6.67118	1.59803	0.506213	3.46213	2.33348	4.59502	1.20485	0.171471	6.59233	8.28825	8.46425	7.03262	8.59404	8.44729	6.72983	6.18316	7.53903	5.80777	6.89325	6.32247	8.65444	2.01707	0.287302	0.880671	1.91969	2.05263	2.9995	3.50737	0.642272	1.03069	4.12587	2.9692	7.2552	7.70568	7.47791	7.60756	7.42304	6.27627	7.26318	6.54431	7.34488	5.76014	6.2997	2.94991	2.62729	4.87527	3.56152
OG0000173	8.88866	8.4479	8.45695	10.1696	11.0125	6.85156	6.85231	6.23558	9.37077	9.86703	5.2059	3.42003	3.01831	2.51536	0.653143	5.09735	3.57433	3.44015	1.77922	6.37694	1.66779	0.145343	3.44803	3.55577	2.12149	3.87164	4.87665	4.81305	0.724246	4.45939	0.63767	5.13728	5.0371	4.60339	5.81851	9.59037	5.89188	9.65486	4.44318	6.74583	5.05576	4.1068	5.12917	4.36539	6.40291	4.36189	-0.234794	3.83397	5.11862
OG0000175	8.51481	7.92301	6.89715	8.68701	8.14009	7.53467	7.50249	6.70386	7.05876	8.22156	8.13347	7.61052	8.76929	7.88775	7.92635	6.61718	7.55735	8	8.41931	7.12667	8.33244	9.80093	7.06308	1.13301	4.56121	4.97462	0.687539	4.32988	4.34675	3.14458	4.1061	1.69814	3.60868	1.33523	9.69475	10.7419	9.80284	10.7608	10.2862	10.5108	9.84179	9.42992	10.8817	9.54058	10.7166	6.7175	6.91598	7.89023	7.74988
OG0000176	-0.718558	4.61941	3.18073	3.7148	0.0762255	-0.858403	2.93961	1.73859	0.634977	-0.193497	5.00672	5.21045	6.10131	6.16565	5.24561	5.71888	5.31845	6.55118	5.19762	5.44134	1.00288	5.26452	3.55914	2.7366	-0.100076	0.376684	2.25926	2.38514	0.253096	2.19793	0.18559	1.68714	3.93006	2.38287	-0.980883	-0.682323	4.45361	-0.246326	-0.480049	-0.381018	4.99797	4.33383	5.20853	4.7211	0.804528	4.64204	4.23925	3.11093	4.60073
OG0000177	7.24802	6.50199	6.25194	6.19857	3.31803	6.73106	6.99648	4.58291	6.77325	3.61011	6.58713	6.0475	6.52764	7.74447	5.02714	4.992	7.71715	6.70578	4.84853	5.52583	2.06593	4.84402	4.76292	5.53432	5.21896	4.00083	5.19447	6.06549	5.9677	4.74003	4.11958	5.25141	6.85257	5.93483	11.3532	11.0728	11.6153	12.1217	10.6012	11.0162	11.3064	10.6098	11.8909	9.86278	10.9264	3.11935	3.20112	1.45423	1.90369
OG0000178	7.5137	7.59198	7.68287	7.39938	7.31243	7.24954	7.47293	7.70976	8.12041	5.84365	6.75676	7.77251	7.28376	8.67579	7.20234	7.73637	6.47061	7.11958	7.24538	6.14343	8.02862	7.12869	7.92832	9.50392	9.65003	9.36404	9.05471	8.33586	8.81773	9.24092	8.84707	8.56614	7.82216	8.39929	5.20537	4.28259	-0.317897	4.35565	4.86218	6.3996	0.0654127	5.79631	1.04916	0.364555	2.87844	7.15616	7.65524	7.51882	7.81544
OG0000179	10.6945	11.5427	11.8203	10.7889	11.074	10.8554	12.0018	12.1327	10.7357	10.4424	9.65613	8.85594	9.23719	8.16448	9.19346	8.63501	9.53518	10.0315	9.17123	9.90323	7.14641	9.11448	7.82282	5.47949	4.67522	1.84842	5.06196	4.87976	4.69388	4.2744	1.58028	3.20797	3.57404	4.93715	10.6739	10.0435	10.0026	9.4469	10.6972	10.5988	9.96662	10.7446	10.2283	9.38166	9.41052	10.9619	7.69124	8.47947	8.71286
OG0000180	6.40112	6.74357	7.42151	6.7439	7.66123	5.69145	7.79374	6.98677	1.88213	7.04855	7.13343	6.97669	6.9459	7.67575	6.96483	6.94938	7.34539	6.6735	6.53722	5.01503	6.0359	6.74149	7.12436	8.4034	8.44483	8.42054	8.46301	8.57111	9.13964	7.75898	8.51544	7.59213	8.81065	8.93055	6.27929	8.02766	7.57144	8.86873	5.62066	6.29226	8.07264	8.20042	8.59173	7.30604	8.13282	9.46871	-0.418262	7.57244	8.24126
OG0000181	6.361	6.05704	6.81427	6.23537	0.691584	5.96809	5.08597	5.33955	5.05787	2.08209	5.55763	4.67334	5.28234	7.52237	6.0599	6.44555	5.72889	6.42329	5.32645	6.1455	1.87281	5.10867	4.37197	4.13098	4.1889	5.84627	4.17521	5.523	6.0958	4.24444	4.57901	1.23412	4.80978	5.97009	8.97827	8.98482	8.54578	9.3029	8.38872	8.89948	8.35495	8.74338	7.89059	8.67877	9.24952	3.46903	1.62787	3.40527	2.41275
OG0000183	5.20061	6.28945	6.40328	6.91308	3.78175	5.59221	4.19703	5.13136	5.92838	6.99449	8.04069	8.18681	8.35534	8.55599	7.84588	8.34568	7.42726	7.49779	6.92501	7.73782	7.14621	7.53988	7.88653	9.4882	8.13094	8.42763	9.64351	9.91874	8.80384	8.97918	8.14921	7.59995	8.34991	9.60249	6.64644	4.91671	6.25657	4.50027	5.47482	4.79813	5.78722	4.16598	5.35867	4.765	5.02311	7.20392	7.67836	7.74389	8.18318
OG0000184	10.2159	9.95838	9.85172	10.5945	8.93822	8.68867	9.90902	9.00253	6.83298	9.12049	2.16313	8.07316	3.76862	5.72806	6.06997	5.0591	6.29757	2.12101	7.83103	4.47604	2.42451	7.98752	4.55545	6.74638	4.81726	5.44203	6.63007	5.23088	4.94618	5.9998	4.7508	5.36269	5.74399	2.98806	9.62065	9.96104	9.6479	10.1493	9.58587	9.89153	10.2722	9.45807	10.6024	8.93783	9.40786	9.30307	8.53248	8.03691	8.85813
OG0000185	11.2893	11.3442	11.0608	11.6611	10.9684	10.3016	10.9467	9.7034	10.712	10.702	9.32069	9.28557	9.19879	8.82701	8.89789	9.24788	7.4812	8.65153	8.79266	8.67418	7.90443	8.0174	8.64527	7.71168	7.70571	7.66957	8.28526	7.65408	7.96321	7.68332	8.4056	8.60577	8.20919	7.75756	8.41816	6.5056	7.78254	7.21665	6.19293	6.89662	6.73531	7.24673	6.71089	7.5319	6.62885	8.89329	8.83544	9.48773	8.8417
OG0000190	-0.902114	0.566665	-0.62559	-0.174322	-0.267088	-1.01085	0.270989	0.645456	0.236067	-0.484788	4.51362	3.93062	4.31243	5.48649	2.61407	3.5654	3.28114	4.57174	3.4728	3.91538	0.610274	4.17713	3.07025	2.21122	-0.409539	3.0814	3.52796	-0.453664	-0.123855	3.65407	3.88309	1.36933	-0.276589	-0.139293	0.21331	1.42411	-1.07152	1.76423	-0.714004	-0.635114	-0.848124	1.9537	-0.684489	-0.669936	0.98327	1.23678	4.07599	4.32613	4.78512
OG0000192	11.1721	9.94498	11.8617	9.47633	7.38377	10.1664	10.2628	10.158	8.23088	3.23326	9.85623	9.93653	11.2779	11.9674	9.41654	10.7916	9.30454	10.3316	9.70868	9.6971	8.47977	8.22101	9.53005	6.95672	6.98555	7.14685	8.21735	8.10834	8.4669	6.08834	6.41007	7.1149	9.50054	8.06156	3.72951	5.3759	3.08959	4.80285	3.40497	4.42971	4.2736	3.25331	4.27379	3.59179	4.30214	8.76641	7.45265	8.36635	7.93055
OG0000194	6.18912	3.54957	7.69417	4.51775	0.991332	6.51598	4.03642	6.89235	1.75616	0.630167	6.36124	7.04384	7.81268	7.65448	5.73325	7.16941	7.17566	6.55939	6.79118	6.58313	2.2449	6.48875	4.49032	4.95458	3.70922	2.74074	5.77794	5.88001	5.41103	3.68755	4.18152	4.8274	6.2047	5.87303	10.7361	11.369	10.4204	10.8211	10.8708	10.6836	10.8791	10.7956	10.8581	10.1298	10.6132	9.02791	7.81529	7.62104	8.26279
OG0000195	8.1627	7.89266	9.30175	6.98836	6.10992	9.54359	9.20456	9.36065	7.73661	4.43768	6.21956	6.38087	7.13235	7.31747	6.26224	6.84868	6.79393	6.95649	6.74251	6.49834	8.13683	7.2564	6.09245	5.72209	5.03622	5.45479	7.14211	6.15195	5.58192	6.40362	4.5886	7.77402	6.89561	6.3247	9.0435	12.2383	9.94103	9.72675	11.5572	9.81708	12.3001	11.2213	10.8436	12.7053	9.30936	6.17876	5.25201	6.44915	4.24149
OG0000196	4.60224	4.67596	4.68498	5.1804	0.426717	2.14807	4.32006	2.40472	1.14028	5.31066	7.30287	9.47375	9.95125	10.0174	10.5661	10.112	8.15581	7.72558	7.21757	6.98504	9.94993	7.74911	10.0283	4.83445	1.68098	4.98972	4.50437	2.97241	1.6298	2.0659	3.97714	4.62701	0.411769	3.60813	4.40236	3.37185	3.14264	3.94345	2.75634	3.3781	2.73154	4.18191	3.17578	-0.211453	2.51136	3.54018	3.81605	3.3145	4.51401
OG0000204	7.58595	6.49544	7.90801	6.69715	5.87378	6.52896	6.08999	7.16581	2.16797	3.14019	7.70177	8.70187	8.88139	8.66384	7.88642	7.61293	6.27999	7.37775	7.01441	7.41794	5.58949	8.3599	6.30512	10.4012	10.3235	10.4245	10.9067	10.5508	10.6402	10.1886	9.98656	9.42323	10.8888	10.4438	9.47977	9.38025	10.157	9.8613	9.13548	8.81558	9.71733	8.4557	9.33013	9.05299	9.65303	8.4279	7.99001	7.9313	8.39426
OG0000207	10.9413	10.4242	11.4287	9.89267	8.792	8.98746	10.4897	10.4057	6.89473	5.8076	10.4342	10.7959	11.2788	10.7337	11.1898	10.8838	11.4126	9.98017	10.8453	9.65444	9.17906	9.97728	9.95088	3.7392	4.57215	4.51542	3.93543	4.99648	2.28966	3.94377	3.7276	1.92698	5.21166	4.62452	10.1434	9.42784	9.15078	10.262	9.37054	10.1777	8.69932	9.34013	9.53689	7.66465	10.0336	6.51177	7.01737	7.56117	6.80654
OG0000208	8.84271	7.1528	6.8122	9.33897	5.50078	7.84295	6.63966	4.23552	1.94418	5.41322	7.62177	7.49481	7.17271	7.20367	6.61645	6.69737	5.94351	7.33443	6.59164	4.4804	2.43291	6.59036	6.54609	9.74781	7.79974	9.5864	6.30493	9.07614	10.2127	9.32316	9.5706	8.72618	10.0368	9.8471	11.4856	8.19425	8.87148	6.89591	9.08889	8.6906	8.42935	5.08464	8.01759	6.75466	6.90527	6.68992	6.2798	9.51518	5.58226
OG0000209	6.55062	10.2483	7.10608	6.19449	7.21721	4.35012	6.91879	4.82446	2.90051	5.51443	10.6329	8.14686	7.6524	8.51877	8.56034	8.33456	14.1035	8.66023	8.20998	8.28921	9.53126	13.6768	9.31001	6.40978	7.60565	7.67417	7.0126	7.24399	7.83967	9.26818	8.51791	9.59263	7.73831	7.38626	8.86282	12.2776	10.3754	10.499	14.4368	12.2852	12.6444	12.2316	12.1523	13.496	10.4726	4.40225	5.95329	6.72819	6.27444
OG0000210	6.32957	6.51111	4.39595	6.66065	7.60488	5.48018	6.40623	5.12285	6.34667	7.36626	8.46526	8.73733	9.11034	8.49216	8.80632	9.21065	8.15867	7.38657	8.69036	8.00637	9.3901	7.95206	9.54961	10.0524	9.55154	10.6884	10.3648	10.1614	9.88898	9.28305	9.9163	8.62252	10.1401	10.0722	6.8925	5.93495	6.51315	4.75267	5.81081	6.42444	5.67139	6.24556	5.01522	6.55061	4.82434	7.32199	6.69844	6.54255	6.38687
OG0000212	11.1463	9.57878	10.6186	11.1074	9.68835	10.8454	10.5453	10.9548	10.1305	9.31052	10.1383	10.9289	11.2599	10.5481	10.1582	10.2153	10.7592	11.3871	11.7392	9.76991	10.4584	12.7994	9.98087	12.6173	12.8083	11.5185	13.6742	11.868	12.0201	12.2546	11.815	12.4871	11.9567	11.7923	13.8829	16.0962	13.0166	15.2186	14.0621	15.5347	15.3131	14.4052	15.6482	14.1435	14.8597	10.5925	11.5098	11.9939	11.3489
OG0000213	9.39403	8.99287	7.79319	9.79873	6.26449	9.18127	8.5454	7.97785	8.94361	8.86015	8.33512	7.48856	9.41734	7.08784	8.20813	8.24149	9.65385	8.0155	8.08517	8.10845	10.0595	8.28355	8.10584	9.31177	8.57545	7.75757	9.5245	7.97284	8.07858	10.2412	7.95377	10.3113	8.6124	8.67964	7.45399	7.78891	7.61987	9.59	6.7185	7.93277	7.21898	6.65276	7.92681	5.99196	8.44094	9.87413	5.97849	7.61348	8.75121
OG0000216	11.676	9.85899	10.3796	10.0662	10.5233	12.0534	10.8403	11.8874	12.1163	9.64118	11.1123	10.3692	9.88027	10.606	10.0322	10.9595	11.9616	11.6612	11.2715	12.2822	10.3229	10.9792	11.1541	11.8339	12.3061	11.3455	11.9232	11.6178	11.9084	12.0801	11.8909	12.4647	12.2487	11.478	13.7991	13.4828	13.3037	13.7514	14.3098	14.3137	13.8722	13.9995	13.614	14.5675	13.9041	12.3421	11.5216	12.2891	12.303
OG0000217	0.919918	8.5974	8.67954	3.45772	1.56654	-0.507837	8.5463	7.72051	1.43219	0.353587	7.9542	6.56285	7.35838	7.02606	6.68117	6.49062	6.91682	7.85074	6.54017	6.69194	5.88463	5.1845	5.88357	8.75398	8.65309	9.53988	8.41455	8.77218	8.21951	8.47544	8.44713	7.74831	7.77063	8.68165	5.0737	5.13395	4.92294	6.11697	4.99156	5.07049	5.96136	5.56312	5.32369	4.07001	4.82003	-0.466711	1.91706	2.3288	2.94932
OG0000218	7.0909	5.76875	6.19223	5.9882	3.85229	6.06149	5.92557	5.28886	6.43101	0.343069	4.46761	5.82945	6.4077	6.89689	5.28851	6.28929	5.1937	6.13484	5.30735	6.49629	1.75101	5.20711	5.05609	3.44199	2.97555	4.65944	4.48046	3.06877	3.52317	1.29553	3.75661	3.91116	5.16174	4.32781	6.98238	6.50971	6.41773	6.38047	6.35502	7.29632	6.30683	2.32149	6.54205	6.16949	4.73536	5.17285	2.83682	2.17581	2.95268
OG0000219	6.44733	5.53555	6.35082	6.68633	7.77965	5.32479	4.288	3.51025	5.89993	6.82231	6.98083	6.65851	6.37364	6.13931	5.73502	5.9544	5.45106	3.68293	6.85002	6.47511	5.68925	6.1938	5.81262	6.06173	6.17855	6.92583	6.24987	7.02679	6.6935	5.61858	5.89771	5.93524	6.37432	6.64035	7.66119	7.58564	6.77344	8.38209	7.36231	7.71854	6.90886	7.21559	7.39925	7.07738	8.59102	8.30583	8.00978	8.09388	8.83629
OG0000220	6.50879	6.3546	6.40923	6.41268	5.30961	5.96816	6.47761	6.40196	6.9769	6.26477	7.2233	7.22245	7.37948	7.38224	8.11501	7.72186	7.29606	7.00307	6.68032	6.47563	5.34022	6.67033	7.8705	4.80534	4.49529	3.74085	5.79758	6.18849	5.34416	2.71148	2.03321	5.18301	4.83781	6.05779	10.5523	10.4176	10.32	11.0423	10.3686	10.3977	10.202	9.93736	10.9657	9.62844	10.5407	8.70629	8.36972	7.77754	8.45663
OG0000222	8.41816	9.06661	8.61184	8.2695	7.60864	8.4555	8.99588	9.25574	7.58145	7.81902	4.99533	4.26535	3.25331	3.24419	4.81442	3.59632	4.27933	3.85309	3.25332	3.4681	2.30423	4.56032	4.6323	7.33215	7.10716	6.8893	7.48768	6.96438	7.55417	7.52655	6.81179	7.66811	7.02641	7.65858	9.47419	10.5297	9.43943	8.14039	9.99021	10.1458	9.54019	9.95828	9.54843	9.72331	7.68506	6.4387	6.91487	6.90383	6.4581
OG0000223	12.7076	13.62	12.8378	13.2398	15.2991	12.4914	13.4408	12.4487	14.8822	14.1527	14.7668	14.1303	13.5258	14.3491	13.9439	13.4038	13.2413	15.1853	13.8344	15.1391	14.7369	13.6033	13.6348	13.8699	14.155	14.2167	13.4989	13.9007	14.2022	13.9516	14.4472	14.0335	15.0751	13.5671	13.025	13.2099	13.1344	12.7131	13.4841	12.9637	13.3655	13.0698	12.805	13.751	12.6587	14.3691	13.8018	14.5102	13.9732
OG0000224	7.30021	5.1432	5.22682	5.22545	3.7193	6.00948	5.2283	4.79322	1.31191	1.17409	4.3635	4.25536	5.85057	7.16777	3.61076	5.30514	4.99329	5.90693	5.56557	5.04299	5.68736	5.00693	3.48848	5.72753	5.73281	6.81407	6.20995	6.25589	5.05616	5.48617	5.7688	5.19202	5.1133	5.91205	5.31043	5.8344	7.52108	5.32418	3.99511	4.78383	7.53227	5.43409	6.31135	7.1316	2.85966	-0.427045	3.00822	2.16755	-0.529525
OG0000225	4.79459	4.66	6.22851	5.25083	3.08767	4.91886	5.55227	5.20916	5.58211	5.00402	4.0043	4.87526	5.74271	7.70681	3.90495	4.60467	5.35471	4.63019	3.74149	1.13257	2.58302	4.52315	4.18347	1.30878	1.05473	3.34389	4.3033	4.07828	1.5387	1.03679	4.82633	3.53576	0.278207	2.53771	2.17855	1.18467	0.815553	1.82055	0.542946	0.675702	-0.54572	1.87051	1.83532	-0.285982	2.71724	7.56961	7.17828	7.48884	7.50809
OG0000226	4.00385	9.15058	8.20864	6.97139	7.55236	3.42175	8.17051	7.4342	6.56227	6.32053	12.1232	11.6863	11.7753	11.796	11.6318	11.7848	12.7635	12.1561	12.1826	12.3707	12.212	12.628	12.0004	11.8951	11.6808	11.9577	11.7435	11.4592	11.8902	12.7382	12.3358	12.9666	12.0518	11.6886	7.88701	7.81524	7.97499	8.71827	8.38654	8.17099	8.44657	7.71139	8.46751	8.09399	8.03419	2.38959	2.77203	3.79173	4.04618
OG0000227	7.97945	7.54389	7.22346	8.53043	7.64226	7.33431	5.98263	6.13677	1.91831	7.52516	9.59481	9.96065	9.64214	9.91753	9.9108	9.81012	7.68051	9.04038	9.0709	8.75565	10.0101	8.10856	9.86812	6.35253	4.50307	4.89005	6.63428	6.79301	6.93705	6.85104	5.04701	7.03765	6.4229	7.14911	6.92849	5.61092	7.51498	5.85913	6.81767	5.75648	7.07329	3.81313	5.46776	6.17857	4.28036	7.87486	8.0951	8.37599	7.86027
OG0000228	7.36642	6.34883	3.63495	6.90094	3.31448	6.70146	6.27757	2.97603	5.49172	3.92438	5.42428	5.89372	4.98244	7.45157	4.49388	4.64173	4.00314	3.73818	5.21423	4.12011	1.47986	4.55139	3.60738	1.32165	3.47379	0.712383	3.57554	1.54615	2.17123	1.03231	0.471057	0.863853	2.88449	0.532228	8.9608	7.46961	10.085	9.18597	8.87662	9.26082	10.3797	5.92965	11.1095	10.1511	7.9725	-0.818377	-1.14217	2.3366	1.33126
OG0000229	6.92016	7.82886	9.02301	7.80942	6.80691	5.76522	7.49242	7.52702	3.68363	5.98047	9.54134	11.4847	11.5288	11.1905	12.2179	11.3156	10.2631	9.62359	10.8902	10.7915	11.0719	10.474	11.2805	10.1065	9.61858	9.46264	9.95152	9.69165	8.93064	9.35457	9.04505	8.10081	8.79948	9.55056	3.22302	6.52275	3.80573	6.87322	2.6096	2.93796	3.82511	2.21482	4.74151	4.19338	6.83241	6.7869	6.36985	6.48115	6.32783
OG0000230	7.88845	5.53688	7.6797	6.61448	4.60573	7.19849	6.25287	6.37007	6.4527	2.8014	7.901	8.59146	8.36697	9.88963	9.00648	8.20576	8.51375	8.44038	8.03897	8.0169	8.7103	7.94722	8.56028	6.58995	5.19957	5.68166	5.25344	6.70122	6.94478	5.92939	4.20313	4.28981	7.25399	6.17507	6.42542	7.74004	7.43291	8.60097	6.04542	6.54828	7.54323	5.0229	7.85671	6.92656	7.67978	5.7141	6.11054	4.85314	5.17506
OG0000231	7.59794	4.78505	4.91759	7.22679	6.252	6.69345	4.97482	4.58728	5.42816	5.28824	1.61248	1.13615	1.78614	2.26523	0.52836	0.898837	-0.328993	0.567709	-0.0835946	1.24774	1.46063	1.53835	0.731104	5.28932	5.23211	5.1251	4.75241	6.19736	5.97085	4.79558	5.14527	0.882147	5.79313	6.07642	7.14394	6.57543	7.95313	5.60259	6.95211	7.27453	6.83667	6.87398	7.04554	6.65305	5.56648	3.56074	1.69401	2.04402	2.60798
OG0000232	6.71146	6.30302	5.9232	7.235	7.96278	6.01803	4.77133	4.18983	7.38893	7.05853	5.91148	6.45818	6.5573	7.59693	6.2648	6.18688	5.67341	5.48762	6.17078	5.06865	5.07219	5.93646	5.90384	6.85571	6.14118	7.13575	6.64307	7.27154	6.74002	6.51848	7.03964	4.53761	5.87431	7.16502	8.61894	9.21233	8.84082	9.10379	9.08032	9.07984	8.94115	8.98722	9.24396	8.233	8.85199	-0.277703	2.68664	2.70485	2.25438
OG0000233	6.2484	4.43933	5.37776	6.22019	4.39006	5.67167	4.70263	5.17538	4.76298	5.05345	5.83597	6.85013	7.86956	8.3519	7.29064	7.69561	6.80668	7.1793	6.28908	6.81328	5.2447	6.04302	7.47098	0.29401	0.0749383	0.635263	1.81824	0.0104974	0.490039	0.0593751	2.04179	0.776139	2.59741	0.467651	2.54843	4.84791	2.9103	6.10905	4.30074	4.03708	4.70127	3.31011	6.57308	3.65591	4.60385	-0.785486	1.11839	1.24533	1.56507
OG0000234	7.01694	5.99855	9.15896	6.31712	5.36662	6.37261	6.8131	7.43269	1.50585	2.4141	7.38166	7.87175	9.53064	8.96967	8.31798	9.04259	7.9721	8.59365	7.81328	8.80506	6.08557	7.08478	6.47098	3.10419	2.56056	1.16322	3.98408	3.41008	1.87107	4.66144	0.91248	2.23387	5.25959	2.78356	8.29822	8.8686	7.92572	8.56371	8.44536	8.20223	8.75375	8.12345	8.67867	7.88044	6.80462	2.77852	3.58691	1.73672	1.532
OG0000235	5.8498	7.38996	8.09987	6.19333	5.19193	5.05539	7.31578	6.85898	5.36232	6.04901	7.11704	7.66574	7.52275	7.7104	7.74324	7.89686	7.30609	7.99017	7.00436	7.20828	7.01595	7.19267	7.48664	6.68741	6.89085	6.70218	6.65215	6.49195	6.14543	6.38555	6.51757	6.14543	7.15735	6.88571	7.79396	8.03167	7.61146	8.72476	7.80604	7.91095	8.03386	7.5618	8.07233	8.02026	8.51159	10.7393	9.51006	9.63553	9.18476
OG0000236	4.29846	-0.141536	3.06193	3.68852	0.159948	4.76292	0.49126	1.23706	0.773224	0.8494	4.66952	5.62332	5.34603	6.45566	4.5695	5.41429	3.77687	3.25712	5.70326	6.06375	5.37231	4.8481	4.2249	3.87984	5.58438	5.75446	7.68269	7.18176	6.02404	3.21248	4.40058	5.67644	6.86018	7.05801	-1.01204	1.13324	-0.962995	2.70689	1.72349	-0.343863	-0.641794	-0.850049	2.83332	1.50042	1.50227	4.15422	4.40044	0.278989	2.68003
OG0000237	9.45017	8.84974	7.64909	10.1657	8.71459	7.70025	8.58699	6.95853	6.57607	8.60499	8.03408	9.8099	10.574	10.079	10.6811	10.7215	9.86447	8.55302	9.53343	7.67852	10.7698	9.61729	11.4054	5.37232	5.27308	3.73901	5.98361	3.54952	4.76602	4.83903	2.52999	4.14662	5.02407	4.54103	6.38234	6.01189	5.07425	7.10465	5.62538	7.15032	4.47625	5.77676	5.37	3.23957	7.06579	7.8358	8.38068	7.21562	7.63139
OG0000238	10.6256	9.70573	10.181	9.97832	9.62784	10.3411	10.4851	10.2167	9.87682	9.86446	10.3947	10.2707	10.7949	10.8268	10.4979	10.3651	11.5783	11.2379	10.7575	10.7112	9.70303	11.0843	10.5433	11.2336	11.3778	10.7821	11.2726	11.2909	11.0685	11.5946	11.3249	11.0374	11.5835	11.5015	11.9864	11.8716	11.8687	12.4869	11.3239	12.0867	11.174	11.7653	12.5982	11.1139	12.2453	9.34812	9.5201	8.93891	8.8745
OG0000241	1.45896	0.095371	-0.117916	1.54879	0.43594	2.87376	-0.239879	-0.417676	1.13292	2.91618	7.07318	7.55886	7.47205	7.80321	6.47537	7.54448	5.63334	7.46559	6.89097	7.76305	5.95923	6.35026	7.58067	1.39865	0.216801	0.809893	2.44255	1.61516	0.655929	1.67707	0.57193	0.959457	0.421342	3.60506	7.41572	8.07558	7.21435	8.83629	7.97989	7.8743	7.57594	6.99027	8.8513	6.37814	7.73842	5.36	6.36938	4.85851	5.02769
OG0000243	3.50021	2.43975	4.53639	2.76166	0.297548	3.90945	2.83449	2.3679	0.890138	3.35683	3.6685	4.89131	5.07271	6.73639	5.20441	6.10773	4.14169	6.45712	5.20838	4.37619	5.45532	4.96538	5.25258	2.8568	1.64026	3.03927	1.44741	3.61627	0.484505	2.56279	1.44427	0.742667	1.86598	3.47056	5.08343	5.80368	3.30968	6.16123	6.09002	6.09581	4.5572	2.90818	6.29331	3.94945	4.67663	0.167775	2.14697	2.89972	2.56374
OG0000246	8.66181	9.63484	10.1561	9.41453	9.911	8.145	9.6884	9.81568	8.82097	9.20461	8.02496	6.7009	7.03313	8.50026	6.46238	6.44543	8.73985	8.8945	6.46735	5.8835	6.2078	7.40634	6.55431	9.3823	6.174	7.32693	6.0864	8.44818	7.99018	8.69959	7.23853	8.01009	7.50937	8.5064	4.64772	1.53186	4.1299	3.92794	4.71021	4.98055	5.42572	3.96794	5.18279	4.9751	0.141814	5.18339	7.74834	9.35641	8.77473
OG0000247	12.6269	13.8854	12.8722	13.8368	15.3704	12.3588	13.4986	12.4382	15.5205	14.2343	15.0968	14.2106	13.6037	14.6323	14.1167	13.8118	13.4339	15.3671	13.7793	15.1765	14.7376	13.9448	13.8683	14.1025	14.496	14.5553	13.4183	14.4117	14.688	14.3727	14.9363	14.3411	15.5397	13.9443	12.7793	12.854	12.7132	12.4386	13.4309	12.5522	13.0956	12.7593	12.6385	13.5933	12.3851	14.1624	14.0442	14.7529	14.1255
OG0000249	7.8344	9.10841	8.93548	8.07038	8.2235	7.86453	8.66613	8.11902	8.48841	7.36868	6.15719	4.88482	5.05759	7.00511	6.14686	6.46438	10.2475	7.09147	7.5526	7.12035	7.23377	9.7149	6.86142	2.41199	2.99568	1.61011	3.67331	3.70093	4.5991	4.08879	2.07832	1.77726	3.63809	3.53546	10.3602	11.3889	10.7286	10.4006	10.679	10.6844	10.451	10.9579	11.501	11.1918	11.3454	8.87381	10.148	10.2925	10.1553
OG0000250	9.5037	9.29822	9.63209	8.98738	7.88848	9.74283	9.24335	9.31938	9.40715	7.54295	7.35071	8.73496	8.61956	8.69272	7.33035	8.66143	7.1029	6.95197	7.72665	6.34873	7.43334	6.76488	7.75811	10.5943	9.63448	9.74197	10.2236	10.1655	9.81645	9.45717	9.92048	9.48715	10.4498	10.137	11.1922	11.4741	10.9702	11.1475	11.7818	11.168	11.105	11.0801	10.9542	10.7897	10.5692	7.97697	8.48123	8.24496	7.3875
OG0000252	9.45031	10.1513	10.0256	10.1814	9.57682	8.28662	9.52943	9.76855	7.89252	8.6843	9.68409	9.65546	10.3342	9.46057	10.0376	9.74543	9.44932	9.5646	9.24888	9.92629	8.23513	9.55973	9.67189	9.45889	9.6756	9.09775	8.84773	8.68303	9.20512	8.69005	8.37734	9.32843	9.13954	9.26919	12.4799	10.8057	11.7881	10.8238	12.8111	12.8125	11.1811	11.5331	10.7381	13.5161	10.4465	6.64827	6.36822	6.7462	5.94398
OG0000253	7.69806	6.87201	7.43875	7.75946	6.19766	7.34388	6.21362	6.93726	7.14023	5.6941	9.23917	9.72453	9.92023	9.65819	8.94759	9.66854	8.45465	8.56825	8.99853	8.95245	8.90366	8.06497	9.25422	9.00167	8.48941	8.84335	9.16576	9.07405	8.90341	8.55192	8.72144	8.31098	8.98628	9.07394	5.10054	5.24825	6.81965	5.82263	4.60364	5.40907	6.07532	5.36973	6.92922	6.35717	4.86166	7.53474	7.98397	6.24475	6.1068
OG0000254	6.85463	8.31714	8.17735	6.44158	6.42884	5.82593	7.97805	7.28683	3.37398	3.29814	3.73533	6.85847	5.40047	6.54957	4.59662	5.87977	3.88089	5.47242	5.57109	5.74031	1.86293	4.42869	4.79965	1.53601	0.418574	1.04883	3.07419	3.8232	1.78396	1.24224	5.24481	2.73081	0.635528	3.03348	9.79599	11.6306	10.3151	11.9235	9.20567	9.52561	10.2529	9.56883	10.247	10.0442	11.6618	2.13106	4.95267	1.36665	8.77087
OG0000256	6.67286	5.87017	5.82827	6.69261	2.73449	4.61532	4.74599	4.58437	1.9034	4.03286	8.1603	8.67862	8.601	9.12756	8.45106	7.77311	6.82579	7.53446	7.81294	7.35683	8.72773	6.14786	7.47694	9.10431	8.56535	9.52661	9.11801	8.3001	8.63546	7.411	7.77989	6.66644	7.86807	8.97388	8.78421	8.12587	8.72599	9.17681	8.19474	8.6206	8.19841	8.526	8.36024	8.32572	8.79864	5.50728	6.33623	4.96547	6.38476
OG0000261	12.4796	13.6097	12.5683	13.4371	15.1299	12.1155	13.6641	12.5276	14.541	14.0124	15.1833	14.4294	13.8774	14.6322	14.3384	14.1173	13.6577	15.777	14.0968	15.6463	14.575	14.1114	14.27	8.95311	7.6994	7.96441	10.0658	8.99451	7.41035	6.81505	6.83471	6.46758	6.83237	9.34823	13.7531	13.9216	13.8282	13.942	14.2592	13.8175	14.3596	13.8865	13.8986	14.531	13.8807	13.5671	13.7276	14.4686	14.0684
OG0000262	12.7085	13.8953	13.0268	13.6604	15.4802	12.3678	13.7248	12.8005	15.3952	14.062	14.5029	13.6928	13.0803	13.2487	13.4237	12.9122	12.4744	14.9659	13.3657	14.6415	13.6722	12.8774	13.0909	14.3456	14.8488	14.9152	13.873	14.5341	14.8955	14.5729	15.114	14.6648	15.5331	14.2195	13.1487	13.2602	13.0375	12.7439	13.7382	13.2076	13.2519	13.164	12.8597	13.9117	12.5075	14.5085	14.308	15.0905	14.6994
OG0000267	7.33536	6.0699	6.43201	7.75372	7.08028	6.34417	5.67324	5.08014	3.48048	6.02136	6.88355	7.19118	7.61948	7.91761	8.49889	8.2347	6.74408	5.66377	7.13682	6.58316	6.41834	7.45143	8.14741	0.874666	0.627613	4.96825	2.08349	2.75739	1.09718	0.610125	1.83596	1.42456	0.845738	2.82992	9.40018	9.66107	9.18035	10.184	10.0184	10.3477	9.53413	9.70979	10.1098	8.89177	10.1245	5.70076	6.44509	6.63967	6.05669
OG0000268	6.01009	4.28697	7.16378	5.07155	0.99815	5.22927	5.64637	5.33393	5.6292	1.37319	8.04937	7.55762	9.03689	8.98469	7.5796	6.91828	10.0808	10.2778	8.3894	7.1241	6.86537	9.13483	7.36514	6.6325	7.26695	5.6798	8.70389	7.33845	7.4793	7.00588	7.03132	10.5327	9.21424	7.70228	10.6859	10.4024	10.0643	11.6887	9.31931	10.5562	8.61769	8.92525	9.77881	7.91235	10.5462	1.25025	2.01453	0.0451011	3.2468
OG0000269	11.2985	11.0841	11.3465	10.8048	10.1694	10.504	10.9944	10.9869	9.99557	10.0385	8.43733	7.10777	8.86795	8.37688	8.13006	8.35874	8.6942	9.17486	8.13453	7.85511	8.99307	7.92021	7.76641	10.4182	10.3414	10.0018	10.3352	10.4012	10.2367	10.509	10.3421	10.2565	10.8832	10.2994	10.7874	10.5183	10.3211	11.0087	9.75806	10.8451	9.48273	10.7902	11.1369	9.90369	10.5896	0.225831	2.22684	3.058	2.20761
OG0000270	4.89324	5.81709	6.49784	5.2182	0.930795	5.75012	6.73372	8.50635	6.2825	4.46599	8.70637	8.37325	8.82855	8.44807	8.68745	8.11203	7.54427	8.73649	7.71544	8.36353	8.28839	7.24935	7.71549	7.03072	7.29874	7.42402	7.6383	7.53025	7.1689	6.57594	6.46036	5.99438	7.72371	7.0786	5.88177	4.75646	4.92526	5.66944	5.13945	4.52712	5.70023	5.3234	5.85243	4.20526	5.50881	5.26619	4.14015	4.37069	5.60722
OG0000271	7.46239	6.36829	7.81575	7.1143	4.25172	6.64352	6.16754	7.27061	6.18057	5.39209	2.60058	1.08531	4.51269	2.22319	3.08714	3.53143	2.3499	3.35842	2.6731	3.01734	5.50794	0.00142717	3.36074	6.30849	7.83607	7.46684	6.96737	7.39037	7.65479	5.75838	7.16125	5.50688	7.14897	7.70205	-0.938024	2.9515	2.99167	2.78991	-0.334469	-0.215952	3.16933	2.41337	3.64635	2.12169	1.80542	2.53427	-1.05208	1.80893	2.05152
OG0000272	10.7463	9.11761	8.45138	10.6181	9.11231	10.8331	11.6585	11.2985	11.0804	10.3342	10.6206	9.19823	11.0896	8.7753	9.44758	10.461	12.0164	10.3441	9.70698	9.76798	9.45776	11.5171	10.8645	10.0188	10.0924	9.73533	9.91543	9.60678	9.26693	8.66525	8.84869	9.27059	9.10862	9.58394	9.96499	13.2292	10.7704	8.02205	10.896	11.7427	11.729	11.0963	11	12.1289	11.1318	9.94684	8.55375	9.39465	9.30254
OG0000273	10.3254	8.50166	9.21244	9.92928	7.23347	9.75796	8.6678	9.18769	8.52416	5.94921	9.53522	9.57643	9.91967	9.44109	9.5973	9.6626	9.3993	9.80978	9.82101	9.82251	9.46763	9.084	9.52759	9.49398	8.72177	8.82992	9.64929	9.36572	9.47142	9.82573	9.72871	10.0727	10.271	9.50024	9.48214	10.4648	9.51782	9.91965	9.98391	10.3042	9.95708	10.1799	10.0466	10.18	9.66054	7.32388	7.09276	7.20444	8.2634
OG0000274	9.6655	8.63685	9.02091	9.53565	9.01948	10.5424	10.0288	9.54697	11.9277	10.5334	7.31173	6.24975	7.26155	6.46047	7.3143	6.85289	8.34785	7.27716	6.79755	6.67432	2.56384	7.77892	6.43697	7.47633	7.85425	8.39057	8.09846	8.57009	8.11448	7.84368	9.01599	8.43691	7.63446	8.81414	6.88776	9.02509	7.20446	7.6595	7.82862	7.84796	7.55915	8.46399	11.143	6.3019	7.47186	6.88818	5.84739	5.99761	5.98502
OG0000276	6.77803	8.3817	7.35718	6.15483	6.19564	6.06203	7.71126	7.34136	5.95774	4.90593	8.63154	8.32193	8.77351	9.31426	8.77366	8.35716	8.06785	7.62419	7.95638	7.49545	8.54714	8.30061	8.37327	6.25982	6.47362	7.12332	6.76746	6.79417	6.8731	6.71905	7.21496	7.18329	6.94142	7.31132	4.61557	1.13643	4.66703	3.21239	2.83863	3.48303	0.0280215	1.94935	3.03643	2.59772	2.73388	9.49793	9.88907	10.1286	9.62417
OG0000277	0.369277	4.22394	4.617	0.762894	0.615862	0.170192	4.64532	3.79718	1.33695	0.270361	7.68533	7.80501	7.92282	8.12123	8.03341	7.81436	7.73404	7.1175	8.08763	8.78703	5.12749	9.39164	7.711	7.00992	6.31954	7.44891	6.3803	7.63667	7.91741	5.59983	5.96186	6.61458	7.41319	7.70455	4.93255	9.36624	-0.686626	4.81943	4.99119	9.37872	-0.314931	-0.555936	1.95816	-0.025811	7.73504	3.64844	5.34948	5.77234	4.60509
OG0000280	9.48982	10.4065	8.16692	7.31669	9.15073	10.1439	11.7897	11.5087	10.3052	10.0512	5.56378	6.72348	7.85206	7.08216	3.07754	5.21865	8.14026	7.71435	8.81383	8.82432	7.48041	9.08338	6.65416	6.46242	8.07785	6.89374	7.27837	7.37775	7.43732	8.01313	8.89437	10.2694	8.28925	7.66659	9.1911	10.5334	9.27712	9.81309	9.70406	11.4054	10.0166	10.7234	10.4142	11.6359	9.82015	6.90305	6.26531	6.1766	6.66952
OG0000282	7.08418	7.84417	8.78762	7.38092	9.41744	5.6715	5.27601	7.21669	2.12457	7.49105	8.47194	8.99891	8.62856	7.82818	6.38772	7.24221	7.5128	8.36145	7.12857	6.4351	8.42465	8.49524	7.42973	7.13853	8.41377	8.24752	7.16378	8.79987	8.48535	9.66478	8.92701	11.4958	7.10147	8.32841	10.3525	9.4771	8.32663	8.98436	9.50673	7.74357	7.93558	9.46469	7.68917	7.42478	7.14727	8.00331	9.56709	8.95583	8.44338
OG0000283	10.1691	10.5477	9.93891	10.1951	10.813	10.8518	10.1509	10.3073	10.8427	11.5276	10.3031	9.68452	9.60247	10.048	9.60657	10.27	10.1079	10.1622	10.1145	10.5109	11.458	10.999	10.2567	10.1584	10.6703	10.3762	10.6657	9.35463	10.5551	11.0584	10.9973	12.2256	10.1768	10.0669	11.6381	11.6927	11.4927	12.9682	11.9373	10.719	12.6109	11.302	10.8958	11.5892	11.7354	11.574	10.8796	10.9946	10.9952
OG0000284	1.17146	6.4619	7.17192	1.29964	1.14342	-0.117388	6.60538	6.24292	1.91412	0.77795	8.25466	8.68981	9.36758	9.09085	7.75685	8.43983	8.48401	8.40731	8.36046	8.10001	8.82412	8.90741	8.0906	9.28586	9.30076	8.20622	8.36166	8.3669	8.28433	8.67014	6.67136	7.97394	8.86109	8.49767	9.13814	9.47248	7.6594	9.09463	9.63482	9.24397	9.22038	9.32805	8.45004	8.81195	8.71828	7.36959	7.72618	6.30577	6.62303
OG0000285	9.58308	9.18573	9.61952	8.78326	8.57227	8.26277	9.04648	8.97259	8.04887	7.88038	10.5467	10.475	10.5063	9.95207	10.4531	10.7707	8.09665	10.0244	9.54164	9.67782	9.53446	8.5001	9.95064	8.88746	8.82566	8.12082	9.40876	9.32617	9.15652	8.77176	7.64976	7.71531	9.74416	9.37075	10.1305	8.63063	9.28472	9.16709	9.67937	9.2142	9.07268	9.83294	8.27229	9.38489	7.75767	9.31771	10.0445	10.2004	10.4132
OG0000286	8.22666	7.89282	8.26384	9.12218	8.5853	8.54435	7.87364	7.05581	7.84509	8.83007	9.92892	10.2851	10.422	9.10891	10.0178	10.1269	9.35201	9.5038	8.30682	9.23288	8.47924	8.03639	9.56404	10.5612	9.97625	10.2656	9.69806	10.4135	10.2502	10.8143	10.5994	10.985	10.7726	10.368	10.8651	8.17355	9.31606	8.3765	8.09441	7.85284	8.11172	8.29286	7.33772	7.72478	8.93453	10.347	9.89449	9.42316	9.67916
OG0000287	9.76852	10.7242	9.92906	8.87363	7.774	9.32619	10.1488	9.28377	7.62528	6.73306	10.484	11.8573	12.1263	11.6398	11.6331	11.1612	11.5803	9.6492	11.6139	9.7859	11.861	11.2079	10.9748	6.67141	5.94208	5.1823	7.46388	6.6577	6.23529	6.27415	4.57316	6.72265	6.46528	5.98092	9.99253	9.57199	9.96569	9.7821	9.66719	9.92464	10.249	9.84554	9.4062	9.55174	9.85445	12.5011	11.9609	11.7865	11.7753
OG0000288	9.21142	7.35531	7.5867	9.23877	9.25056	7.58245	7.65316	5.66511	7.44074	7.80123	9.95657	10.4409	10.2176	10.7765	10.8062	10.5498	9.41979	10.0184	9.90116	9.91637	10.6958	9.91452	10.1015	10.8466	11.2723	10.7148	10.5163	11.0198	10.8158	10.0861	10.1355	8.41931	10.1427	11.156	10.8032	10.9239	10.7624	11.2066	10.5989	10.7725	11.0708	11.1228	11.118	10.5738	10.5037	6.09365	5.46403	5.18193	5.75334
OG0000289	3.45272	4.15284	5.14035	5.01624	5.27664	3.91279	3.45687	3.99337	1.79746	4.50434	8.52476	8.56411	9.26345	9.28593	9.43381	8.67292	8.63231	8.36843	7.96898	8.31033	8.50295	8.20657	8.41351	8.58146	8.60625	9.25906	8.02158	8.17802	8.16252	8.07204	8.87645	6.33619	7.11993	8.71491	8.54774	8.72339	8.62942	9.54982	8.4612	8.41918	9.15635	8.56347	9.06452	8.46959	8.68887	2.15277	2.16629	2.61605	3.32815
OG0000292	11.7181	13.312	12.2596	12.4271	14.397	11.5415	13.204	12.2168	14.7877	13.3966	15.7296	14.8873	13.9807	15.3874	14.343	14.1343	13.7278	15.8736	14.3416	15.6717	15.5514	14.5447	14.5628	14.0198	14.699	14.8535	13.558	14.241	14.8259	14.4469	15.4907	14.7593	15.1155	14.1021	12.6144	12.7457	12.5426	11.943	13.2299	12.6383	12.976	12.4057	12.4341	13.5757	12.1923	14.5104	14.3038	14.6026	14.6139
OG0000297	7.37528	6.54177	7.02273	7.17161	6.57748	6.72208	6.96157	5.74629	5.81831	6.54886	5.75971	7.10683	7.94867	7.99617	6.1245	7.1621	6.96489	6.15038	6.69868	6.42069	6.68986	5.87223	6.74196	9.47823	9.28165	8.74783	9.7439	9.2655	9.43621	8.9831	8.81257	9.35307	9.62892	9.28406	6.46526	7.43202	6.24722	8.18498	6.99467	6.90866	6.36061	7.47658	7.67198	4.74667	7.75953	5.91918	5.55489	6.33975	5.52944
OG0000298	8.03732	5.73918	5.73084	7.63047	7.95376	6.92375	4.51924	4.6293	5.15723	7.26749	5.45935	4.95273	6.44913	6.36122	3.65255	6.70684	4.92878	3.05808	5.32262	4.47788	1.87455	5.23946	5.94767	3.0792	2.23826	3.76028	4.10885	1.24604	3.09326	2.7646	0.847205	1.24325	3.43743	2.35604	8.1778	8.00977	7.32433	8.26811	8.59142	8.66181	7.63902	7.36015	8.73958	6.34949	7.87976	5.24871	5.37455	6.58222	7.59875
OG0000300	3.23335	6.34757	3.79274	3.77639	4.51639	4.30128	3.92918	5.84786	1.76448	2.26237	7.4841	7.21224	6.94945	7.22087	6.80222	7.07596	6.89186	6.42669	6.97872	6.89545	6.88986	6.74295	7.26197	6.46483	5.84561	6.74755	6.37409	6.27726	5.93392	6.32978	7.21346	8.84897	6.23878	6.27745	7.10337	7.4886	8.19014	8.56594	7.83938	6.75418	8.78436	7.9488	7.0617	8.24782	8.43524	7.84458	6.68111	7.73206	7.56936
OG0000303	2.30953	5.18446	0.0182763	0.708679	4.6422	-0.587471	1.91845	1.038	1.26079	1.64288	7.11771	6.31385	8.95073	7.95569	6.01941	7.55448	3.72714	6.04744	2.7709	5.73602	7.18443	5.21371	6.54109	6.51369	5.92617	6.53042	6.82672	7.37399	7.53357	7.48152	5.755	7.5281	6.51001	7.088	5.77841	4.6261	5.72348	6.61407	5.26012	5.26608	4.56912	4.96048	4.24744	3.61444	3.62439	6.28663	-0.857824	2.44711	3.39339
OG0000304	5.29195	0.203572	2.8386	3.5506	3.18877	4.22573	-0.112844	-0.280086	1.18968	4.16752	4.68078	4.83931	6.00688	6.63479	5.50364	6.55881	4.69362	5.39261	4.25784	4.36279	1.60685	4.09114	5.48216	6.3986	6.22089	6.57843	5.82416	6.52777	5.90703	5.62755	5.36118	4.04142	4.10544	7.09222	5.81707	6.32374	5.91574	7.27004	5.80127	5.908	5.95961	5.951	7.43392	4.49555	7.11534	2.51247	0.745881	-0.304455	6.14945
OG0000305	4.60644	6.37038	7.18659	5.92408	2.75607	3.62521	7.78536	7.47211	5.34015	5.59692	3.03825	3.43232	4.24351	5.36252	4.14007	2.24986	1.5544	4.81286	5.51832	2.53434	1.68158	5.09923	0.933289	6.37886	7.21193	1.91669	6.75737	7.12109	6.64053	5.09947	5.1573	5.62519	6.58634	7.4319	5.92869	6.17919	5.23979	6.35174	6.27653	6.7483	5.27861	4.99331	6.40156	4.11944	5.51722	2.53251	3.63005	2.13388	1.50903
OG0000306	9.1627	8.38588	8.70717	9.64599	7.94678	8.81274	8.08311	7.70884	7.19449	7.03399	8.59247	9.1274	9.60215	8.55004	9.55678	9.72472	9.69265	8.54347	9.01911	7.88382	8.12292	8.22751	8.80985	2.93522	4.01622	1.33898	4.32671	4.26381	3.20245	3.40183	3.72958	1.50051	5.01483	2.48835	4.32063	5.85917	5.63037	6.5862	5.09467	4.43502	5.33706	3.91522	6.22178	3.28322	4.78907	5.9395	7.14867	6.34769	6.66223
OG0000309	5.87938	6.64678	6.27994	7.18921	7.08112	4.43009	6.53804	6.09044	6.45016	6.93515	3.69159	7.51249	6.75585	7.94871	6.2145	6.69992	4.54808	4.75139	6.48806	5.08484	8.33788	7.30002	7.83912	7.4038	7.58066	8.04366	7.43113	7.46278	6.95007	6.57328	7.60951	5.35507	4.70639	7.7895	5.14923	5.0501	5.99427	5.78275	5.53884	5.28366	5.76955	4.26025	6.44545	4.27606	6.67849	7.16272	6.09124	5.68157	4.58683
OG0000310	5.47156	1.43795	1.18956	6.18422	4.36348	5.63748	3.56762	1.64527	1.85043	4.63861	6.43727	7.25579	7.01357	6.54359	6.167	8.83043	6.37657	7.46815	7.44211	5.00245	6.42376	7.11617	8.77976	8.38944	8.72928	9.17441	9.33412	9.87594	9.49258	8.33184	9.55176	7.55974	8.65516	9.81101	6.23555	7.3097	6.95822	6.93722	5.99989	6.71144	7.62808	6.39283	8.78186	7.33686	6.65038	10.0979	9.04202	8.9469	9.37672
OG0000312	7.3636	4.44253	6.45077	5.94603	1.82289	7.12335	5.1511	6.00782	6.18303	0.702917	7.1169	6.81262	8.38564	9.76207	6.30846	6.99814	6.17378	8.01828	6.96798	6.26505	3.19326	5.56528	5.3843	7.44216	6.80591	7.75728	8.41609	7.54372	7.85512	6.45596	6.5655	6.08317	8.93948	7.91461	7.55334	7.55307	6.90454	8.20289	7.07612	7.51709	6.7318	7.21406	7.40378	6.08483	7.09869	7.81117	7.26642	7.61334	7.01598
OG0000313	5.0126	5.59437	5.44449	4.30814	1.27804	4.15356	4.93481	5.14625	4.93226	3.99553	8.54301	8.27875	8.17306	8.0503	8.6881	8.4681	7.91211	7.72238	7.28695	7.46226	6.55928	7.75379	8.34423	9.49236	9.69002	9.7698	9.2374	10.0162	9.74551	9.82676	9.76766	9.94197	10.2832	9.726	8.1746	8.696	7.59893	9.15182	8.50288	8.65366	7.94147	8.34342	8.42147	8.20572	8.49707	8.65514	8.63903	8.4153	8.7925
OG0000314	8.39466	9.9409	8.02061	7.18547	8.23003	8.98453	10.2068	7.97631	9.27	8.06722	6.70954	6.66835	4.93167	6.56166	6.09132	5.26345	8.4392	6.17901	8.05336	6.57325	5.84768	9.50014	6.38555	6.76761	7.02742	7.0352	8.69783	7.39768	7.94298	8.86984	8.48721	10.8134	8.84086	7.89298	5.97944	4.56867	6.06	5.59956	5.40306	5.65272	4.95958	6.28057	5.39617	4.70241	5.5337	8.85497	5.86769	7.16312	6.1065
OG0000315	1.08423	1.44571	2.5544	0.353668	0.220245	-0.0299621	0.500402	-0.580811	0.870887	-0.0942702	4.22302	7.59294	6.19659	8.67889	6.39705	6.96906	6.00207	4.69725	6.74855	4.90839	1.27456	7.83279	6.00338	4.52838	3.83544	3.05715	5.10731	4.96035	5.16023	2.76772	2.00707	0.709517	3.39779	4.28398	0.698949	3.15327	1.97475	4.39072	2.54244	2.35342	1.94177	0.911148	3.37539	-0.364509	3.23245	7.14153	7.51867	6.00979	5.72764
OG0000316	8.22805	7.73095	8.56693	7.60541	6.93173	7.24873	7.10725	9.13275	5.5044	6.3252	9.87682	10.059	10.0006	10.3549	10.1208	10.1051	9.88416	10.1399	10.3106	9.98258	9.90943	9.7711	9.95153	9.61675	9.718	9.33673	9.9805	10.0522	9.57955	9.31766	8.69988	8.88552	9.67056	9.84653	11.8883	14.0168	11.947	12.5915	12.8013	12.869	12.3533	13.2152	12.829	13.4966	13.5832	4.62934	5.22827	4.43471	2.40331
OG0000317	2.70352	7.48092	6.92921	5.50264	0.626386	-0.556202	6.84915	5.77458	4.7967	2.05295	6.98125	6.67151	7.41334	8.14844	7.57346	7.04126	7.18573	6.34912	6.13326	5.09054	8.70422	6.29488	7.20139	0.639092	0.403095	1.00855	0.223222	0.333832	0.851026	2.93842	2.63731	1.16183	0.611497	0.826782	6.9778	8.34343	6.83673	7.72545	8.36622	7.61813	7.81539	8.46715	7.58808	7.40348	7.34911	5.64465	6.60272	4.9618	5.65895
OG0000322	12.8758	13.6881	12.8769	13.4671	15.1187	12.4986	13.3536	12.3321	15.1898	13.7087	14.9061	14.4076	13.6408	14.3178	14.2151	13.8806	13.4439	15.3017	13.844	15.389	14.2955	14.1065	14.3193	14.4716	14.4616	14.7426	13.7611	14.5629	14.7517	14.6353	15.0653	14.4145	15.5418	14.1333	13.1188	13.3292	12.8958	12.9895	13.6032	13.0505	13.2499	13.0386	12.9543	13.5533	12.5134	14.6667	14.5053	15.1835	14.4401
OG0000323	1.8407	0.895701	3.25943	0.458398	0.313592	-0.879494	1.77271	2.36161	3.82392	-0.0278984	1.56106	1.11555	2.46577	4.46579	3.31663	3.0759	2.76716	2.12608	-0.190156	1.23436	1.4609	-0.0348522	2.77528	4.01156	5.21826	5.52708	4.06333	3.37804	3.40827	3.78315	6.40415	0.844869	3.28878	3.56909	9.19511	10.3446	9.15699	10.0765	9.99222	10.3022	9.81763	9.93438	10.2664	8.94505	10.1026	6.74645	5.45091	4.10594	4.94406
OG0000324	7.11815	5.51971	6.73655	7.00658	8.58996	5.49713	3.89148	3.65867	6.07033	7.76559	13.1748	10.2472	11.139	11.0476	11.402	12.0564	10.3327	11.3665	8.71477	7.6673	10.9461	11.1497	11.7626	4.65748	4.49603	4.4307	4.11212	3.67591	2.63466	2.06794	4.10983	5.93473	2.34105	1.3567	6.60538	8.49822	8.90344	9.53557	6.69459	6.55471	8.21194	7.77971	8.14316	6.88652	9.94603	7.95924	7.40518	7.26699	8.28264
OG0000325	12.9768	12.841	12.5694	13.1894	14.7067	13.1509	13.0201	12.694	14.392	13.8019	5.74757	7.61652	7.33592	7.97658	7.26722	7.14634	6.86542	7.51939	7.00364	6.52662	8.04474	7.50372	8.00693	7.9009	7.73708	7.87195	7.74667	7.8638	8.25897	7.95226	8.46869	9.08893	7.11295	8.27882	11.0887	9.61793	10.1259	9.2734	11.8117	11.718	10.097	9.87183	9.73819	11.3169	8.31304	12.6435	11.8082	12.279	12.2128
OG0000326	7.59146	6.73692	6.30793	8.36085	9.79079	6.28816	7.14216	6.43852	6.80997	9.16643	0.675985	1.23515	0.321919	2.39542	0.600114	0.0382929	-0.296941	0.641205	-0.0395456	1.3519	1.5749	0.111219	0.811843	5.56417	4.72532	4.89057	5.26277	5.68343	6.58002	5.90246	5.14879	0.969623	6.13789	6.81163	5.83011	5.76842	4.9565	6.12471	5.00423	4.9778	4.35301	4.54096	3.95085	2.98899	5.6626	5.13819	7.0328	5.74018	5.53122
OG0000328	12.4602	13.5076	12.4548	13.5086	14.9926	12.158	13.2077	12.1857	15.2196	13.8374	15.1609	14.2291	13.5971	14.4101	14.1855	13.7778	13.3331	15.6007	13.7932	15.5051	14.7725	13.9477	14.0646	14.3176	14.3756	14.4887	13.243	14.3222	14.5408	14.5349	14.8011	14.0757	15.487	13.7914	12.8791	12.9071	12.5738	12.4033	13.5629	12.9181	13.217	12.6576	12.8462	13.8211	12.2105	13.2508	13.2647	13.6861	13.2666
OG0000330	11.6435	12.8203	12.5828	11.9682	12.498	11.4657	12.2457	11.789	11.6323	11.5479	12.0592	11.9928	11.5683	11.768	12.1009	11.9723	11.1187	12.4717	12.3426	12.4976	11.9857	11.5278	12.3861	11.3533	11.5063	11.3177	10.806	10.8486	10.9044	10.5935	10.9781	10.815	10.388	10.807	12.1315	12.3739	12.0121	12.8809	12.7368	12.256	12.5074	12.841	11.9385	12.0106	12.7529	10.9425	11.435	12.0783	11.4221
OG0000332	8.98007	6.8167	9.11778	8.07897	7.35901	8.03072	7.7036	8.08996	7.50657	3.26807	8.86301	8.05527	7.50654	8.39904	7.70152	8.02106	7.58143	7.98451	7.70922	7.5693	7.29893	8.28415	7.53473	8.13421	6.55342	7.37027	8.55444	7.13895	6.75311	7.1803	7.00735	7.68747	8.09068	6.86185	10.4297	11.1338	10.5477	11.6947	10.4005	10.5681	10.8872	10.0965	11.6107	9.79518	9.92575	6.61428	6.15574	5.06593	4.35661
OG0000333	11.6534	11.031	11.1976	11.6808	11.7634	11.6305	11.678	11.5845	12.4244	11.0578	10.5541	10.6164	10.0614	10.3142	10.2496	10.1052	9.8881	10.9303	10.8394	10.8134	10.4462	10.4995	9.96616	10.9652	11.4463	11.13	10.5448	10.6805	10.7754	11.3968	11.6623	11.0232	11.1988	10.4743	11.0339	11.2676	10.9811	11.6885	11.2007	11.354	11.037	11.6372	10.7482	10.9333	11.5613	10.493	10.2614	10.4807	10.2701
OG0000334	12.3462	12.4169	12.568	12.7066	12.6072	10.8513	12.1619	11.0718	10.9715	11.4831	11.7624	12.3233	12.2877	12.457	12.3532	12.0723	11.0263	11.7366	11.9579	11.5014	12.0021	11.0503	12.0712	10.8526	10.5964	10.093	11.0119	10.8522	10.739	10.4227	9.68373	10.3381	10.9863	10.8521	11.5888	11.1171	11.0556	12.0158	11.2316	11.571	11.3959	11.4767	10.9007	10.1925	11.5652	4.62485	4.61467	3.78369	4.31872
OG0000335	10.0407	3.50486	2.80134	10.3491	9.75509	9.44886	4.41234	2.83938	8.14897	9.8199	5.94954	6.11269	7.61809	6.75637	6.2428	7.46918	4.93899	3.1322	6.02138	2.78382	7.34583	2.89531	7.0621	2.59903	0.635526	1.27269	2.3787	1.84762	1.10639	2.82578	1.01593	1.43485	4.8769	1.91328	8.94516	9.093	9.45328	10.2669	8.896	9.03995	9.09323	9.02179	9.96381	7.70355	9.51607	8.49053	8.84606	8.28436	7.90559
OG0000336	9.37228	9.49738	8.41621	10.488	8.90639	7.02155	9.07603	5.9488	5.71875	7.84963	8.83332	9.07087	10.0726	9.61335	9.67749	10.2044	6.9071	9.36286	9.0624	8.37265	7.73661	9.00437	8.83997	8.92366	7.24171	7.83752	8.85229	9.69567	9.06107	6.40634	5.79868	5.61874	9.13538	9.43792	11.0085	9.40391	10.5944	10.6235	10.2309	11.1218	10.5032	9.19925	11.0927	9.98316	8.58916	0.0116225	0.687997	2.18904	1.74349
OG0000337	2.97142	6.16917	4.37298	0.676028	3.79955	3.05931	5.38167	4.53346	1.19459	3.1112	6.74323	4.55553	5.16556	4.95783	2.91668	6.88962	4.5036	7.4624	3.29392	2.49008	7.67326	5.43235	7.02331	2.9962	3.74432	5.01823	4.70329	4.99768	2.28553	3.07771	5.1214	4.47718	3.89744	4.37538	4.97384	3.83354	2.54655	4.65535	4.85198	1.38039	4.09722	3.84141	3.56068	2.7576	3.1044	5.89623	5.59222	7.26815	4.98596
OG0000338	5.17236	6.32673	6.27668	4.92232	4.73572	3.42767	4.64133	5.22596	5.72848	4.23846	4.58561	5.79528	3.93334	3.90765	4.93355	5.30814	4.94905	4.24096	5.03577	5.95848	1.81768	4.41311	3.91564	5.34913	5.80815	4.23134	6.172	6.71332	5.81112	6.98414	5.19705	6.22157	5.59949	5.50998	7.63085	6.70487	6.93122	6.28635	6.81166	7.38898	5.79909	6.46423	6.51291	6.10636	7.50217	3.24278	1.84355	3.26182	3.99695
OG0000340	12.4765	14.0171	12.9209	13.5717	15.1283	12.5569	13.9767	13.1589	15.9366	14.3428	14.3499	14.0359	13.2703	14.793	14.027	13.3272	12.9753	14.9236	13.4691	14.834	14.894	13.8405	13.8908	13.6437	14.272	14.0426	12.8681	13.8059	13.9981	14.1879	14.6134	14.148	15.1754	13.3474	12.5097	13.0265	12.5798	12.6804	13.444	12.6836	13.0925	12.7859	12.9775	13.9476	12.3608	14.8189	14.3694	14.7315	14.5526
OG0000341	7.88328	5.6782	5.8826	8.45835	7.09903	7.93901	5.20382	4.80117	8.18873	7.25188	9.53501	8.44842	8.49059	9.09571	9.22813	9.19688	9.11012	8.46766	8.41628	7.5672	8.19187	9.2674	8.7483	3.26231	3.16518	3.94324	4.45224	3.25227	3.91732	3.74021	5.28414	4.48529	3.90458	3.26079	10.3486	11.0494	10.5543	10.3859	10.5247	10.7746	10.9459	10.7098	10.8912	10.6332	9.84829	6.43072	5.49016	4.57636	4.86554
OG0000343	7.76783	7.09923	7.98306	7.89428	5.29491	7.02633	6.83121	6.52716	4.0965	6.26434	6.82233	7.20005	6.87678	7.74391	7.38977	6.38887	5.65947	6.89835	6.33613	6.91865	7.24472	5.61662	7.26561	4.42803	3.44244	4.21958	4.40087	2.58099	2.54293	3.68809	1.92229	3.61599	3.70752	3.64485	7.64464	8.89941	7.64016	8.85275	7.90206	8.17997	7.51082	6.98287	8.54114	7.13069	8.94193	8.62415	7.70131	7.01613	7.83441
OG0000345	12.7583	13.6277	12.4598	13.9252	15.5691	12.2446	13.2838	12.0999	15.7802	14.301	14.7331	14.3369	13.6227	14.8795	14.1059	13.7014	13.3762	15.2537	13.8705	15.1784	15.2508	14.0273	13.9778	14.1995	14.5081	14.7683	13.5321	14.5687	14.7811	14.571	15.1844	14.543	15.7343	14.0288	12.6839	12.5851	12.7609	12.1983	13.1861	12.5261	12.9385	12.4153	12.4916	13.6724	12.0498	13.3692	12.5073	13.1535	12.505
OG0000346	5.93196	5.5814	4.35897	6.5412	5.48307	5.33718	6.11668	4.47106	1.5403	5.18169	6.59611	6.96642	6.67903	7.5317	7.8325	7.91133	7.52964	6.74187	7.31673	4.30437	6.29606	7.97368	8.08121	4.36637	3.87266	5.16695	2.82402	4.48475	3.14909	3.85139	6.29325	1.3627	3.91437	4.99685	3.79975	6.06908	5.46908	7.06926	4.98842	4.11896	4.9388	4.48936	6.73555	3.92295	6.35211	7.41111	8.29083	7.26053	6.94813
OG0000347	7.02481	7.38553	6.85003	6.07038	7.58778	6.14413	7.59995	5.55975	3.95296	6.7088	4.29391	4.30192	6.24611	7.37006	6.53296	5.59227	4.14354	2.31329	4.66519	4.46392	1.82974	4.58717	5.5426	0.658348	0.418312	1.03421	1.06556	0.347871	0.873942	0.401293	0.786622	1.19019	3.01559	0.849278	8.90793	8.87003	8.31663	9.24329	9.39158	9.30939	8.65035	8.14249	9.72833	8.09497	8.67821	6.7575	6.43153	6.62138	6.57846
OG0000348	6.46452	7.11299	6.83479	6.42806	1.19829	5.57616	7.01269	6.01332	6.08216	5.35668	9.2908	9.14317	8.84855	9.19531	8.98664	9.17475	9.61799	9.16357	9.47798	9.42543	9.60732	9.60545	9.41505	8.73074	7.86136	8.50904	8.3305	7.72771	7.66783	8.4129	8.33792	8.65272	7.3232	7.50285	4.76146	6.95244	5.9747	6.49003	5.39944	5.17331	6.71487	6.63403	6.32522	6.29532	5.56867	7.19976	7.61784	7.73915	8.37315
OG0000349	8.96809	8.61281	9.46686	8.48118	6.87935	9.58676	9.8495	10.5081	8.0777	6.6216	6.84661	6.57948	6.7328	7.32476	6.1579	7.20336	7.81584	6.60788	7.23831	7.31093	2.52121	7.06373	7.41312	8.07465	7.59651	5.26454	6.69998	6.90362	6.71235	7.79673	3.86439	6.24511	5.42055	6.67965	9.15259	9.58248	8.93915	9.66725	9.36632	9.00866	8.81887	9.29158	9.13204	8.62597	9.60105	7.73469	7.49333	7.22067	7.00449
OG0000351	2.17238	0.342169	9.2914	0.855749	0.704045	-0.533459	-0.0134	7.81319	1.44882	0.347766	5.0914	4.52368	6.55212	6.23179	5.16965	5.37109	5.1684	5.5768	4.95688	4.4964	6.15994	5.29346	5.21303	4.02966	4.60943	3.76532	5.80036	5.00861	4.42003	2.75076	0.848845	1.26277	0.688514	2.74737	9.59258	10.337	10.4876	10.5155	9.46759	9.67391	10.5664	9.39627	11.0503	9.0869	9.4223	8.64185	8.89916	8.77115	9.25615
OG0000353	10.8804	9.12725	10.177	9.27953	8.75795	11.6569	11.6427	10.8901	12.3097	11.81	10.5119	8.33784	11.2143	7.78333	8.74963	10.1842	10.8817	11.8518	10.2401	11.2411	8.41495	10.6933	10.623	8.69609	8.11537	8.30647	8.14777	7.5555	7.80957	7.72257	8.71368	8.63501	7.71541	8.14414	10.4211	11.2673	10.7813	10.0497	8.99245	10.2873	9.63262	9.71291	10.6255	9.72396	9.7168	12.0091	10.5512	11.4484	11.8433
OG0000354	8.60606	8.28571	9.36277	9.2422	8.82998	9.08485	7.99308	8.90661	8.77974	8.88192	8.86143	9.22999	9.36624	9.28892	9.26704	9.5282	8.63644	8.70959	9.03124	8.80225	8.6898	8.60855	9.14458	9.31638	9.86207	8.56214	8.25037	8.6737	8.96412	8.5146	7.84342	5.98342	8.88413	9.0514	9.43791	9.22791	9.73015	10.0011	8.98308	9.19616	9.26631	9.7355	9.10806	9.93807	10.0761	8.67527	8.40749	8.98374	9.42569
OG0000355	9.47086	8.36841	9.53479	11.8131	9.45777	7.66682	7.51996	7.30133	5.69164	7.30738	7.68278	9.57238	9.91637	9.73349	9.74056	8.21368	8.15759	9.09194	8.70869	8.53655	8.37852	9.43951	8.29604	8.46621	6.34589	7.43308	7.20056	7.61804	6.65184	7.35854	5.95814	5.45035	3.73804	7.79503	10.3618	9.95854	10.2592	10.9967	10.7712	10.7215	9.7359	9.00556	10.2121	8.41928	9.95248	7.88039	7.19865	6.49328	7.81093
OG0000357	5.13464	4.61884	5.28981	6.20224	3.35321	4.4833	3.08518	5.40713	4.06347	1.31676	5.38265	4.7578	6.0988	3.02646	4.49273	4.84992	4.66715	5.22194	3.54177	3.77731	2.11607	2.70788	3.62022	8.13838	7.33632	5.87528	8.21208	7.40174	7.59563	7.93566	3.07419	7.3664	7.70885	7.58323	8.6891	8.8732	9.17249	9.06714	8.7048	8.99492	9.45908	9.19409	10.0872	8.85766	8.36941	7.34985	7.93047	6.74629	7.66082
OG0000358	5.5576	2.8692	5.81439	3.49407	1.2526	3.80787	2.21617	3.83664	2.03545	0.88427	9.66553	9.89602	10.3163	9.76648	9.78791	10.3853	7.5881	9.73261	9.84809	9.61642	9.07752	8.20422	9.2871	10.0411	9.94778	9.9355	10.8751	10.04	10.0107	9.7242	9.83223	9.15069	10.0723	10.4194	10.1398	11.0923	10.0021	11.4409	10.5209	10.7979	10.7341	10.3906	10.8454	9.95736	10.5265	5.29965	4.13354	4.40005	3.71669
OG0000359	2.69033	2.39865	2.33222	1.7879	0.00027772	1.67948	1.62121	1.84776	0.469548	-0.222611	2.28122	1.81777	2.803	5.88562	1.79665	2.87986	2.60755	2.24331	2.23125	0.64162	0.837119	2.7128	1.40437	3.58413	2.33516	5.12647	4.93096	4.95058	4.50035	3.38633	4.74449	3.56246	5.46615	5.34306	2.64438	2.74102	-0.814175	1.90685	2.326	3.00336	1.1183	-0.736691	2.62186	2.5306	2.46564	-0.729263	2.12123	0.289143	1.6067
OG0000363	7.63706	8.70325	8.7065	8.03065	8.37666	6.25896	8.31503	7.00033	7.44257	8.22347	7.84053	7.751	7.65033	7.41265	7.85964	7.89715	6.36641	7.57969	7.93185	7.22065	7.77286	6.91593	7.6303	7.88113	7.31068	8.37462	8.08502	8.09846	8.02152	7.66096	6.92163	5.40242	8.1823	7.40967	8.27199	6.97449	8.15293	6.58615	8.18732	8.57396	6.84905	7.74865	7.98168	6.421	6.79471	8.37193	7.47323	8.18782	8.24479
OG0000366	6.64041	4.05808	7.07811	4.42356	2.65323	8.06041	6.49515	8.38796	7.95763	1.8659	7.39744	7.05081	7.91837	7.15805	7.13001	8.28044	9.00655	7.9585	7.28914	7.85073	7.93734	7.66211	7.77821	5.28714	5.55208	4.62894	6.51499	6.37804	5.11427	5.56082	4.30617	6.7549	6.66889	5.80195	10.7073	11.3714	10.244	10.0111	11.2892	10.9932	11.1369	12.0711	10.7081	11.6867	9.75668	4.85317	-0.551827	1.83318	3.88647
OG0000367	4.10768	5.57717	6.63472	0.160361	3.48103	1.55165	4.99118	4.62034	0.652515	-0.268952	0.23632	0.735203	3.67648	5.64604	0.167992	1.67506	-0.648118	0.205014	-0.412594	0.838125	1.04379	-0.275105	0.35833	3.35008	2.89279	3.45699	4.54485	3.98836	4.57749	2.87219	2.9312	3.15353	4.91249	3.22915	7.35525	6.05473	7.19602	7.22988	6.97702	7.5154	6.82755	6.76476	7.01358	7.02371	6.31385	2.0754	-1.27303	-0.762204	-1.0872
OG0000368	11.8317	11.826	12.0985	11.3017	10.8734	12.1691	12.3814	12.4896	12.0148	11.1198	11.3778	11.7889	11.2425	11.5345	11.2447	11.0377	10.1245	11.3169	11.8683	11.2669	11.3885	11.2354	10.6747	11.824	11.8858	11.9877	11.9987	11.2975	11.8248	11.631	11.9791	12.2852	12.077	11.5397	11.8333	12.0804	11.8768	12.2462	11.8373	12.3225	11.9273	11.8719	11.7484	11.6407	12.0755	11.2458	11.275	11.5734	11.0422
OG0000369	1.16692	0.0784894	1.29605	3.82929	4.19944	-0.730853	-0.24976	0.417946	1.093	3.2115	2.96395	4.83297	8.91503	6.23076	7.41678	7.42737	4.62616	3.74828	5.57568	5.43237	8.52686	4.38597	6.81106	4.60719	4.65503	4.26778	5.18514	5.17541	4.29417	4.99328	4.83804	3.60792	3.98474	4.45934	6.52652	7.29361	7.11224	7.53861	6.8844	6.70193	7.29909	6.60681	7.96029	6.19226	7.35252	2.21584	1.95225	1.84039	-0.799627
OG0000370	8.4037	8.21876	8.71125	8.338	8.3513	7.31263	8.2711	8.38537	8.21225	7.54821	7.37102	7.22004	7.26235	8.54715	7.13574	7.42605	8.28144	7.68306	6.66747	6.66751	6.40125	7.79159	7.77774	8.62174	8.20932	8.16812	8.07641	8.79177	8.59146	8.86792	8.27887	7.32776	8.93855	8.67982	10.0095	9.32817	9.08393	9.26927	10.7333	10.7206	8.78589	10.0734	9.46325	9.93626	10.382	7.10777	7.77455	7.84978	7.12966
OG0000371	11.0282	11.3308	10.8975	11.0923	12.3255	11.402	11.5426	11.4457	12.1947	11.4854	11.1538	10.8095	10.7173	10.1306	11.1804	11.0654	11.1936	11.7047	11.3855	11.796	11.2745	11.52	11.0251	9.38371	10.2011	9.32404	9.64897	9.08984	9.61221	10.4893	10.2556	10.5624	10.3077	9.36889	12.1426	12.0515	12.1489	11.6143	12.2623	12.1473	12.2108	12.2111	11.4059	12.1024	11.6385	11.5525	11.0649	11.3797	10.6724
OG0000372	8.66001	5.40499	3.88514	7.26265	8.20027	6.67671	3.31951	1.96895	5.48742	7.84601	4.50138	5.16804	4.57612	5.96896	5.43367	4.84441	5.58696	5.29633	5.33327	5.85973	1.81673	6.25718	5.42198	1.54933	3.31189	3.26594	0.250194	1.739	2.75587	2.18897	1.69249	1.18745	3.72081	2.72601	8.70471	7.32906	8.717	8.4267	7.48212	7.495	8.16044	7.4765	8.27732	7.73366	8.32125	4.25813	6.59288	5.92213	4.31085
OG0000373	3.27178	1.77511	3.1139	1.32872	2.10796	3.80563	0.66097	3.98013	0.663555	0.0476793	3.49713	2.93596	3.41371	1.69782	2.96847	3.9154	2.54129	3.68206	3.68131	4.16484	0.97479	2.04191	2.09249	0.248565	0.113802	0.465251	2.80903	0.968735	2.61806	1.01091	0.321842	1.66503	2.59923	2.30602	4.15444	3.561	3.80593	4.91013	4.16472	4.36238	3.8363	3.38188	4.27296	3.18404	3.89041	2.25504	0.502569	2.68463	2.86639
OG0000375	10.6507	10.405	10.3569	10.7064	8.946	10.9749	11.2682	10.6381	10.3964	9.87547	9.17954	9.84713	9.79909	10.0198	9.54866	9.83979	9.67968	9.36048	9.33082	9.19633	9.69762	9.41738	9.34826	7.64386	6.81871	6.65094	7.99354	6.9942	7.04368	7.78713	7.01881	8.78393	7.66358	7.49349	9.83122	10.9603	10.0236	10.5426	10.8876	10.3215	10.4384	10.5392	10.8365	10.4062	10.2037	10.2476	10.5081	10.4611	10.4787
OG0000376	7.81263	6.68063	6.22892	7.5923	4.22934	9.47338	10.6704	10.9217	11.0127	4.76544	6.02409	1.86943	6.50318	3.18445	3.93357	6.06412	7.4558	6.28418	4.39643	5.47782	2.24883	4.89777	3.41977	2.29774	4.70515	5.91582	4.41	4.35771	7.45024	5.28553	6.43396	8.00271	6.13093	6.23318	8.9228	9.66638	8.55704	9.20177	9.49201	10.0812	8.58964	10.1018	9.11065	9.57963	9.10956	8.82763	4.72182	5.37308	7.60076
OG0000377	7.53578	7.12007	8.12099	6.3893	5.03961	8.79824	7.16339	8.56824	8.34629	4.46381	10.4145	10.0064	9.69855	9.13933	10.1336	10.1888	10.3447	10.4735	9.90533	10.2547	9.95242	10.0198	9.94918	8.28042	8.72104	9.12325	8.84103	8.61796	8.94374	8.0211	9.30851	9.76998	10.0427	8.62674	10.835	11.8442	10.8136	11.502	11.0397	11.3065	11.5839	10.7568	11.9878	10.7594	11.1154	7.81733	8.71325	9.26133	8.20477
OG0000378	7.74346	5.75557	6.13988	7.54499	5.6106	7.22483	5.53283	5.95787	6.74881	5.30654	7.58773	7.01053	7.4095	7.53032	7.37981	7.139	6.4921	7.24655	7.00165	7.17886	6.98643	6.61252	7.81042	8.4304	7.92351	8.06775	7.48151	7.79302	7.28452	8.18613	6.6411	1.72277	6.01171	8.12281	7.73359	7.36632	7.70249	7.92241	6.85385	8.13197	7.65399	9.68671	7.78468	9.08162	6.74188	6.21879	7.35392	7.56981	7.15988
OG0000379	6.38826	7.08709	8.03173	7.14468	4.13616	6.0835	7.666	6.43237	1.79828	2.54029	8.32243	9.93617	9.61218	9.62398	9.30826	9.53314	9.54425	8.5107	9.2235	8.36455	9.87875	9.27015	9.38855	9.26187	9.41423	9.74328	8.4638	8.33293	7.80302	8.57678	9.4007	7.29393	7.16884	8.62802	4.00517	2.53057	4.1729	4.35461	3.69126	3.92842	3.87213	3.11351	4.4154	1.07756	2.87172	6.29703	6.89369	7.78617	7.75769
OG0000382	10.3682	9.76701	11.4825	8.69335	7.16496	9.37491	10.096	9.69828	7.31144	5.30423	8.76155	9.04315	10.1797	10.8296	8.37331	8.76212	6.93907	8.85511	8.63306	7.57104	5.34322	6.98042	6.96993	9.22151	9.54667	10.1889	10.2244	9.06312	10.1846	8.39883	9.46683	8.65797	10.8145	9.98654	1.58288	3.73603	1.84264	3.64431	2.56422	3.80607	2.61836	2.45594	3.70515	3.35506	3.12475	8.15384	6.91088	7.28971	6.79026
OG0000383	9.34066	7.85729	8.9811	8.66822	5.83706	8.20718	8.0039	7.98764	6.15515	4.76004	4.7573	4.57044	7.10494	7.05216	6.04107	6.15745	5.61601	5.68243	4.5039	3.34295	3.04065	4.00788	5.10047	6.84947	5.2098	5.70881	7.37851	6.48686	5.71976	5.78867	3.0661	4.37179	6.22278	6.55212	5.91956	6.75554	5.05756	7.40854	5.66424	7.01046	5.91568	5.88041	6.11405	5.1237	6.42675	4.06512	5.74928	5.09914	5.38911
OG0000385	8.87897	8.96267	8.50538	8.9737	8.03168	7.96443	9.8673	9.45629	7.01497	7.67606	8.31949	9.02726	7.06042	8.84437	8.22003	8.04011	7.76129	7.7902	8.48469	7.25753	7.78406	8.5117	7.72818	8.4746	9.29479	9.35705	9.37253	8.37187	8.62026	7.83546	9.2628	7.1706	7.85818	8.9944	7.25876	6.95403	7.46994	7.94835	6.72937	6.85854	7.52277	6.70992	7.96495	6.99812	7.73173	7.94733	8.66946	7.54791	6.94907
OG0000386	6.73169	8.99563	8.32916	7.91277	5.60032	6.12128	8.8999	7.9221	4.45984	6.68222	7.89588	8.77033	7.89392	9.03339	8.59164	8.48923	7.06496	7.8131	8.33427	7.41111	7.08303	7.55047	8.33233	5.24093	5.06616	4.97298	4.87256	5.41479	4.58136	4.45412	4.80973	2.86566	4.16611	4.96489	2.89918	3.87228	2.54238	4.09351	3.63583	4.46467	1.11648	3.39923	3.52907	0.219643	3.2227	8.93259	9.20403	9.05846	9.32995
OG0000387	11.342	10.6105	12.9909	11.1428	10.5323	9.74621	8.94327	8.0648	9.89909	8.51165	9.72339	9.2196	9.49209	8.96534	9.35779	9.55068	7.00067	9.72757	8.22297	9.55781	8.2286	6.56453	8.83663	11.2652	11.553	10.7376	11.1224	10.5924	10.6939	10.0574	9.14172	9.65413	10.7784	10.668	9.63987	7.75995	8.27495	5.7121	7.11878	7.94181	8.5055	7.66065	6.90112	8.06039	6.05375	12.1943	13.7517	13.2215	12.7284
OG0000388	4.17317	6.26156	4.70956	2.8425	4.74989	5.33947	4.94358	4.26999	1.79454	3.14294	9.29674	11.2992	9.00352	12.7731	9.85787	9.1801	11.0929	10.1551	11.0541	9.4957	12.1558	11.8539	9.94075	7.67191	8.22051	8.34159	8.18751	7.12063	8.1467	7.18196	7.72213	8.41467	7.56651	7.25333	8.02522	5.94963	6.16354	5.88756	6.17022	6.07874	6.04853	5.63439	6.56886	6.19991	5.89064	4.25078	3.99588	4.31929	3.67898
OG0000389	9.51661	15.0456	8.86099	10.4222	13.1267	11.287	9.78726	12.889	8.30654	10.9022	12.5179	8.51563	11.6384	9.00313	11.2766	11.6705	12.119	13.7012	9.68949	9.24129	11.9437	12.0161	13.5943	7.22449	6.84646	8.614	8.13085	10.0373	9.31566	13.2963	10.7098	12.0556	8.17282	8.97834	9.62434	12.5534	8.05979	10.7207	11.6787	9.20243	6.79852	11.2522	8.36234	8.88661	8.99016	10.6532	8.53461	12.6859	10.6859
OG0000390	9.25168	8.12819	8.15452	7.44599	7.21385	7.23415	8.25361	8.48019	8.13031	6.9563	7.73939	6.59002	8.10937	6.90378	4.72374	7.09178	6.26388	7.10877	6.1575	4.27986	3.90003	6.07953	5.25842	4.85287	7.35869	6.08748	7.4176	3.73484	6.09943	7.03911	6.67015	9.0806	7.66454	6.50414	11.1342	10.2394	10.5296	11.0291	10.9524	11.1354	9.9649	10.069	10.8144	10.4311	11.6178	8.24497	8.43705	8.16369	9.08104
OG0000391	10.5632	10.977	12.3429	11.0297	10.694	10.3369	11.4652	13.147	9.93793	11.2904	11.9559	11.4903	12.036	11.4814	11.7948	11.9378	12.0582	11.546	11.5357	11.5912	11.1425	12.8988	11.5043	10.3996	10.5573	11.2154	10.4164	10.6203	10.4802	11.7732	10.9524	12.2179	11.5164	9.82153	13.3464	12.2101	12.7404	11.2732	12.5243	13.0976	12.3798	12.5803	11.7808	12.5266	11.9824	9.89621	10.3911	10.2065	10.4454
OG0000392	7.80281	7.58329	6.50941	8.46673	7.32425	7.631	6.47928	5.53888	7.80741	8.22092	6.13482	8.22592	8.03559	8.33509	6.98853	8.01951	7.24222	7.23147	7.79413	7.578	6.73802	6.56556	7.29769	4.24043	1.86229	1.10615	5.64999	1.78073	3.75017	4.32536	2.68707	3.17831	3.99582	2.76271	6.38992	6.52908	6.43718	5.99285	6.40252	6.30914	5.68317	6.58406	6.71894	7.18163	5.47013	-0.430338	-0.748949	1.44479	5.09723
OG0000393	10.4604	11.4712	10.4152	11.6182	12.5371	10.2473	11.2075	10.1365	12.3358	11.4757	13.3047	12.3998	12.2332	12.6306	12.3324	12.4009	11.6429	13.4497	12.0428	13.3995	12.9052	12.0059	12.1793	12.469	12.707	12.3708	11.8761	12.5036	12.5939	12.5587	12.6702	12.4053	13.3893	11.9761	11.7809	11.6755	11.9569	11.4599	12.6151	11.6407	12.0627	11.4682	11.7873	12.9984	11.3746	12.6173	12.2797	13.3408	12.7791
OG0000394	5.26933	3.85692	2.34862	4.38841	4.30538	5.10993	3.6093	0.922796	4.75213	4.73039	8.06041	8.4772	8.84107	8.73166	8.56062	8.31192	9.12282	8.30826	8.11806	7.1093	8.48761	8.23087	8.82873	8.59076	7.15689	8.3496	8.66227	9.86777	8.61063	8.04834	8.08971	6.65672	8.29569	9.58886	8.284	8.82148	8.29202	9.41356	8.76207	8.40395	8.77019	9.50294	8.98518	8.37837	9.47741	6.78609	7.2225	6.10552	6.94399
OG0000395	11.5719	11.8827	11.5642	11.0989	10.5742	13.4638	12.6081	13.0735	14.4552	12.8652	13.4146	11.1039	12.917	10.7928	12.089	13.1478	11.8052	12.2318	10.9593	11.4356	10.8007	12.3006	12.4492	12.6389	12.2871	12.225	13.2256	12.4279	12.6778	12.5315	12.0849	14.4706	13.0677	12.5737	13.4971	12.1765	13.3048	10.8891	11.422	11.8829	13.1591	12.0036	10.9204	11.8212	10.9923	12.6072	12.0564	12.1132	13.003
OG0000396	3.8803	4.45908	5.56411	5.24352	3.25811	4.28184	4.75998	5.59291	5.71601	1.20319	4.81681	3.79988	4.73149	6.69669	4.78829	5.24192	4.03697	3.50033	3.35536	5.18251	1.78364	3.30554	4.92143	3.2737	3.31977	2.95746	3.09956	3.61512	4.56333	3.29922	4.69666	2.15631	4.3442	4.61855	6.15094	6.73018	6.10498	7.07565	6.56892	7.07833	6.89408	6.65035	7.30298	5.52984	5.98373	7.28206	6.73842	6.7004	7.36316
OG0000397	5.00754	5.37787	5.24173	5.12921	5.10914	3.78082	2.12834	2.91517	5.36875	3.15587	7.02298	7.10446	7.38608	7.1213	7.4107	7.93627	6.12389	6.627	6.32111	7.54633	2.23046	6.38716	7.44864	7.22077	6.92836	7.17633	7.13214	7.49536	7.10601	6.85041	6.48555	7.29864	7.80463	7.40446	8.26153	7.24092	9.9462	8.28647	7.60242	7.64806	7.64749	7.83582	7.84383	7.82706	8.13215	7.08883	7.10789	5.65989	6.45748
OG0000399	11.8213	14.076	13.0115	13.0884	15.016	11.6263	13.8338	12.749	15.1736	13.7369	15.426	14.9447	14.0954	15.6227	14.5992	14.0431	13.831	15.7284	14.4088	15.7966	15.8535	14.539	14.5993	14.3484	14.874	14.9913	13.6926	14.5821	15.0434	14.8346	15.4946	14.9018	15.6452	14.2555	12.9266	12.9197	12.7765	12.5365	13.377	12.9873	13.2387	12.9056	12.7801	13.4049	12.4766	14.7444	14.1127	15.1444	14.7624
OG0000401	8.28248	6.87418	6.24383	8.59961	8.05609	8.5067	6.80148	5.03193	7.69956	9.09051	7.56465	6.69914	6.55851	7.44439	7.44883	8.17738	6.7557	6.58081	6.31015	7.16049	2.16828	5.63145	7.44821	6.37771	6.02463	6.67273	5.74634	7.65434	7.31303	6.53416	6.24778	5.01291	6.88781	7.74376	4.73692	5.20657	5.67224	5.8441	5.37728	5.20122	5.16225	4.53907	5.43805	4.85567	4.89677	4.70061	6.46417	4.99811	5.97945
OG0000402	3.54798	0.232354	0.0193985	0.715895	0.573094	3.00064	-0.102221	-0.279311	1.27328	2.97252	4.25642	5.33009	4.72367	6.8383	6.87332	7.45198	6.44832	5.36211	5.39703	4.92631	1.71403	5.5016	5.64346	5.87122	5.44683	5.39986	5.9099	6.18829	5.73834	5.36422	4.89712	4.08754	4.48786	4.97803	7.55052	7.89707	7.63764	8.40405	7.68981	7.75577	7.89822	7.49434	8.44075	7.50204	8.5486	5.59622	4.37758	1.66853	4.77215
OG0000404	11.0893	10.2708	11.063	10.7133	9.7781	11.6805	10.4203	11.9361	11.0171	9.87591	11.7956	10.5939	11.1809	9.83195	11.5378	10.9715	11.2655	11.2716	10.7516	10.2212	9.86221	11.1464	10.5888	10.3321	9.96155	10.04	10.5013	10.0424	10.2611	10.1835	10.0799	10.5345	10.7574	9.96229	10.0345	9.08479	9.15377	9.39162	9.48685	9.60517	8.26083	9.45719	8.09831	9.06956	9.97424	10.9679	11.0668	10.9581	11.635
OG0000406	2.02505	2.09454	3.50547	2.69934	0.738469	3.18938	2.59859	2.6696	1.47134	0.39026	4.80475	2.53556	6.02838	2.82063	5.64364	4.61914	5.80673	6.19508	2.65067	4.85942	5.17695	1.19166	3.54973	8.09338	8.7569	7.75456	6.31366	7.39802	6.89514	7.0039	7.51364	3.97718	7.18352	7.02115	8.20762	9.34284	7.99046	9.69852	8.16408	8.87694	8.40142	9.58783	9.80742	7.72073	9.06297	5.73167	6.21515	6.97039	6.71102
OG0000407	8.29903	7.86315	7.94546	8.58047	7.217	7.82808	7.73418	7.14613	8.01512	7.07086	4.39942	7.69405	7.24182	8.59526	7.16031	6.73827	5.64823	5.10826	6.52721	4.58197	8.08268	6.16266	7.2862	3.18244	0.704653	1.32907	4.32557	3.00484	3.65905	2.8663	1.07702	1.48847	4.37826	3.62804	7.50535	7.23802	7.2935	7.97109	7.3469	7.97484	7.31277	6.50835	8.50892	6.59612	7.09806	7.65256	7.3053	8.32243	7.98561
OG0000409	4.33326	2.13107	2.39949	3.85111	0.819858	3.66113	2.24533	-0.0866363	1.56906	0.462605	7.57671	6.89424	10.1551	8.72391	7.30181	8.74205	7.0822	8.92105	6.5556	7.09559	7.3613	6.17757	6.93226	7.57938	6.60093	7.48803	7.72965	8.27194	8.21565	6.80565	7.40643	7.69938	8.86354	8.05959	9.44605	9.14143	9.44148	10.1681	8.95061	9.22732	9.2964	8.78599	9.86794	8.51835	8.80752	0.333774	1.65938	2.1911	2.55274
OG0000415	13.0116	13.639	12.6651	13.8993	15.6084	12.6557	13.4179	12.1757	15.4621	14.2712	14.8376	14.5087	13.8081	14.8016	14.1653	13.8857	13.2823	15.2591	14	15.4137	14.7485	14.0253	14.0868	14.284	14.5655	14.3864	13.8083	14.4949	14.6084	14.3311	14.6482	14.4541	15.593	13.9387	13.181	13.1151	13.135	12.6193	13.7267	13.1539	13.3712	13.1306	12.8358	13.9277	12.4714	14.588	14.3476	14.9761	14.5878
OG0000416	12.1809	13.7173	12.6726	13.4536	14.965	11.8869	13.3354	12.2867	15.1776	13.7758	14.919	14.0036	13.5711	14.6007	13.9316	13.7991	13.2381	15.1766	13.6234	15.2198	14.5379	13.5951	13.7465	13.4981	13.8165	13.8419	12.628	13.8056	13.9829	13.5967	14.1795	13.9349	15.2217	13.2656	12.2807	12.3255	12.1083	11.9879	12.778	12.0776	12.5757	12.1868	11.7384	12.8686	11.699	12.3102	13.3589	12.8081	12.5022
OG0000419	10.4816	10.415	10.4034	10.2612	10.9604	11.2087	10.9368	10.8572	11.5277	11.1888	9.07277	8.52956	8.67875	7.9983	8.4328	8.61202	9.07296	9.06191	8.74989	9.09132	8.94514	9.5475	8.34969	10.0141	9.84474	10.2466	10.3027	10.139	10.2114	10.1418	10.3552	10.9493	10.5877	9.997	10.3442	10.9223	10.4898	10.3324	10.9632	10.6173	10.672	10.5753	10.8709	10.521	10.027	10.2966	10.3474	10.3518	10.6144
OG0000421	11.2207	12.6755	12.0076	11.9399	13.4123	10.9299	12.4043	11.373	13.4796	12.4051	15.2487	14.6078	13.7822	15.1906	14.3249	13.8322	13.419	15.3821	13.9935	15.2238	15.3216	14.1822	14.3419	13.9853	14.5859	14.8463	13.5542	14.4213	14.7286	14.2079	15.3129	14.4588	15.1259	14.0726	11.7632	11.9099	12.0263	12.0823	12.298	11.51	12.1846	11.7625	12.1116	12.7804	11.7509	13.8753	13.5657	14.4512	14.1427
OG0000424	5.55518	14.1861	6.66599	3.7837	1.80824	4.42362	12.0883	11.5698	1.82905	2.25166	8.45071	9.83513	7.85006	8.54041	7.94235	6.88258	7.36808	7.56537	9.41834	8.84868	10.0414	5.8047	4.7428	8.25225	3.30658	4.64665	4.7029	3.64219	5.48715	8.89476	1.20325	6.19226	5.74869	4.70774	10.9667	10.1968	10.6229	10.5931	10.8949	10.5748	10.5641	10.3642	11.2311	9.60989	11.2721	2.42796	-0.502237	7.00821	5.742
OG0000425	7.025	5.3858	5.09983	5.94776	4.47605	6.15843	6.0665	4.27484	1.66263	3.25359	9.7068	10.6628	10.4481	10.7635	10.5543	10.368	7.85515	9.43361	9.97547	10.2305	10.5655	9.24358	10.0987	6.37174	6.42209	5.2901	7.51522	7.93327	6.96068	5.43217	4.74236	6.18274	7.3627	7.79594	1.46901	2.31302	1.30768	1.72615	3.55895	2.17477	3.00638	0.838086	3.91863	2.10642	2.81287	8.20214	8.16751	7.73658	8.14129
OG0000428	10.2045	9.86005	9.65377	10.628	9.64775	10.6193	9.78685	11.4164	9.87714	10.5131	8.90101	10.3841	10.1935	10.4181	9.73438	9.74726	9.72889	9.05878	10.2697	8.98074	9.95248	10.3846	9.86003	10.2767	10.3363	10.619	10.5733	10.74	10.431	10.3577	10.5715	10.6016	9.70014	10.7728	9.44162	10.242	9.60614	9.89231	9.69126	10.0303	9.96091	10.064	9.80468	9.92621	9.50553	0.218361	-0.126067	0.490736	0.0975892
OG0000429	3.61322	6.10577	7.48781	4.89177	3.45446	3.49051	5.44577	5.99489	1.01176	3.0386	2.92769	1.09709	3.29281	5.50248	3.08792	2.6057	1.08845	3.13921	2.98327	1.20371	1.40711	0.0734181	0.710397	1.37243	3.32258	2.78894	2.96415	4.27922	3.57082	1.6675	4.01481	3.29454	3.70639	3.70191	5.21466	6.81629	6.58893	6.69518	5.99874	5.75285	6.88668	4.24235	7.36311	4.99601	6.26841	4.64002	3.86555	3.79987	6.70041
OG0000431	6.73269	-0.104317	-0.307514	9.3825	0.219286	5.46701	0.492005	1.23832	6.44831	4.01221	4.95547	6.61388	5.89398	7.08662	8.15865	8.18989	5.46494	5.57645	5.53007	4.26403	1.28555	5.13133	8.31276	0.2311	0.0111897	0.573191	5.47391	0.92141	0.427682	-0.0044418	2.00745	3.94046	0.205439	0.40524	5.38352	3.64587	4.07222	3.30322	4.64148	5.72443	4.48397	5.08156	6.17083	3.4089	3.07847	3.88056	1.99654	4.12494	3.73972
OG0000433	5.67945	7.58534	7.83429	5.33673	3.65667	3.87691	7.64331	7.24452	1.53814	4.74531	7.41657	4.14755	6.81802	6.24305	5.39747	7.08927	6.96532	6.45902	6.5551	6.63589	6.00566	8.16951	6.9079	2.87376	5.41144	2.63191	3.99629	5.38418	1.89789	5.83095	4.10921	6.9418	5.43504	3.75365	6.45168	6.17661	10.2866	8.22267	6.52155	5.4767	10.262	7.36622	8.86523	8.94517	7.81477	4.39669	1.67615	4.40153	4.38751
OG0000434	7.38707	7.27696	8.23895	7.27588	5.83082	7.18937	7.72248	7.667	5.58216	4.5293	5.87034	5.55275	6.49835	5.58082	7.79883	5.91097	6.52797	8.3737	5.62867	8.1994	7.37813	4.871	5.51444	5.817	5.708	5.34838	6.72585	5.61782	5.37397	5.6862	5.74682	6.15839	6.38865	5.86459	7.62832	6.76337	5.25096	6.39579	7.52547	7.56765	5.52267	6.69103	5.62656	5.8115	5.89809	5.39151	4.61536	5.22716	3.99292
OG0000436	9.68114	9.52404	9.80229	9.68491	8.07147	8.56437	9.52104	8.77077	5.1532	8.12127	8.43478	9.59555	9.22269	9.90842	10.4739	8.10536	8.66231	6.92486	8.60499	7.24753	9.0926	8.68916	8.67256	8.11217	8.57713	8.93801	8.30547	8.26561	8.08074	7.2788	8.07668	6.34245	6.99289	8.28391	-0.494764	-0.0921851	-0.435626	0.49144	0.178853	0.311321	-0.0484168	-0.299472	0.2285	0.252941	-0.0251034	7.99892	7.25639	6.01611	7.38959
OG0000437	7.89105	7.79664	6.88304	6.7054	7.52528	8.47916	8.66582	8.07059	9.40676	7.10356	10.674	10.2198	10.6665	10.2448	10.0773	9.8076	10.2107	11.5029	10.9641	11.2319	10.4536	11.2457	10.1226	10.7965	10.8162	10.8973	11.1108	10.9111	11.1659	11.3726	11.791	12.2026	11.3492	11.1271	8.96213	9.95519	8.03909	9.47718	9.77718	9.91937	9.36135	10.1854	9.43558	9.13942	10.1271	10.67	10.186	10.8361	10.4578
OG0000438	6.2948	5.26382	6.64609	5.83704	4.82702	5.21339	3.90734	4.95701	1.32873	3.54455	5.78747	3.04652	5.67602	5.37413	4.62392	6.23185	5.60162	6.59902	4.62288	4.19656	1.74974	4.59611	4.97978	5.75353	4.22298	3.50711	6.39107	4.39891	4.24934	4.63218	4.34653	5.99876	5.1573	4.89849	6.49962	6.12235	7.17307	7.37895	5.88546	6.23314	6.4664	5.30021	7.34639	4.41782	5.72556	4.01207	3.78268	1.75228	-0.484027
OG0000440	3.29984	-0.0790917	-0.276978	1.41467	0.236397	1.9679	-0.390215	-0.55538	0.878978	-0.0742013	1.50926	4.28234	5.32442	8.16866	4.94801	4.98028	4.51142	6.45287	5.02326	5.13266	1.27789	5.42563	4.49869	3.82644	3.6378	3.54228	3.05835	4.42783	3.12582	3.26043	5.08645	2.4782	3.67246	3.66684	6.07192	7.895	6.05986	8.42405	5.47049	6.32613	5.82926	5.60161	7.70367	4.79997	5.81753	-0.808918	2.85602	4.0339	3.98564
OG0000442	10.6663	7.55723	7.68092	11.08	9.2455	8.82276	8.66108	7.08399	9.51843	9.55064	8.5534	9.34203	8.74851	9.17841	8.84185	7.68884	8.4173	9.31866	10.069	10.3967	9.26507	10.5915	7.6123	7.04118	7.6513	7.51144	8.78623	7.28598	6.61474	7.58463	10.0584	8.32412	6.1654	7.00282	9.4377	9.65075	9.83515	9.7413	9.21762	9.68568	10.1285	9.93231	9.89454	10.2759	9.353	8.34981	7.68417	7.29913	7.5642
OG0000443	7.92421	7.4649	8.59956	7.24795	4.61412	7.26737	7.81531	7.72594	4.14148	0.698138	6.81299	8.05665	5.94261	8.27979	8.48389	7.28698	7.86969	7.09217	6.61555	6.89539	6.27247	6.11036	7.31659	10.8026	9.75459	10.6468	10.4105	9.75778	9.63344	10.1427	10.5842	9.89525	9.32731	9.88473	5.4145	6.16518	5.90221	7.34194	5.92118	5.86	6.25747	5.38679	7.13663	5.61876	6.09593	4.61517	4.74185	4.68721	1.431
OG0000444	7.81058	7.95071	6.68194	7.56387	5.89216	7.43898	8.1682	5.52742	6.82965	6.10149	5.88018	7.15607	8.28149	10.1024	6.30977	7.85751	6.74793	7.46035	7.47393	7.35085	5.03229	7.11242	7.31259	1.6535	0.574091	1.19728	1.17887	0.502999	1.03484	1.88332	0.946415	1.35556	3.29652	1.86974	8.74324	8.33222	7.67983	8.83306	7.92287	8.46707	7.48738	7.54088	8.42717	6.02508	7.81213	5.48941	6.15525	5.19217	6.57576
OG0000446	9.81855	8.74322	8.05006	8.89082	9.7026	12.6867	9.45485	10.4272	12.4252	10.657	11.6131	10.9485	11.2726	10.0989	11.3247	11.3099	11.2444	11.4455	12.0795	11.8558	10.8663	11.3757	10.5107	9.88251	10.7942	9.76931	7.11215	10.647	10.9909	11.2943	11.8268	5.03481	11.3353	10.7662	8.33389	8.86219	8.85552	9.57875	9.62244	9.39909	10.1809	8.78959	9.02415	10.4603	9.96099	0.245763	-0.0987705	0.518576	0.124886
OG0000448	6.8909	7.18792	7.99875	7.01411	5.34468	4.93195	6.0104	4.79504	1.86659	6.19981	7.19212	6.61561	6.42474	6.54651	8.22906	6.3865	11.2345	9.05144	8.80954	7.0791	7.40705	9.74852	5.12111	6.85073	4.17	5.41963	7.22391	6.09835	5.00151	4.93274	7.2449	7.96796	5.17852	6.04394	8.29623	7.96164	8.76905	10.0529	8.53534	7.98958	7.33273	8.0542	7.907	6.91056	9.58362	6.61576	7.05634	7.9606	6.99151
OG0000449	5.50028	6.87727	7.14935	6.3171	7.46979	3.70798	5.38462	4.69857	5.86245	5.66975	8.55018	8.99011	8.63787	8.85026	8.36642	8.57755	7.27392	9.12159	8.61724	7.56639	9.09487	7.86435	8.41613	5.44553	5.21763	4.95905	4.66404	4.99937	5.06871	4.30988	5.21192	5.33381	4.43571	5.03654	10.5426	7.84784	10.0852	8.93209	8.76994	8.59662	7.96928	7.92832	7.70634	9.04911	9.4032	6.91234	7.14974	7.08565	7.77227
OG0000450	5.74698	4.90612	6.64197	6.93296	8.67927	2.38311	3.22827	3.3786	4.46554	4.11995	7.30897	6.81201	7.22701	7.06192	7.88819	7.45412	5.95857	7.22314	5.5753	6.31163	2.10863	6.08794	6.28304	6.69487	6.71641	6.16571	6.2688	6.5368	6.84385	6.91928	5.19641	6.01991	6.67404	6.79387	6.84288	5.47468	6.7341	6.38541	6.26072	5.28929	5.08357	5.33868	5.59806	4.73496	5.93409	5.54638	8.29768	6.2404	7.21681
OG0000451	7.68178	9.07349	8.44287	9.11346	8.25706	6.47489	8.42863	7.32502	7.35689	7.8361	5.74295	8.30904	8.47678	8.65938	8.07551	7.50062	5.03926	7.75104	7.29341	6.99331	9.27484	6.20407	8.14368	6.99667	7.67413	8.35707	7.74254	7.54603	7.8956	7.14183	8.10655	8.16524	8.13107	7.87179	8.44716	7.58077	7.41777	7.51404	8.10482	8.67261	6.81081	5.18013	6.44901	6.89216	7.45571	12.3903	11.7832	12.3439	12.1701
OG0000452	9.29322	8.70097	8.62213	8.5752	8.92508	8.68263	8.06903	7.16057	9.15455	9.41263	7.71356	8.59665	9.2645	6.93738	7.77738	8.60422	6.55621	8.16685	5.82123	5.50045	9.28838	6.21947	7.67248	11.0805	9.47883	8.2403	11.1934	9.36882	9.19687	9.09734	8.26706	10.0917	8.4276	8.56505	8.11717	12.3569	7.54314	3.35928	4.20147	12.0701	12.3477	7.8474	10.521	11.5833	4.54262	4.89759	4.91532	7.15757	5.55697
OG0000453	5.28684	3.80914	0.221794	5.12624	3.93136	3.56057	3.78055	3.68256	1.54936	0.452027	8.55984	8.87611	9.01588	8.88054	9.25292	8.62635	8.45408	7.8323	8.77346	8.50205	10.1254	9.12095	8.56919	6.99931	5.16649	5.80486	7.9931	7.16463	6.98509	6.89483	6.29755	6.53395	7.34933	6.79931	6.94993	8.0782	4.42597	7.57947	7.36006	8.68864	8.13305	5.38882	8.74768	7.03491	6.77595	0.81094	1.49133	-0.120387	1.91822
OG0000454	7.73023	8.21204	8.71271	7.14834	7.39674	6.26521	7.53922	7.49857	7.52833	6.65912	8.34267	7.0373	7.01067	6.00805	7.65448	8.73047	5.6057	6.57098	6.81636	7.35134	7.47024	5.59579	7.81638	7.42397	8.00912	8.09582	7.74845	6.41387	7.36461	6.99199	7.79146	7.46226	7.22566	7.19369	5.49574	8.14759	5.51093	5.40196	6.29055	6.38369	7.80378	8.30356	8.29814	9.16326	4.93743	8.60947	10.1036	9.04701	9.16263
OG0000456	6.74446	7.33746	8.45364	6.30255	3.28994	5.42116	6.98084	7.17224	5.96652	3.86641	8.32129	9.31693	9.88159	9.94742	9.24771	9.01073	7.75981	7.8815	8.98623	8.12939	9.7689	7.8244	8.86727	4.60067	4.20762	5.88932	5.8393	4.62597	5.24441	5.0156	5.06507	5.37595	4.72166	5.00543	8.52617	8.99187	8.93875	8.61773	9.39976	9.26808	8.99533	8.57167	8.76936	9.28022	8.43921	8.94064	8.8694	9.07033	7.9007
OG0000457	6.6489	4.03671	5.67469	6.17681	4.47731	5.51395	4.4055	6.80147	1.2222	1.10112	6.26765	6.03763	7.98095	8.12378	4.74797	6.63269	3.99317	5.05893	5.42493	3.13565	6.09253	4.66572	4.28933	4.82104	4.95594	4.52992	7.26369	6.25936	6.70388	5.6007	5.19821	6.89466	7.1871	6.95007	6.11548	4.84154	5.19531	6.17868	3.72767	4.79576	3.52375	3.9651	4.31884	4.39109	4.96487	-0.535474	-0.83527	2.29262	2.14825
OG0000459	6.40206	5.18496	5.53729	6.37181	6.90607	5.7467	4.66232	4.75573	5.34249	6.05691	5.44409	6.52297	6.64004	7.40101	4.39042	5.3421	4.06713	4.89279	7.16659	6.11141	6.934	7.24095	4.6818	3.14851	3.39431	3.37489	3.16232	1.84774	1.12589	3.37267	3.52162	1.45889	3.66493	2.45078	11.4429	12.282	12.1615	9.61755	12.7304	11.4606	13.4799	12.2482	11.2292	12.0884	8.9602	6.76838	6.22854	6.87731	6.04266
OG0000460	9.6977	10.4988	10.3048	9.14609	8.02751	9.46858	10.6552	9.93129	8.7815	7.65927	8.3976	7.66553	9.05242	5.67731	8.22874	8.87506	8.22005	8.37576	7.65227	8.08705	6.40457	6.81657	7.70737	10.4803	10.2282	10.5776	10.4483	10.4484	10.2862	10.1013	10.09	10.0136	10.4474	10.462	10.143	10.4381	9.86776	10.1004	9.54606	9.74894	10.1353	9.83366	10.3666	9.38606	9.43532	9.57162	9.70137	9.5418	10.1631
OG0000461	7.04821	7.0794	6.4538	7.54041	7.1218	6.99379	6.72206	6.66813	6.37254	6.62918	6.99538	8.34927	8.11691	8.34466	7.66998	7.83832	7.16728	7.35018	7.82605	7.40304	8.41978	7.235	7.95803	8.86738	9.1822	9.17821	9.04676	9.08477	9.26857	9.14072	9.28879	9.60817	9.95788	9.14621	4.80081	3.76396	3.29138	5.45706	5.12488	5.31477	2.06533	4.14034	1.87304	0.365497	5.02463	5.78042	6.03931	6.1692	6.32116
OG0000462	8.87388	8.87115	9.53193	9.28564	8.2733	7.63355	9.51112	8.57279	7.17018	7.14428	6.7696	5.71112	7.19784	7.15577	5.42556	6.66285	4.73859	5.18348	4.26839	4.3057	4.61469	4.4683	5.4184	9.04319	10.586	9.34126	10.6225	10.3865	10.3353	9.28533	10.4705	10.9279	9.74283	10.7326	9.80721	7.87919	9.33899	10.0856	8.05953	8.61474	7.52688	7.90038	8.47396	7.58999	9.54603	6.04985	7.7122	8.39937	8.88489
OG0000464	6.26167	0.27229	4.13569	6.43328	0.62517	1.31692	1.24672	0.526009	1.3504	0.27775	7.09156	7.16058	6.36626	6.65364	7.82374	6.61691	5.34607	5.00918	6.44612	6.99427	1.80769	7.67916	6.58143	6.76563	4.84538	6.26727	7.41167	7.36714	6.20001	4.36739	4.79564	1.16941	5.90575	7.26038	7.9144	8.59744	9.02971	10.5708	7.01808	8.8105	9.59226	7.1759	9.05444	6.93348	8.51671	-0.540541	4.90937	3.82119	2.58672
OG0000465	8.58524	8.62281	8.88317	7.39109	7.56056	7.13536	7.87669	8.67612	8.64868	8.00074	8.62756	8.92059	8.76362	9.03977	8.95352	9.57948	8.38016	8.45695	8.17037	9.32902	7.02212	8.37648	9.13021	9.41902	8.81912	8.1359	8.13732	8.66727	8.29259	7.72149	7.35646	7.35966	8.16458	8.67514	9.05522	8.3954	9.54693	9.60935	8.63754	8.39493	7.76734	8.37226	7.70905	8.33318	8.72007	10.6726	10.2991	10.4883	10.4267
OG0000466	8.236	9.51272	8.80064	9.03918	8.7754	6.57886	7.77038	7.03732	5.88608	8.19906	8.52691	6.47193	7.52992	7.3388	8.6198	7.65227	5.892	6.69393	4.97713	6.72371	8.91021	5.75845	7.16308	8.65818	8.78198	8.93695	8.69183	8.89433	8.34154	7.18543	6.95481	5.51865	7.42602	9.03501	4.44106	2.69878	4.70202	4.0618	3.52321	3.05398	3.94572	2.67263	3.81344	3.77077	1.09228	0.80229	1.28822	0.606051	-0.508766
OG0000469	7.97529	6.74377	7.93002	7.58132	7.32087	6.93009	5.68403	7.09526	3.36458	6.65123	7.9571	7.55194	7.81552	7.80865	7.82478	7.8232	7.08888	7.63977	8.15753	7.82425	6.6257	7.99055	7.80239	9.18342	8.59036	8.48484	8.72638	8.96444	8.94396	9.03976	8.04667	8.48875	9.01396	8.72462	8.73658	9.54439	8.52434	9.05235	7.95403	8.46662	7.94344	9.26937	8.05314	8.08707	8.75555	6.32548	7.72528	7.99019	8.31937
OG0000470	10.9451	10.7806	11.1092	11.0027	10.8007	6.52441	10.1166	8.60685	7.34946	9.80911	11.8704	11.1212	11.0261	11.3102	11.3549	10.5803	11.1852	12.3675	11.1339	11.8901	10.5487	10.7015	10.6723	10.8151	11.6358	11.756	10.8774	11.1102	11.6121	10.8174	11.4883	11.7341	10.8085	11.5288	11.7651	11.6015	11.6188	10.5245	11.013	11.4985	10.6627	11.1947	11.5847	11.189	10.1433	10.5851	11.2805	11.1391	10.0434
OG0000471	5.12439	4.15296	5.68407	6.64866	5.75868	0.895472	3.35774	1.89222	1.80202	2.98018	8.4348	8.35174	6.86695	9.35457	7.95386	7.67175	6.72895	7.89077	6.97531	7.06521	8.38663	8.35375	8.3129	5.84134	6.55071	7.83335	5.55015	7.46876	8.25007	8.1991	7.67965	9.05854	7.01138	7.65714	9.49329	8.705	8.91339	9.12125	8.42163	11.1396	11.2504	8.15744	10.3219	9.75433	8.88846	5.69887	3.55609	4.9073	4.32998
OG0000474	7.7838	5.36924	5.63527	8.0277	6.75511	5.71065	5.27979	4.47079	6.08239	3.92792	8.04162	8.43394	7.92418	8.78967	8.53203	8.98114	6.80926	7.94176	7.66413	7.6108	8.96988	9.10704	8.4419	7.94464	7.25836	8.02949	8.21547	7.50553	7.12508	6.45164	8.11551	7.49957	6.98505	7.48651	9.1089	10.4024	10.3901	12.0062	8.46396	9.77598	10.9269	9.11262	10.8174	9.34537	10.6096	9.2615	8.72294	9.90485	9.85778
OG0000478	11.7884	12.9479	12.1839	12.9077	14.8123	11.4963	12.5616	11.7463	15.2261	13.7054	14.2268	13.4584	12.7134	14.2573	13.3637	13.1376	12.8207	14.4616	12.9099	14.6402	14.0347	13.2918	13.2758	13.1903	13.3714	13.7975	12.1942	13.2442	13.337	13.3816	14.1216	13.3604	14.2389	12.6438	11.6346	11.6858	11.5515	11.2505	12.0794	11.3127	11.697	11.4275	11.1918	12.3324	11.0912	0.784994	0.439768	1.05929	0.663718
OG0000479	3.06416	0.739797	1.96505	5.97212	-0.0232088	3.51711	1.33084	2.14174	0.446901	2.39556	1.26021	3.69873	4.17859	1.57018	2.73747	3.0797	2.2497	0.10629	2.38863	2.59427	0.819454	5.24841	1.38977	3.36569	-0.169825	0.228807	-0.287224	0.787542	1.85585	-0.180778	0.0682506	0.32984	2.01142	0.108875	2.24154	4.97615	4.47844	4.60157	2.5624	2.58273	4.56487	2.94926	6.18884	2.7459	3.24106	0.889096	2.88314	2.46054	0.447299
OG0000482	-0.422822	2.34364	3.855	0.345913	0.246047	-0.534749	1.14029	3.29787	0.739044	0.0139126	3.75703	4.02246	3.08665	5.87997	3.66622	3.4711	3.88167	2.93262	3.21762	2.12403	1.06254	2.70062	1.58846	3.61297	3.1165	3.51937	3.49389	3.76555	4.30077	2.65172	2.33269	2.34746	3.86108	3.463	-0.630871	3.24937	2.27402	5.13083	0.625356	0.732928	2.83875	1.29923	2.75379	2.39266	4.40201	4.95227	5.11317	5.02715	2.80906
OG0000485	12.3346	13.7287	12.7206	12.9173	14.8806	11.8211	12.4582	11.7906	11.8302	12.4799	12.0415	11.5169	11.2134	11.665	11.909	11.8949	12.9725	12.3828	12.2559	12.4998	12.3232	11.8648	12.487	12.4012	12.5325	12.3471	12.028	12.3702	12.326	12.4191	12.1555	12.1899	11.9056	12.0155	12.1937	11.5321	12.5816	12.2506	12.3737	11.3742	11.805	11.5504	11.4703	11.2856	12.0375	12.2435	12.5555	13.3119	12.6682
OG0000486	11.9059	11.8224	11.9901	11.8496	12.3478	12.4034	12.3315	12.5115	12.8678	13.0348	11.5675	10.8234	11.2531	10.4722	11.1843	11.4955	11.6631	11.8284	11.1383	11.7797	10.4193	11.4047	11.3706	11.8412	12.0225	11.7483	11.8092	11.8189	11.933	11.8466	11.7376	12.587	11.9519	11.6735	11.5585	11.3836	11.343	10.8128	12.0688	11.8067	11.5352	11.3359	11.1133	11.8144	11.2939	1.74045	1.60083	0.821312	0.427832
OG0000487	11.0446	11.0899	11.6416	10.7665	11.1316	10.4997	10.9722	11.6289	10.2566	11.464	11.5133	10.9376	11.1531	11.1358	11.5363	11.5719	10.8215	11.5889	11.2193	11.4117	10.2192	11.482	10.9679	12.1156	12.1586	12.12	11.4927	11.8744	11.7754	12.2517	12.0585	11.687	11.6379	11.8798	11.6053	10.4	11.3541	11.3551	10.4425	10.9968	10.3116	11.2119	10.6061	10.4401	11.3986	11.0372	11.1616	11.3187	11.0884
OG0000488	12.9963	14.158	13.1782	14.0973	15.7034	12.7583	14.0157	12.9171	15.494	14.7571	15.416	14.9995	14.1704	15.408	14.8587	14.1555	13.984	15.9099	14.5037	15.8795	15.6715	14.6819	14.6785	13.6939	13.5737	13.7698	13.1877	13.7189	13.9527	13.9983	14.1198	13.9067	15.006	13.2274	13.5879	13.7302	13.3791	13.3075	14.1902	13.6735	13.9396	13.6229	13.1867	14.1861	13.1969	15.4165	15.0003	15.5788	15.415
OG0000489	11.4058	12.1981	11.0713	11.5321	12.7983	12.0265	12.6447	12.2144	14.0137	12.6994	12.4312	11.8523	11.8242	11.9688	11.5005	11.3752	12.8051	13.0976	12.7846	12.6285	12.1665	13.3521	12.3285	10.4258	9.69459	9.86609	10.3354	10.44	11.5638	11.8879	11.7792	12.5721	12.0865	11.0147	12.8803	13.1455	12.393	12.797	13.8319	13.7692	12.6748	12.9428	12.7684	13.1017	13.6849	12.0419	11.5587	12.2059	12.2182
OG0000493	6.67993	0.282842	0.074399	4.03195	2.77419	6.4554	0.768739	-0.217585	1.30434	2.36205	5.94453	7.80081	6.74152	7.56263	6.17573	6.68799	5.98537	4.68628	7.49428	5.48726	1.73794	6.86749	5.58766	6.23535	5.84232	7.82089	5.31991	7.44713	6.61419	5.6095	6.69398	6.17868	6.00145	7.45418	5.58514	6.45785	2.13631	5.48948	4.33268	5.6189	2.11465	1.39886	4.69406	2.92958	4.04602	4.23475	5.98984	4.6375	5.15171
OG0000494	1.5255	-0.335427	0.473022	2.32411	-0.0246553	0.36449	-0.643681	-0.808029	0.601929	-0.330596	5.50133	7.34975	6.67106	7.75444	7.02979	6.57542	7.0187	4.5464	6.90106	5.36079	1.00215	6.91772	6.62341	-0.013339	1.88302	0.31333	3.32995	-0.286568	3.25095	-0.239355	0.0986841	0.447384	-0.0379222	1.29966	4.04834	6.06548	6.80899	6.62152	5.10835	5.29059	7.73505	5.05604	7.7949	5.88511	5.48211	-1.06131	1.52686	-0.832062	2.2698
OG0000495	5.59993	7.52112	6.79908	5.04195	0.535008	4.67809	7.78082	6.11421	1.25698	1.05484	3.28287	6.95949	5.88355	7.69814	5.94018	4.34911	3.65574	5.2247	6.6918	2.53471	7.6715	6.29497	5.22131	3.21835	1.74202	1.88795	0.126025	2.05504	2.28304	3.08083	0.675646	1.077	3.18299	0.738019	8.84966	9.86493	8.7879	9.71961	8.73501	9.02591	9.13877	9.30182	9.27005	9.62513	10.0727	4.22827	3.473	2.80189	3.57126
OG0000502	5.57013	3.75104	4.72858	5.64919	3.86678	4.90034	2.5834	3.00118	4.51281	3.84991	8.05093	7.01136	7.81655	7.38941	7.43219	7.71634	7.39982	7.73013	6.40892	7.03972	7.87201	6.15897	7.75539	5.96482	5.60345	6.64716	6.80607	6.21651	6.21944	5.55484	6.50838	5.8773	6.64307	6.71917	2.91014	2.78146	1.85811	2.92633	2.56308	3.25484	1.68863	1.64204	0.0183444	0.0407128	2.48221	5.38062	5.52217	4.88794	4.45076
OG0000503	9.10922	7.83526	9.38866	8.46263	7.55087	9.18013	8.46257	9.43029	8.7662	6.66712	8.26716	8.46893	8.22932	8.52228	7.59429	8.9722	7.31281	8.21821	8.0566	8.39555	6.76215	7.73003	8.06701	7.4335	6.7068	6.64456	8.66232	7.87086	7.08629	6.76415	6.41669	9.01002	8.32326	8.05729	10.1903	9.52418	9.92853	9.38081	10.1255	10.2345	9.79942	10.2335	9.67382	10.0121	9.64639	-0.0598249	2.92098	2.15362	-0.178472
OG0000504	7.82191	8.27365	7.57569	7.98333	7.54712	7.40543	8.26898	7.836	7.87529	7.10705	7.32544	7.40949	8.183	7.27955	8.0251	8.4698	7.58607	7.17909	7.37196	7.86816	7.54079	7.51444	8.49063	9.35613	9.95772	10.2482	9.82948	9.82734	10.0837	8.99939	9.82555	9.69681	10.1483	10.0135	7.41519	5.94868	7.55286	6.61777	7.19536	7.42383	7.7214	7.29929	7.31989	7.82211	5.65202	-0.114832	2.19125	0.150177	4.07204
OG0000505	9.77692	9.13312	11.1073	9.15691	8.01292	10.0907	9.46319	10.9961	9.30594	7.77479	9.40074	9.32147	9.7136	9.53728	9.68655	10.1262	8.59623	9.55202	9.7508	9.19783	9.4865	9.02691	9.1211	11.6577	11.8212	11.026	11.6623	11.3897	11.3436	11.633	10.9149	11.8408	12.0176	11.1194	10.9819	11.0304	11.5538	11.5588	10.7143	11.0084	11.3095	11.4031	10.3814	11.4858	11.2229	11.1944	11.8855	11.5636	11.1762
OG0000507	3.5464	4.51633	5.34557	4.58229	0.383107	2.25965	4.30918	4.79979	1.09508	2.23359	5.43867	7.82056	8.55236	9.35936	8.26895	7.89817	7.24614	6.55755	7.00114	5.27018	9.52285	6.98294	7.98029	9.21202	10.1154	10.1684	8.73783	9.78024	8.8301	8.28902	9.48894	6.11116	6.54217	10.036	-0.97613	-0.587199	-0.918852	-0.0276293	-0.326676	-0.199755	-0.545055	-0.78717	-0.279076	-0.255657	-0.522618	1.87833	2.57192	3.22297	1.55868
OG0000508	10.1015	9.77621	10.2393	9.97578	10.3687	10.6455	11.3334	11.4988	11.1467	10.2965	11.2964	11.0109	11.3397	10.6671	11.5656	11.3529	11.7003	11.7753	11.3016	11.72	10.5593	11.3202	11.1711	12.1065	12.5621	12.2025	11.769	12.0913	12.1285	11.9506	11.9687	12.0631	12.2908	11.8691	11.2355	10.5646	11.0263	11.2335	11.2439	11.1551	11.0139	10.9978	10.9229	10.8501	11.2099	12.1069	11.9986	12.502	12.318
OG0000509	9.15613	9.45442	8.68699	10.7956	9.02324	8.25334	8.9654	7.67468	7.92015	8.87203	8.13946	10.5596	10.7395	9.9054	11.5681	11.2873	10.1816	8.94394	9.91017	7.63262	9.44686	10.0324	10.9792	1.19428	0.939782	5.31702	7.06201	6.00628	4.37082	1.62509	4.76074	4.17244	3.79031	5.07372	9.38259	8.45091	9.60927	9.70115	8.06439	9.13176	8.40427	7.94099	9.32682	5.73663	9.44989	7.63347	4.51862	0.871007	5.4572
OG0000510	6.61794	8.74944	3.62483	5.90009	8.39016	7.67556	9.91987	8.44433	9.0481	9.37924	7.08726	7.88258	7.6757	7.68006	7.0785	7.69041	8.5803	8.61617	8.05524	8.6335	8.22149	9.15485	8.36769	6.57365	6.11399	8.32767	7.98692	8.40112	8.86121	10.1198	9.54106	10.697	9.43381	8.86325	6.31127	8.30731	6.35909	5.34078	8.23456	6.53575	7.65127	7.23371	6.48739	6.07592	2.58857	9.22743	8.66857	8.89956	8.63828
OG0000512	7.25225	5.88166	7.0795	6.42364	2.91526	8.10011	5.17083	6.38613	7.19083	4.67563	5.65801	5.02591	4.38096	5.22205	1.06578	4.62051	4.82389	6.19417	4.24788	4.91102	2.09291	4.02386	3.62558	5.08226	5.55568	6.82662	7.21478	7.23491	6.25915	4.45825	6.63899	6.87902	6.4535	6.92923	6.33245	8.02967	7.66559	7.22907	6.78494	6.59422	8.01847	7.5771	8.79627	7.28434	5.93239	6.90447	6.70182	6.20282	7.36684
OG0000513	7.69961	6.73378	7.38969	6.38346	5.03277	8.83442	7.97231	7.59025	7.18028	4.35159	5.83406	5.32488	6.70713	5.52491	5.90492	6.9289	8.72277	6.68219	6.47259	6.71152	1.9769	7.43879	6.61957	4.35823	0.55333	3.58093	1.16388	1.80769	1.01039	3.3409	2.71488	3.77849	0.765569	0.985572	7.95445	8.69661	7.92085	8.48724	8.31425	8.18165	9.07498	8.01687	9.04005	8.62654	8.62186	4.54856	4.89789	4.39401	5.01556
OG0000514	8.57821	8.43943	8.41826	8.56966	7.77966	7.92922	7.79807	7.94484	7.91679	8.38715	8.5487	8.90507	8.92902	9.00964	8.34813	8.88831	7.33038	8.84718	8.30675	7.96149	8.73548	7.52967	7.97677	8.93867	9.1275	9.03506	8.46279	9.21866	9.62832	7.93092	7.83488	6.99021	9.74841	9.72051	10.4004	10.831	10.434	11.2562	10.9149	11.0179	10.7373	10.406	10.6257	10.1953	10.948	0.0248115	0.278664	3.36988	1.75195
OG0000515	7.70105	8.01409	8.32246	8.17822	5.40068	7.7273	8.1253	7.88689	2.03582	5.4755	7.75919	6.23789	9.66385	6.25408	9.59432	8.92361	7.9001	8.83579	6.02064	6.51373	9.27162	4.89698	8.9254	7.5211	7.88052	6.20017	8.49404	8.5827	8.25189	6.63675	5.33185	7.859	8.12529	8.19811	8.53916	9.2414	8.51991	8.59567	8.86042	8.99401	8.86815	8.67082	9.63766	8.63191	8.07829	7.37301	7.60836	6.59406	7.66126
OG0000516	9.40844	5.71058	7.38729	8.87355	7.33352	7.19636	5.93941	5.55943	5.33584	3.84489	8.15029	7.67194	7.80932	8.25889	7.90451	8.32328	6.41608	7.47653	6.81247	6.57975	8.43227	9.24424	7.14094	6.6719	5.15649	6.89779	6.38796	6.36624	6.90356	3.97575	5.67917	5.98477	4.77568	6.90708	8.18276	9.99005	8.96997	12.1915	6.30909	8.08891	9.83243	7.42896	9.48947	6.82504	9.9283	6.42844	7.24444	8.03734	7.48595
OG0000517	8.79876	8.44934	9.4087	7.9489	5.56153	8.90719	8.73816	9.3563	7.38824	6.03099	9.61473	9.95222	11.3529	10.0857	10.2534	10.1892	9.72944	10.4594	10.0373	10.3935	9.98812	9.65614	9.45328	6.50132	5.53703	5.27193	7.17051	6.38399	6.09617	5.47976	5.56211	6.47986	7.2306	5.37222	9.06666	9.38859	8.77627	9.16426	9.1128	9.359	9.55779	9.21356	9.62836	9.37999	9.02997	9.54422	10.1693	9.85518	10.1618
OG0000518	12.599	13.773	12.5455	13.8661	15.1079	11.8849	13.2034	12.0169	15.003	13.8209	15.2927	14.6296	13.9161	15.2465	14.4638	14.1723	13.6246	15.653	14.1924	15.4898	15.1719	14.1902	14.1719	14.3853	14.3736	14.7357	13.6706	15.0545	14.9848	14.48	14.9244	14.5402	15.6676	14.1977	12.3106	12.2185	12.24	11.9784	12.9477	11.9303	12.7462	11.9848	12.6031	13.1856	11.7208	14.0154	13.9763	14.4915	14.2384
OG0000519	9.70943	10.1814	11.0688	10.0381	11.0552	7.7854	8.1332	8.44641	8.18069	8.30515	10.2347	9.26715	10.2053	8.56675	10.1664	10.2003	7.87053	9.47351	8.95825	9.29004	9.44667	8.32373	9.47383	9.51442	9.93237	9.42679	8.27789	8.5188	8.80256	8.05727	7.86559	7.08193	7.8037	8.83192	9.59196	8.97118	9.46649	9.48924	9.339	9.29994	9.05742	9.40416	8.6574	9.02763	9.79572	7.34109	9.74229	9.90832	8.9891
OG0000521	6.37823	9.65951	7.93662	7.36301	6.78622	3.90829	6.27189	3.26673	1.94423	2.59668	11.9114	9.99185	11.04	11.4219	13.0046	12.6608	7.5973	10.5936	8.02151	8.26964	11.262	9.21834	11.5466	6.1989	4.09806	6.09889	4.83612	5.19507	4.3623	3.15921	5.11981	6.38575	3.92067	4.91689	9.1384	8.39351	8.86936	9.06974	8.27679	8.19319	8.2488	8.78679	9.02472	8.73068	11.7899	7.28938	6.75504	4.55535	8.97503
OG0000522	-0.21211	1.26011	0.249956	0.99043	0.838374	-0.397902	0.120795	1.51178	1.58611	0.481724	7.66811	6.72663	7.34119	7.36132	7.22844	7.59932	7.48943	7.71427	7.30357	6.99983	7.39372	6.82551	7.56344	9.46896	8.57293	9.08466	9.04054	9.16673	8.44171	8.97486	8.95847	9.41654	9.08269	8.78562	8.41903	8.26301	8.05222	8.32749	8.52267	8.45388	8.05126	8.27206	7.89022	8.52096	8.01086	4.66648	3.99961	2.37869	1.92871
OG0000526	-0.305967	2.833	5.14357	5.11406	2.80396	2.27782	1.68293	3.64002	1.37967	2.09107	7.39983	8.03801	7.38562	5.4397	7.92604	7.49761	7.02118	7.31856	7.57814	6.82447	8.33528	7.18823	7.48658	5.5191	4.45771	5.11018	5.76463	6.0041	5.03829	5.29317	3.22509	4.68586	3.03428	5.06914	3.63671	6.19129	7.45123	3.68202	6.96844	4.38503	5.50186	6.79222	6.02871	5.40542	-0.199293	5.56499	5.47885	5.54839	5.62619
OG0000527	8.14397	9.40262	8.73722	8.89341	9.27479	8.08351	7.63738	6.83799	7.6199	9.01973	8.77305	10.0347	9.47288	9.23556	9.86357	10.1267	6.73149	8.57564	9.0138	8.88534	9.66711	7.96015	8.99468	9.39719	8.45324	8.97818	8.71329	9.15387	9.1674	8.43081	7.29098	9.80213	8.9072	9.37856	9.57939	9.24202	9.71404	6.96196	8.94691	10.305	9.01321	10.3122	9.73467	9.41035	7.93702	9.47573	8.99247	9.03029	8.43828
OG0000529	8.09545	6.97317	7.15563	8.73888	8.24724	6.92347	6.31754	5.41593	5.24906	7.46562	7.86508	10.0434	9.99332	10.0702	10.2479	10.8738	9.51879	5.39764	8.53989	7.30039	10.414	8.7753	11.1936	0.915904	2.32288	1.30831	2.63406	3.1584	1.1408	0.648331	1.04966	1.47161	0.886657	3.61162	6.01108	7.24502	4.81539	7.60525	6.47905	5.81438	4.90859	5.65548	5.81298	0.232722	7.09152	9.99685	9.11627	8.00779	8.73367
OG0000531	7.55369	6.70299	7.88581	7.78054	7.16619	5.78674	6.33222	7.23243	7.37173	7.32464	4.31747	4.24999	2.13887	5.65098	6.52223	5.15709	2.01601	5.62428	0.493008	2.01041	2.26021	0.654372	2.22794	7.95268	6.46253	7.90019	7.22771	7.17475	7.64478	8.33331	8.05592	7.74651	8.10539	7.15142	8.90593	8.7427	8.57427	9.07487	8.7794	9.0421	8.84259	9.56875	9.38226	9.81544	8.17409	7.44101	7.8391	8.39581	7.62255
OG0000532	6.94915	5.74352	6.3713	7.15485	6.84338	5.99439	4.21456	5.85033	6.89286	6.76773	6.35514	6.09899	5.24061	6.07612	6.17372	6.03291	5.76391	5.96152	5.4001	4.37776	6.52439	5.91073	5.27424	5.68803	6.29196	6.47517	5.98982	6.52799	5.37721	5.66039	5.70976	6.85703	6.00511	5.99927	6.64821	6.06906	6.93126	6.7117	5.8146	6.19627	5.52484	6.65372	5.22836	6.12514	7.08574	6.75288	7.18096	6.03358	6.2075
OG0000534	6.97005	4.27258	1.57098	8.36962	7.22748	5.20339	3.82849	4.11372	1.73214	6.42332	5.04014	5.40563	3.9329	3.16439	2.82074	4.78831	4.7241	5.12849	6.1024	6.62569	2.22154	4.52835	3.09686	7.42398	6.79609	6.61465	8.65223	6.55948	5.93731	4.83695	5.89272	6.65857	6.19989	6.56081	12.9502	10.7052	11.1656	9.90357	13.1424	12.1439	11.6386	10.6812	11.3431	10.584	10.1196	7.99462	4.91617	6.46931	7.0401
OG0000535	6.07117	6.81053	5.94718	5.39988	5.20673	8.19508	8.5758	9.84238	5.47681	10.4804	4.53308	4.12469	8.06154	5.46425	6.49343	6.80822	6.34373	7.28857	7.07931	6.52298	2.55322	6.73798	7.42755	9.86355	10.0184	10.0744	9.14975	8.6356	9.02251	7.89952	8.6877	7.71003	8.0593	8.69071	8.4162	9.87993	9.10314	5.83637	10.4462	8.75115	11.5368	9.937	9.58795	9.60922	5.08057	10.1079	7.38458	5.47856	8.90485
OG0000536	6.05866	3.9356	6.30768	4.37265	4.18172	5.65094	2.39449	5.12853	1.93415	0.783645	9.40493	9.65231	9.9682	9.20795	9.51523	9.7587	8.38494	9.63724	9.39045	9.66838	9.77883	8.45262	9.26133	9.06828	9.28127	9.62365	9.6769	8.92007	9.28365	7.75429	8.46399	7.59317	8.62802	9.26942	9.52141	12.4214	9.15204	10.5401	12.1562	9.67397	10.8357	10.7741	10.7832	10.4523	10.0147	4.22883	0.192586	1.29472	3.23786
OG0000537	6.69637	6.65516	7.83923	7.67526	6.02169	5.86369	6.30858	6.55247	5.63007	5.41096	9.84276	9.98702	9.03671	9.64476	9.21549	9.57252	9.85419	9.49708	9.59721	9.96235	9.67126	10.0659	9.02874	9.43353	9.07509	9.51835	9.81906	9.53767	9.16607	8.83973	8.96579	8.10167	9.25303	9.48562	9.44386	10.2153	8.88633	9.80982	9.63214	9.92346	10.6973	9.60985	10.2893	9.09702	9.31266	6.8368	7.65257	6.18886	5.03423
OG0000538	8.61907	7.45375	6.80066	8.58308	9.26801	6.48035	5.27694	6.43566	7.30598	7.74773	8.37819	9.12863	8.00588	8.63087	7.79111	8.04625	4.95119	6.37047	6.37926	6.35587	6.42103	5.93611	7.44321	7.06789	7.2908	6.72804	6.85582	6.76297	6.90748	5.96538	6.05318	7.25426	7.07082	7.43904	7.70518	12.6093	7.25861	8.93589	9.42859	10.5527	11.7948	11.3766	12.1244	11.2212	11.0728	7.49219	8.71988	7.23962	7.32672
OG0000539	2.88067	6.0612	7.70955	4.10235	4.72785	2.35431	5.78278	6.80152	5.776	2.56898	5.4835	5.35538	6.88814	7.04492	5.33823	5.34432	4.95579	5.34821	5.05717	5.51736	1.61137	5.13513	4.50017	0.543435	1.7709	0.886612	1.95269	0.260227	3.00184	3.37604	0.660544	5.64686	4.19896	3.78162	3.41029	4.86686	3.56504	5.1779	4.77375	4.21545	4.06045	3.88099	5.27199	-0.0553297	4.31111	6.93716	7.05952	6.30171	6.88456
OG0000541	7.42011	6.75556	6.79939	7.28541	4.69135	6.58157	7.13927	6.2265	1.61907	5.44558	6.51722	6.12457	7.4422	6.04003	5.97299	4.75174	5.97665	5.71753	4.95967	4.08052	6.80957	5.25732	5.174	5.26725	6.33062	5.75072	5.57241	5.08313	2.89461	4.94138	3.53853	5.38832	5.18511	4.87791	5.56458	6.96438	5.28958	6.68569	6.45578	5.58573	5.73152	5.96136	6.61251	5.22789	5.85752	6.38023	6.96111	7.06453	7.23298
OG0000542	1.23819	0.163003	-0.0369223	0.617212	0.483064	-0.607883	0.696778	-0.31709	1.14045	0.167952	5.506	4.93934	5.03495	7.26538	5.27356	5.34961	6.54645	6.31335	6.01359	4.11924	6.71377	6.97936	4.37056	4.02185	4.15847	4.85495	5.01442	5.56481	5.65234	4.76726	2.87371	6.62614	7.28108	4.83826	6.01557	6.59879	5.73046	6.76663	6.05524	6.32909	4.98144	6.57346	6.68087	5.50987	4.98947	4.36407	3.15184	3.58585	4.27481
OG0000551	6.09497	4.95607	3.77647	7.16816	8.09142	5.51219	3.54039	2.9495	2.27787	7.99491	4.56428	4.90395	5.41939	7.16277	5.73103	6.41917	3.43885	4.97927	3.6075	3.9262	6.65041	3.80646	5.74751	2.43733	3.54393	5.76061	2.23482	3.96648	4.24545	2.12787	4.90271	3.08814	4.23944	3.81343	8.69553	8.84596	7.95807	9.45544	8.98777	8.83177	8.64142	7.83527	9.14507	7.479	9.2179	1.33162	-0.932105	2.80867	2.81757
OG0000559	1.59772	8.86328	8.69128	0.320776	0.183064	-0.955678	8.28806	7.97781	0.853638	-0.1422	7.17109	7.53999	7.60622	8.02118	7.93671	7.55369	7.35896	7.14659	7.26046	6.96738	7.29532	7.06378	7.44443	5.05809	5.24969	4.6376	5.24854	5.33889	4.89604	4.52351	3.88215	1.81812	5.45916	5.10386	2.9373	1.65382	2.19451	-0.206138	2.80491	1.86555	2.09947	1.8062	1.77028	-0.42271	1.94342	-0.916508	-1.22612	1.17486	-1.02475
OG0000560	11.0017	12.2268	11.2272	12.1029	13.555	10.9468	11.8787	10.8886	13.4072	12.4127	15.0732	14.2939	13.6599	14.659	14.1138	13.7863	13.5577	15.2555	13.9356	15.2165	14.4491	14.0386	13.9366	14.1409	14.2487	14.2444	13.3	14.3623	14.4194	14.4677	14.639	14.2275	15.494	13.7004	13.0568	13.4116	13.1754	13.0277	13.5188	13.0589	13.5369	12.8956	12.9904	13.8275	12.8457	14.3808	14.2485	14.8623	14.5843
OG0000562	0.775203	1.50161	1.26131	2.05352	1.88955	1.45327	1.12475	5.37565	2.70278	1.50758	13.9711	13.0814	12.685	13.482	13.3495	13.1146	12.0461	14.1605	12.808	13.5081	14.1153	12.7705	12.9267	12.9427	13.7049	13.6464	12.1583	13.2065	13.6022	13.1408	14.2236	13.212	14.6711	12.9169	11.6408	11.5737	11.6858	10.8463	12.2333	11.612	11.9763	11.4864	11.4811	12.5553	10.9368	12.7019	12.8601	13.3583	13.073
OG0000563	5.43401	4.69567	5.85424	4.7152	1.26086	4.68275	4.07825	4.66239	2.03915	0.893402	8.77215	9.31803	9.08501	9.51595	8.62688	8.69356	8.50798	8.87157	8.48139	8.44554	8.87317	8.26874	8.93557	8.21215	7.59236	7.56468	8.29544	8.04319	7.63061	7.59847	7.54677	7.38339	7.72783	7.91053	9.17006	9.36995	8.98934	9.678	9.60553	9.58751	9.28574	9.33414	9.55003	9.2741	9.48088	9.68612	9.28726	8.96571	9.50716
OG0000564	9.75449	8.52496	9.11502	9.08447	9.59061	8.49574	7.85293	6.67894	8.5255	8.29591	13.5575	12.8276	12.1869	12.2049	12.8048	12.4238	13.6901	13.707	13.1783	13.2026	12.779	13.1537	12.1376	14.1499	14.8293	14.5383	14.2832	13.9455	14.2455	14.5381	14.9504	14.722	14.7531	13.886	15.4796	16.5725	15.7703	16.5855	16.541	15.8762	15.6016	16.3679	15.5922	15.5521	15.8652	0.799704	0.452931	1.0748	0.677968
OG0000566	5.91118	3.95561	5.44018	4.08268	4.40332	4.94981	3.60218	4.63437	5.16371	0.374712	4.61909	5.6414	6.67581	7.65078	4.97316	6.27734	5.78648	6.86291	5.35389	5.6445	1.89159	5.30745	1.09193	4.65228	2.99827	5.06541	5.60441	6.00053	5.50284	4.09283	4.19286	6.57302	6.06922	5.90403	8.33555	8.6447	8.32278	9.18924	8.60218	8.29833	7.85141	8.20629	8.8627	7.34546	8.35969	5.85673	4.66104	4.00154	3.3926
OG0000568	9.34402	10.2262	9.48084	8.85192	10.3854	9.61602	11.1242	10.6094	8.06225	11.3084	9.26498	9.6175	8.53012	9.38572	9.30912	8.68719	9.01076	8.56132	9.33556	7.31843	9.0762	9.10819	8.52744	10.3361	8.89277	10.2926	10.6306	10.1293	9.39224	10.1613	9.86264	9.84935	10.2245	9.66529	8.0807	10.2142	10.1929	10.1759	8.61648	8.19666	11.0566	10.3021	10.2519	10.8137	9.58558	9.96383	9.86917	10.0119	9.81828
OG0000569	12.8445	13.6096	12.7503	13.8067	15.4427	12.3268	13.4101	12.5841	15.402	14.0538	14.9556	14.3276	13.6465	14.384	14.1205	13.623	13.3673	15.2947	13.7974	15.5037	14.4556	13.8907	13.9891	13.8538	14.1632	14.201	13.3583	14.0073	14.3462	14.2685	14.6538	14.3189	15.2015	13.6963	13.2919	13.3056	13.1069	12.874	13.8402	13.2031	13.4405	13.1484	12.918	13.9402	12.6681	13.8224	13.6849	14.253	13.6354
OG0000570	8.96695	8.89053	9.09856	9.18221	8.2824	9.73192	8.82268	9.02225	8.54159	8.93874	6.46095	5.87314	5.8916	6.28528	5.25865	5.91844	6.37902	6.14709	5.22222	6.0399	2.59983	5.05342	4.02486	8.60992	8.40389	8.79213	8.87024	8.53411	8.96165	8.34922	8.61525	8.85209	8.98044	8.83432	7.8261	9.62921	8.72117	8.89364	9.10922	8.57353	9.84525	8.50965	9.8281	8.17003	8.22775	9.30938	8.65314	8.16505	8.83928
OG0000573	4.15919	5.86925	6.45535	3.47232	3.28901	4.14074	3.53046	2.01636	1.45368	2.86313	6.92218	6.97358	6.89388	7.19502	6.62738	7.2155	4.6416	4.0248	5.35449	4.00816	8.03464	4.32335	5.95267	8.47427	7.93033	8.73224	7.633	7.76962	7.62001	2.78183	5.9784	3.50007	4.54728	8.06762	3.87633	4.86065	6.62435	5.42653	3.01367	2.12662	5.6157	2.32895	6.1341	1.76927	5.65778	6.31269	7.51067	6.8076	6.9351
OG0000576	11.0911	11.1378	11.3724	11.1521	10.7617	10.9151	11.2936	11.0621	11.0009	9.80426	10.5253	10.1037	10.2955	9.61289	10.3435	10.4042	10.0964	10.4717	10.0718	10.1271	8.72271	9.08826	10.1466	10.684	10.9252	11.3316	10.818	10.6192	10.7203	10.1451	10.8503	10.5316	10.909	10.5939	11.9886	11.3943	11.6876	11.8207	12.2007	12.0694	11.6446	11.9703	11.4307	11.5092	12.0025	11.8047	11.8228	11.7848	12.1658
OG0000577	10.22	10.4207	10.222	10.388	10.1114	11.0402	10.8444	10.483	10.7475	10.5271	8.9678	9.24357	9.42312	8.96022	9.47769	9.38353	9.68	9.24057	9.05789	9.03951	8.06238	9.38027	9.20457	9.89489	9.58534	9.98478	10.067	10.1246	10.0227	10.1076	10.3657	11.0787	10.6923	10.0803	10.0986	9.70546	9.9348	9.78922	10.4828	10.0996	10.0409	9.69526	10.1199	9.52044	9.67612	10.4318	10.2693	10.2098	10.3216
OG0000578	10.7477	9.08881	9.43775	9.92462	7.70232	12.0024	10.1135	11.5414	10.514	9.19191	8.00753	7.72043	8.70191	7.78842	7.67543	8.1991	10.1538	7.88443	8.14843	7.3454	7.4397	9.0708	7.82521	6.57233	7.6481	9.8717	8.7634	9.70637	9.63114	6.96442	10.7533	10.3991	10.3043	9.72862	9.49327	11.2688	9.59569	11.0723	9.57253	9.73088	10.0605	9.70675	10.6639	8.77168	10.255	10.8144	8.70275	7.81557	8.04131
OG0000579	9.15622	9.21374	9.58705	9.57186	8.4477	9.04802	9.92569	10.342	8.49454	8.65421	8.01199	8.45992	8.12426	8.3967	7.65044	8.59222	7.51493	7.63099	7.85717	8.24802	5.76604	7.15718	8.70915	3.16848	2.8703	1.31516	1.74596	0.606739	1.14914	2.84926	1.05884	1.47708	2.88858	1.12362	4.81697	7.49216	5.54114	7.46359	5.45914	5.58244	5.69203	4.06325	6.73921	4.94641	6.96542	7.9899	7.30376	7.30476	8.48098
OG0000581	10.6566	10.4519	10.8548	9.74149	10.6482	10.0995	10.8281	10.1969	9.60464	9.5301	12.1632	10.9558	11.7055	9.99969	7.18161	7.1075	11.0708	11.8852	11.5345	7.53713	9.39151	10.8226	6.85397	10.604	11.8374	10.2134	10.4227	11.144	10.741	9.70744	10.4718	10.0169	10.8485	10.4792	11.7711	10.9894	11.6584	11.7296	11.9269	11.9154	12.0078	11.7582	12.096	11.1373	11.8641	9.71969	10.5074	10.2877	10.0772
OG0000583	6.17003	7.88583	7.75827	4.63369	6.4399	4.39608	7.18923	5.42494	6.34404	6.37023	8.18867	7.03075	5.7472	7.26699	5.53704	5.89547	6.55747	5.59386	6.54948	6.8185	2.31479	5.62816	6.69827	8.5208	7.79141	10.236	8.26975	10.3823	10.9862	11.2908	10.7661	12.4268	9.77071	10.7678	5.71263	7.81886	7.90436	8.53527	5.58372	5.96091	6.58038	6.23805	7.99539	7.53158	8.62571	5.11715	2.72905	5.74273	4.86267
OG0000584	10.1452	8.14681	10.071	8.31839	6.12566	8.12704	8.53983	9.06171	3.94747	0.807211	7.45702	8.02525	7.8449	8.39329	7.85791	7.18093	7.6529	7.15126	6.90884	7.16708	6.22943	6.50845	7.47719	6.00441	5.63193	6.47154	7.52014	6.96722	6.42681	5.30442	5.64361	3.42081	6.86657	6.58974	8.68265	7.73416	7.56286	7.65999	7.56952	8.00391	6.86284	7.13955	6.74895	5.69201	6.84241	9.31501	10.0296	10.1956	8.99772
OG0000585	11.4516	9.06745	10.2749	9.77017	9.02194	12.2894	12.1066	12.0676	12.4578	11.9628	14.0579	10.2122	12.5623	9.98089	10.0915	13.1337	13.0095	14.0064	12.5179	13.9181	10.4591	13.4385	13.8381	11.8436	13.3248	11.9265	11.7428	13.3474	12.5551	13.3474	13.9263	11.5415	13.5934	12.335	8.69572	6.50666	10.3945	3.36996	10.2263	10.0947	5.54525	8.6405	4.90129	6.19981	5.49209	10.7343	9.81815	10.6373	10.9508
OG0000586	8.74556	10.2522	7.43547	7.21105	9.77539	10.9802	12.426	12.3165	13.0116	12.0473	8.60508	5.71691	6.58968	7.16542	6.97487	6.82708	7.68583	9.28621	5.83589	9.73235	9.01323	9.11331	7.23747	7.7069	7.05053	7.73132	7.59517	5.59268	5.52422	6.76144	7.25754	6.23415	5.20502	6.01798	7.59468	7.4012	7.05203	8.18722	6.79137	6.31168	6.71381	8.87147	6.72345	7.59343	8.3783	9.81562	7.48809	6.90038	8.35693
OG0000587	4.89578	4.6406	3.24311	4.92567	2.89774	6.83843	4.04951	4.51051	6.12544	5.72449	6.68267	6.59362	6.27704	6.38151	6.25461	6.47277	7.27059	6.63509	6.56342	6.86686	7.8749	7.10024	6.7697	4.99612	3.24461	3.60975	5.13445	3.98564	5.65374	5.20558	6.32895	7.52758	4.71894	5.06192	6.1023	5.05847	7.48332	7.47877	4.64899	5.86645	5.92263	6.18735	6.33355	6.97584	7.33697	4.6547	4.42473	4.72025	4.39547
OG0000591	9.09395	7.28245	9.30899	7.74982	6.80252	9.97627	8.18312	9.85557	9.8335	5.66313	10.4657	10.467	10.1796	10.361	10.4616	9.99067	10.871	10.3647	9.892	10.2549	10.2476	10.5059	10.299	11.0301	10.5817	11.3173	11.6279	11.0209	11.1245	10.339	10.6641	11.8554	11.8222	10.9573	9.13214	9.00836	9.17168	8.84361	9.48559	8.87664	8.84208	8.96295	9.10225	8.91271	8.02492	5.47344	4.53588	5.15333	1.89851
OG0000592	7.33739	6.75064	6.94589	7.65129	7.08707	6.5906	5.95091	6.81052	6.22571	6.23991	5.4826	5.91991	6.27328	5.23726	7.66304	7.08509	6.71642	1.11969	2.30131	4.09765	7.10515	4.10786	8.04572	7.84581	7.87462	8.29034	8.00328	8.09356	8.50275	8.05571	8.5186	8.40495	8.19972	8.30003	4.62714	5.51045	4.4352	5.6831	5.6163	4.52072	4.85466	6.14988	5.35961	3.57894	4.36115	5.63397	5.31182	4.57339	4.97331
OG0000594	10.0037	10.6516	9.46279	10.4092	11.5489	9.04169	10.7223	8.46966	8.25094	10.5761	11.0323	10.4646	10.5941	10.445	10.9716	10.9482	9.57575	10.7427	10.9332	11.7622	10.5822	10.402	10.5679	10.0575	9.21762	10.1494	9.72179	9.85092	10.0755	9.57197	9.62106	8.98328	10.35	9.76259	9.90637	8.07345	9.23644	7.20125	10.0703	10.165	8.78149	9.56595	8.24566	8.98275	7.12913	10.0572	9.1238	10.6038	9.84587
OG0000596	7.2741	8.69458	8.79391	8.06062	9.08686	6.22114	7.45058	6.96094	5.22851	7.21448	9.49581	7.43698	7.78221	8.20373	7.66665	7.7051	8.49676	9.17602	7.49516	6.98776	9.00447	7.95876	8.6654	6.20704	4.63106	5.06484	7.00315	6.31018	7.26492	6.88255	6.58305	7.83609	8.33973	6.72859	6.72482	9.30027	5.98872	5.03179	6.49247	3.89026	5.58444	5.32133	4.70772	2.83368	2.50688	8.1367	8.46845	10.7684	8.38898
OG0000597	8.45745	6.1866	6.18439	7.31967	8.95902	5.91955	4.49596	6.04173	6.85442	7.80355	8.52034	10.1997	9.06663	10.5539	9.27698	9.19455	8.56502	9.70964	9.59759	8.03554	10.2438	9.27221	10.1348	9.02035	9.76976	10.8669	9.02727	9.24546	8.84523	7.81681	9.65492	7.12549	7.49001	9.23278	8.38678	7.24575	8.37718	9.86026	8.19988	8.61936	6.93653	7.19298	7.31725	7.73006	10.7338	-0.112677	-0.452707	0.155433	-0.231771
OG0000598	1.68081	5.11778	3.60933	3.0717	0.328726	1.47047	2.60584	3.14968	0.98596	0.0117745	7.12504	7.00595	6.41927	5.25124	5.99792	6.86638	5.98406	6.56775	5.96348	6.64963	6.69474	5.74169	7.25123	1.92141	2.36644	4.89652	2.95445	4.83635	3.88548	4.77707	3.77633	2.96584	0.314935	3.8546	5.99932	4.47909	7.07351	8.15815	5.4611	5.14502	5.76676	4.83209	6.45934	5.39195	7.86803	-0.737808	-1.03532	-0.503587	-0.841977
OG0000599	12.0357	9.70551	11.8464	9.44469	5.51523	13.3399	12.5798	12.4193	11.2735	8.32538	10.0232	6.7892	9.82894	7.2335	7.95097	9.56666	10.3661	11.8587	8.49488	9.66	7.77166	9.86976	9.85189	11.833	14.7491	13.1577	11.1958	13.6305	12.707	13.8042	14.9952	12.1463	13.3777	12.3824	12.5029	12.8981	13.5303	9.82826	12.6505	9.87178	12.3479	12.8158	10.4633	13.2066	8.57224	12.0378	11.1579	12.0757	13.3042
OG0000600	6.29902	5.37936	6.9613	6.08568	5.30921	4.64991	5.42146	5.89517	1.77001	3.3227	6.75156	6.56658	7.53832	6.77355	7.94365	7.78559	5.34013	7.38019	6.84644	7.18112	7.35098	5.92404	7.42764	7.74639	7.82199	8.36611	8.44029	7.87182	8.01632	6.83398	7.17941	5.76516	7.43831	8.05687	6.28643	6.31809	6.35874	6.58957	6.3039	6.34333	7.11628	6.8893	6.8761	6.32907	5.59716	5.77605	6.61162	6.54506	5.70336
OG0000603	8.7374	8.03121	8.45981	8.24755	8.75962	9.256	8.0187	8.23186	9.80445	7.5166	9.34962	8.89867	9.07978	9.06855	10.0999	9.93123	8.33732	9.93542	8.96404	9.04404	10.076	8.86785	9.45293	9.6472	10.3907	10.1928	10.1704	9.68514	10.0287	9.46738	9.77129	11.0066	10.773	9.70171	8.80854	8.85877	8.52071	10.3642	8.59879	8.5071	8.24722	8.74846	8.09377	8.65057	9.7165	8.8593	7.04772	8.68972	8.61797
OG0000604	4.26192	5.32745	5.32047	3.83297	3.14811	3.52717	4.96473	4.59375	1.09461	5.18682	5.20955	4.96654	6.71076	6.90172	6.04525	6.00812	4.60271	4.55065	4.66108	5.24423	6.58801	3.92566	5.0905	0.416777	2.6527	0.774756	2.64266	2.31305	0.62228	0.171294	1.51988	0.922866	1.34688	1.58945	8.17178	7.92776	7.55403	7.39429	8.1483	8.92818	8.84539	7.93661	9.41775	7.21343	6.94186	2.74737	2.85658	2.21663	2.19564
OG0000606	5.34179	6.47911	5.34462	5.81929	6.95565	8.78788	8.28279	7.04576	8.29796	8.36161	6.57932	6.55314	8.70298	6.77663	6.37308	7.13935	7.82141	9.92703	7.58901	9.22668	10.7582	7.7837	7.5978	9.54523	6.08732	8.57469	6.80646	7.97476	8.75205	8.02974	8.4936	10.3892	7.57206	8.30676	8.34022	8.66455	8.05739	8.65711	7.7663	8.4595	7.03982	8.00434	7.7845	7.58995	7.1989	7.87843	6.71478	9.24605	9.45495
OG0000609	6.93953	5.33132	6.19232	6.57745	6.87705	6.84873	5.88747	6.04135	6.50981	6.74514	9.32611	9.16526	8.6583	9.15178	8.98536	8.72376	8.14052	8.97152	8.9342	8.60067	8.19893	9.12431	8.80535	9.54013	9.56248	9.83424	9.43934	9.4761	9.32856	8.95866	9.56141	9.2956	8.9601	9.68478	9.42384	9.56815	8.90309	9.58448	9.30929	9.82719	9.05044	9.63701	9.06359	9.50076	9.39923	7.67405	7.65712	7.28373	7.12109
OG0000612	7.0061	7.65005	6.91109	6.59528	6.58702	6.8332	7.9495	5.14606	6.19128	6.13675	6.39862	7.25747	7.07735	6.09588	7.87935	7.39186	6.01778	7.05709	6.2584	6.58347	6.99466	6.40623	7.12008	7.56934	6.14628	7.42117	7.27487	7.43477	7.57515	7.09204	6.91922	5.79774	7.76973	7.54249	4.27984	1.50644	4.2132	4.70994	3.82096	2.23772	3.32519	4.31742	3.16346	4.04149	5.60608	8.20903	7.52679	5.78966	7.33396
OG0000613	8.01775	8.61925	8.58168	8.25507	5.4044	3.74066	8.71521	4.09899	1.64192	5.79535	6.5583	7.41473	7.08512	8.28769	6.95165	7.06151	6.24697	4.54908	5.64849	5.43038	5.85324	5.97274	7.1511	6.39182	4.97903	6.34328	7.00609	8.41548	7.8641	5.92898	6.54006	5.0916	6.08624	8.3181	4.08959	3.77673	4.52546	4.10179	4.15877	3.64104	4.69038	4.20036	4.80989	1.84255	3.04912	8.62623	8.74938	7.92235	8.94476
OG0000614	4.39015	3.32926	2.89914	5.83604	5.14955	2.933	3.47681	3.90242	1.88273	4.33097	6.34199	7.16544	7.53094	7.54526	6.72612	7.14038	7.7232	6.7029	6.75801	6.11194	5.84314	7.14004	6.50404	5.2702	7.00734	7.03676	7.16711	6.8132	5.27676	4.39122	7.19248	7.2476	6.24045	5.66365	7.98715	11.7301	7.08438	10.0436	10.0074	10.1289	9.10311	10.8844	9.75306	7.93314	10.3337	11.4459	11.7707	10.5849	10.8489
OG0000615	6.15969	7.78627	6.83067	5.23512	5.04345	4.26342	5.46151	5.88517	3.05125	3.61668	4.97925	4.15379	4.97365	10.1209	5.53643	4.25953	2.70417	6.5025	3.95155	6.12242	5.82017	6.51645	3.58754	4.27875	4.38377	5.17791	4.76135	4.54989	7.12044	4.88137	5.17134	6.49003	7.11432	5.64067	6.20668	8.32483	6.14826	10.0926	7.28411	7.35131	7.19117	7.79231	8.4639	6.59432	7.61956	6.98773	6.92712	7.30751	6.26971
OG0000625	3.81465	5.2414	5.17201	3.36792	5.26048	3.06991	4.99462	3.51207	1.20828	3.37835	4.98822	4.67437	6.0801	3.72665	6.78967	6.894	5.54801	3.90538	4.07463	4.11986	7.24333	4.52733	6.71428	4.21273	5.87247	5.82359	4.30849	5.36311	5.03659	4.66168	4.67865	3.0648	4.55339	4.75604	3.64762	3.68278	3.71494	5.45628	4.18196	3.65298	3.38578	1.66612	4.51499	2.774	4.35467	3.30151	5.39987	1.09384	4.65928
OG0000627	6.80051	8.88755	8.10908	5.1506	5.70287	8.81947	9.55845	10.9676	6.94528	7.00079	6.54333	7.25573	8.09661	6.95974	7.93646	8.10207	5.65273	7.37153	6.58751	6.40367	7.08949	5.86778	7.87837	8.78138	8.39469	8.81294	9.29708	8.52785	9.09726	9.54621	9.13552	9.85524	9.56466	8.99323	10.6726	10.1932	9.90199	7.03001	12.6275	10.0084	9.9765	11.2005	7.82802	10.1994	7.28619	9.19815	8.64813	7.62337	7.95299
OG0000628	6.89718	7.99716	4.66308	6.52093	9.95208	5.9277	5.63653	7.67962	4.68154	7.66339	11.1789	9.49659	8.2608	10.0922	8.99258	8.53887	10.6238	10.4806	8.80565	10.0635	11.7554	10.7305	10.3868	8.81544	8.74861	9.24638	6.8404	8.7844	8.57002	9.06882	9.17803	9.57429	7.94928	8.54818	7.46331	7.59695	6.3417	7.59293	8.74245	7.146	4.73731	8.01403	6.34382	6.68884	6.76194	8.60688	8.73147	9.53498	7.6133
OG0000629	6.49797	6.17709	6.60918	5.28551	4.76539	6.2343	6.25064	7.46035	4.44441	4.52356	9.2848	9.88514	9.43438	9.90795	9.84827	9.6811	9.66479	9.82438	10.017	9.97479	9.42549	10.3053	9.91019	8.19737	7.30577	7.2798	8.17089	8.08827	7.94588	7.83325	6.94914	8.58318	8.54396	8.4049	9.98847	9.16063	9.87135	9.66678	10.0842	9.9955	9.68465	9.62236	9.11127	9.68924	9.44522	4.89419	4.08285	5.12935	3.57685
OG0000630	8.45291	6.92899	9.42772	7.02857	5.1941	9.62772	7.60491	9.68923	7.97436	2.72415	9.92078	9.22573	9.91188	9.73759	9.0572	10.3922	11.2325	10.3569	9.42842	9.16713	8.80323	10.4994	9.77061	11.5409	11.6887	11.3826	12.1409	11.5293	11.8061	11.6077	11.02	12.8608	12.7359	11.5418	10.7481	11.7387	11.0341	10.5373	11.1493	11.0185	11.2545	11.3552	11.0352	11.1523	9.5376	11.3784	11.9674	12.1842	12.1552
OG0000632	12.7959	13.1844	12.0881	13.5724	15.3374	12.3988	13.2132	12.117	15.364	14.1791	14.5181	13.718	13.216	13.8174	13.6241	13.2568	12.7289	14.8706	13.1529	14.6827	13.9575	13.1113	13.686	13.4381	13.6661	13.8986	12.7765	13.4641	13.6279	13.6031	14.2399	13.3425	14.5688	12.9553	12.1726	12.5515	12.2375	11.9522	12.7735	12.2154	12.5649	12.2613	12.1159	13.0736	11.6363	13.9958	13.8619	14.3647	13.8518
OG0000633	4.41888	5.87715	7.60276	2.45069	0.977708	1.73035	5.90562	9.09396	1.72098	0.626991	7.7263	7.41531	8.40954	7.86905	8.54446	8.26825	7.45114	7.75168	7.18345	7.47091	7.41639	6.92971	8.27401	8.11368	3.28843	8.00421	5.13035	5.96952	6.18522	7.58581	7.41695	4.2622	4.78045	6.62492	7.73362	7.70946	7.28646	8.26831	7.65664	7.99812	7.24672	6.92284	7.58286	5.96064	7.02089	7.95199	5.21442	7.42587	6.58824
OG0000634	2.06373	-0.295224	5.69819	1.22885	-0.0191901	-0.0818849	-0.567217	3.96532	0.540972	-0.290946	4.84014	4.95182	5.38722	7.00945	4.027	4.83481	4.97427	5.72925	3.0255	5.28077	4.98452	4.06029	3.534	-0.0091106	-0.196729	0.282526	1.66505	-0.251934	0.158556	-0.210062	0.0907603	0.402506	-0.0310047	0.139423	4.43576	4.4951	4.83682	5.76	4.87615	5.64048	5.26589	5.21972	5.96266	4.68255	4.06759	-0.931822	2.00751	3.01149	2.14444
OG0000637	5.74819	2.47414	3.97353	5.92129	3.47313	4.75586	2.99935	2.3862	1.02053	0.0152872	4.87708	6.16405	5.74017	7.90401	5.57295	6.02544	5.3315	5.18775	5.96503	3.48253	5.5328	6.06234	6.64214	2.34146	0.128481	3.96426	1.43928	0.0621459	0.55641	0.112458	0.474579	0.851884	0.327835	0.533306	6.88299	8.99243	7.66989	8.97294	6.6675	6.88027	7.51544	6.21625	8.36733	6.58766	8.00667	2.18623	3.00528	2.94771	1.57533
OG0000638	5.706	8.04031	8.63802	4.33601	4.14897	5.40465	7.91769	8.64092	4.00961	2.89146	5.88955	5.10008	6.6953	6.67224	6.3269	7.14194	5.86619	5.84203	5.26562	6.79998	6.28503	3.80422	6.49592	5.52767	0.582592	3.33501	5.1589	6.15464	4.08314	5.30413	4.32747	5.78432	7.1682	5.77496	5.82377	6.25976	2.20153	6.61715	5.00678	4.93271	2.18657	6.14428	3.88573	3.12684	5.83543	7.46143	7.28518	6.91594	5.79562
OG0000640	3.90847	0.253851	0.0392327	4.78203	0.597339	2.93279	0.73106	-0.261732	1.30356	0.259162	6.81861	6.90698	7.10609	7.32065	7.46077	7.87039	7.34296	7.04557	6.56717	5.76158	1.74851	7.11475	8.15696	4.86686	4.96021	6.40572	5.16357	0.307606	0.819745	3.76816	4.25613	4.66582	2.03747	1.72501	6.47377	6.02677	8.83555	6.70166	6.71286	6.64189	7.92169	5.92202	8.6762	6.98615	5.91876	7.83634	7.08833	5.33548	6.97281
OG0000641	4.76966	5.00623	5.34798	4.11037	0.507726	4.07989	4.4321	4.14613	1.0912	3.52831	2.9518	4.09803	5.49335	5.86621	4.46814	5.02738	3.84718	5.58835	4.2588	2.40318	1.46085	3.41847	3.11332	3.84671	3.45454	2.81766	5.32297	4.51351	2.64012	3.98996	3.08826	4.68726	5.41761	4.6687	4.94271	5.43071	5.62072	5.777	4.65725	4.49373	5.61524	3.83749	6.23238	4.56273	4.58032	2.77571	0.518176	1.70506	2.80145
OG0000642	12.3236	12.6556	11.1978	12.1079	12.7357	13.6087	13.1272	12.3099	13.9975	14.05	11.098	10.2107	10.0233	9.58845	10.3347	10.6682	9.93535	9.93768	9.64346	9.44655	9.06637	9.89672	10.474	11.3343	10.2691	10.9702	10.449	9.99177	11.0056	9.9589	10.0649	12.0329	9.96053	10.786	11.8691	13.1674	12.0117	12.0793	11.5177	11.4775	11.164	11.7201	11.1574	12.2744	12.4613	10.157	9.489	10.901	10.4368
OG0000643	11.2163	11.1679	11.3404	10.9387	10.8465	11.7413	10.4386	12.1173	11.1948	10.9471	11.5036	11.3506	11.2396	11.105	11.3752	11.4334	10.9699	11.6861	12.5382	12.0418	10.9971	10.893	11.0808	9.41207	9.16323	9.15097	9.20959	8.95477	8.8517	9.65912	9.0116	9.37155	9.43072	8.92211	10.6726	9.68235	10.394	10.2589	10.4574	10.2865	10.6309	10.6345	9.35006	11.1187	9.87254	10.2452	10.7551	10.9213	10.3809
OG0000645	11.9528	13.1559	12.3583	12.9611	14.6761	11.663	12.8398	11.9784	14.8468	13.488	13.447	12.6056	12.1932	13.0382	12.2816	12.2302	11.8098	13.5034	11.9755	13.7753	13.1904	12.3996	12.2575	13.238	13.8049	13.7432	12.6837	13.5152	13.7523	13.4085	13.9799	13.7037	14.4183	13.0213	11.9937	11.9692	12.0193	11.3887	12.7228	12.0314	12.3094	11.8766	11.7819	12.9688	11.2753	11.0635	11.0738	11.996	11.2738
OG0000646	10.3851	10.1984	10.3773	10.0887	10.304	11.3962	10.0364	11.5	10.8234	10.0086	11.0883	11.7793	11.0528	10.9419	11.804	11.3329	10.8346	11.252	12.2545	11.6012	11.5289	11.1919	11.1299	10.5507	10.3533	10.0017	9.96936	9.69247	9.75209	11.3405	9.84858	10.8273	10.6149	9.8274	11.4852	11.9238	11.9471	12.0512	11.7716	11.9021	11.9845	12.0259	11.8603	12.6112	12.5656	10.4408	11.1569	11.2783	11.1701
OG0000647	9.4957	9.97175	10.0641	8.9631	8.72972	10.897	9.41582	13.1725	9.5149	8.77642	8.43285	8.69692	8.95877	9.38137	8.95535	8.72324	7.08125	8.16505	10.1462	10.006	10.0895	7.52385	8.62493	5.82511	7.1954	6.76814	6.31583	5.38541	5.37781	6.84668	6.67047	6.84433	4.36342	5.88738	8.60035	8.29371	8.28368	8.59022	7.76256	7.6044	7.71195	6.28104	7.08611	7.75441	7.76138	10.0108	10.2406	10.189	9.868
OG0000648	8.38708	9.11121	9.09955	8.27541	9.34001	8.32305	9.11265	9.41428	6.05324	9.57186	6.36221	7.06592	7.41472	8.23504	6.48316	7.30614	6.54021	7.14338	7.09136	4.20714	6.88769	7.01903	6.37576	7.062	8.09327	7.97328	8.12677	7.69273	7.88653	6.09016	7.67095	7.15268	6.4699	7.49679	7.39456	4.5285	7.14402	4.86128	7.73938	7.87813	8.19489	8.03378	8.36756	7.38667	3.88284	5.44732	6.54897	4.58052	3.31399
OG0000649	6.4813	3.39097	4.66276	5.42138	3.08891	5.99927	3.17945	3.21294	5.54489	0.0318597	4.85737	5.54452	6.68621	7.42406	5.09032	6.25561	5.77225	7.35321	5.93442	5.89509	1.34509	5.99217	3.72907	5.60932	2.05743	0.666611	2.94149	3.83729	2.16089	5.71635	0.453535	0.800494	2.85979	3.11867	4.27168	5.51588	3.25203	5.56121	4.10416	4.64388	3.4233	3.50328	5.42622	2.66573	2.72727	0.14774	-0.948134	3.18108	2.06898
OG0000650	5.62725	7.07167	6.6095	6.42889	3.84925	7.09507	6.69851	5.81899	1.6544	5.87361	6.9112	7.32907	7.84036	7.16566	7.35189	8.25407	7.76304	6.22705	7.80198	6.36949	7.49367	7.82525	8.42266	4.10909	4.10465	3.64639	4.256	4.46207	4.48935	4.24931	3.34025	4.89571	5.5376	5.10096	6.58406	4.85109	7.25769	6.33653	6.34823	6.35071	6.77119	6.67573	7.88397	7.05087	6.44933	6.80725	6.19277	5.93014	5.90664
OG0000651	5.27767	4.54762	5.24515	5.19239	5.159	5.4977	3.99267	5.02439	5.11564	4.16967	5.7375	5.34875	6.3893	4.1011	5.25902	6.13637	5.73258	6.55938	5.91687	6.19727	2.05418	5.0876	5.49459	8.06583	8.03276	7.69883	7.40189	8.40992	8.09315	7.14643	7.36851	7.37428	7.9271	8.0176	8.93673	8.05641	8.43594	8.19167	8.60459	8.32153	8.25454	8.36837	8.49023	8.47286	8.219	2.50106	3.1763	1.78688	-0.430194
OG0000653	3.52571	4.85805	4.00198	4.20551	4.02894	1.29659	3.69404	1.86112	0.88616	3.98604	2.13484	5.60082	5.21502	6.91822	5.51225	5.47232	4.7694	5.43385	3.34214	4.7726	5.07127	3.97773	4.56897	3.75514	4.41255	0.623694	2.7443	4.10686	4.21235	0.131639	1.4537	0.745159	2.56795	4.18275	2.08589	2.62092	0.921678	2.13062	1.80866	2.17815	1.80537	1.05351	1.20446	-0.176477	0.456306	4.81828	5.32695	4.25572	5.00844
OG0000654	8.66787	2.98173	1.77925	8.33154	7.32235	8.11388	2.17064	0.53473	7.96803	6.96569	7.40042	7.46754	7.30425	6.87679	7.42264	7.22677	5.85564	7.94786	7.55582	6.43641	5.27242	6.54237	6.9217	0.63016	4.08033	2.5234	3.07058	1.17849	0.842634	2.16947	0.756585	1.15418	0.602492	2.30388	7.24298	8.35051	6.6496	8.0823	8.62487	7.80544	6.4058	7.20249	7.34724	6.51722	8.08887	3.38826	6.01393	3.30396	-0.639397
OG0000655	3.94468	8.06622	8.0561	2.22581	0.590528	2.85524	7.36892	7.10272	1.28229	0.260016	4.94976	4.89359	6.50953	6.28894	6.04923	6.39998	3.85442	5.8993	5.82241	5.28896	1.71835	4.78306	4.04154	4.36334	5.06752	2.50622	4.98274	5.32039	5.80265	4.52499	4.01718	2.68956	5.17148	4.42489	7.45978	6.33119	6.96551	6.90472	8.052	8.15399	6.66471	6.9511	6.76117	7.82148	6.42063	4.25912	3.28564	3.1311	1.2604
OG0000658	-0.437058	0.141125	-0.0494361	2.13805	0.446645	0.689947	-0.15808	-0.315976	1.07503	1.0523	4.44604	4.88464	3.99097	6.94558	4.7285	4.53312	3.64977	3.37535	3.008	3.47755	4.09886	4.16322	3.3772	6.11042	5.92034	5.31512	5.77799	6.2184	5.79401	5.95192	5.65161	6.20005	6.07482	5.36443	4.44545	4.62203	4.1485	4.5078	4.38342	3.7502	3.52435	2.56951	4.4416	4.08731	3.71474	6.09726	6.38793	6.09228	5.85899
OG0000660	4.43692	7.43579	3.26148	3.73851	4.85118	3.96128	8.76482	5.81252	5.51623	4.04283	6.99113	6.63266	8.70658	6.62172	6.01896	7.52911	7.38628	8.0347	7.06874	9.0235	7.88307	9.27505	6.88929	6.34254	6.18885	8.13427	6.5951	7.40589	8.08742	4.92255	7.5535	5.95354	7.91247	7.87829	2.7755	9.14417	3.79333	3.779	4.65458	6.98348	6.18918	6.28964	7.58818	5.35661	5.06058	5.56606	4.7175	4.25345	4.21044
OG0000662	8.87766	9.40501	10.6051	9.38882	10.1676	8.31673	8.28973	8.52873	9.04059	8.98962	1.01444	3.5588	2.67418	4.05924	0.933216	4.17907	2.50975	0.977193	0.25246	2.70973	1.98606	3.19674	2.60118	8.21624	9.13048	8.42019	8.75724	8.12126	8.61484	7.30292	7.31033	6.70118	8.11509	8.42978	6.29735	5.26982	6.09049	6.62092	6.07689	5.67938	5.6504	4.8054	5.41593	5.02434	7.42564	4.36003	5.06037	3.63617	4.3536
OG0000663	7.64952	8.70533	9.34982	8.33352	7.53316	7.18447	8.17016	8.4875	6.35126	7.11365	6.34691	7.95034	7.80219	7.22176	7.60404	7.84728	6.27372	6.5803	7.54485	7.65713	2.50571	6.26728	8.11067	8.70158	7.40808	8.30544	8.46082	7.6962	6.92629	7.82045	7.95063	8.13485	6.07216	7.8495	6.65371	8.7131	5.82108	9.32648	5.81718	6.31726	6.18094	6.04338	6.33764	6.5545	9.37024	9.94113	9.37151	8.26109	8.18855
OG0000664	7.38964	7.93357	7.89114	8.13562	6.99701	6.806	8.16018	6.38556	5.51623	7.44022	5.32063	3.87048	5.43645	4.0118	5.32096	6.6792	2.70035	2.7967	4.52016	5.36446	1.95109	5.53616	6.16768	4.80123	5.31792	6.33434	5.11883	5.60863	4.79336	4.85734	5.48521	3.98831	4.55981	5.93909	3.75279	4.03079	4.64908	4.19656	4.31068	3.91317	4.7253	3.9849	6.27158	4.1508	4.38542	7.58314	7.55443	7.18288	7.00309
OG0000666	12.3256	7.66893	8.32317	7.7721	10.4598	13.2511	13.1656	11.3684	14.0437	10.7734	6.2097	6.86364	7.87439	4.54316	6.16825	5.54665	7.69251	7.48841	7.60116	7.38587	6.71492	8.54526	7.02011	9.22613	9.24185	9.45001	10.1282	9.85038	10.2763	7.9307	6.93034	7.90359	10.2092	11.2243	6.29737	7.88164	9.38254	8.71463	5.89156	6.67306	9.2804	7.72194	9.58487	8.86411	8.37867	5.34707	6.11355	5.33277	5.5846
OG0000667	4.92051	6.00934	4.99735	5.9532	4.74048	6.19213	4.20659	3.42082	1.55275	5.86262	7.88548	7.85631	7.68817	8.18609	7.81927	8.18808	7.51662	6.97568	7.39785	7.63382	7.27701	7.15835	8.18934	5.20634	4.57903	4.30187	2.83162	4.36342	3.61467	4.13397	0.976643	4.50138	2.18056	4.19635	6.32306	6.42572	6.18066	4.95642	7.1773	5.92422	5.747	6.20749	5.99501	5.86781	5.65744	6.52304	6.69789	6.80229	6.39582
OG0000668	10.3185	11.3787	10.2254	10.0561	10.4999	10.3816	11.2165	11.0006	11.5161	10.5692	9.24181	8.10441	8.05537	8.38245	8.36306	7.95468	9.17368	10.2925	9.43127	9.88687	8.63514	10.1783	8.302	8.06794	7.59218	7.73421	7.71932	8.21204	8.83554	9.4563	9.74142	9.85539	9.10179	8.77184	11.7005	12.8016	11.4221	11.9129	12.8124	12.9623	11.9433	12.6941	12.3676	12.3624	12.9822	9.8833	8.85774	9.76047	9.14163
OG0000669	8.67482	8.51546	9.42085	8.1218	6.90515	13.343	10.9221	10.6977	12.649	10.6408	9.88191	9.72845	10.243	10.2881	9.64964	9.62898	10.2509	10.7596	9.84583	10.5219	8.43693	12.5927	9.09089	9.04477	9.72919	10.613	11.2662	8.45114	10.2517	9.47158	11.1166	11.5874	10.1163	10.2809	11.0849	8.48724	10.453	7.69679	9.72057	8.73192	10.0794	10.1157	8.27568	9.1898	7.33795	12.5999	10.8458	10.024	11.8563
OG0000670	-0.536342	2.7422	4.67083	0.645322	0.496904	-0.720454	2.49384	3.29195	1.22346	0.1476	8.12284	10.676	8.70536	11.2888	10.476	8.31422	8.3559	8.08029	9.74241	8.1698	9.11898	9.59643	8.54485	7.91313	6.88382	0.886544	8.87948	10.2106	8.80333	6.3685	2.155	5.43984	8.7215	9.93645	0.382572	3.17234	1.35576	2.84905	0.607031	-0.095727	3.05568	-0.691443	4.19523	1.61189	3.33185	5.37918	2.67813	3.08783	4.94557
OG0000671	6.02621	7.78534	9.19763	5.68159	4.59999	5.8509	7.43341	8.82217	5.19947	4.16012	5.54459	3.89597	5.52754	4.72827	5.13024	5.8192	3.38029	4.51705	3.52296	5.16035	2.01667	2.69358	4.14532	4.689	3.52687	4.55027	4.80313	4.42804	5.53441	4.67362	3.84491	5.0561	6.58909	4.42198	8.1589	6.5677	6.84707	6.55872	7.23049	7.77492	6.2732	6.66539	6.31034	7.2272	6.36799	7.07575	7.66542	7.8257	7.84079
OG0000672	4.93396	3.51091	-0.380443	5.99658	5.30726	4.93762	3.74555	-0.644784	6.70279	5.90591	0.305359	6.65225	4.25413	6.43353	5.11346	5.21701	4.89546	1.37768	5.86922	2.16886	1.09155	6.2188	6.38456	0.117231	-0.0859647	0.433094	1.3297	2.42819	0.298794	-0.100409	0.225374	0.563166	2.75966	2.00539	5.17311	5.56102	5.9183	6.19973	5.73916	5.40645	5.1856	5.34478	6.64709	4.87683	6.00445	-0.885769	-1.16262	2.52629	-0.982734
OG0000673	12.4739	12.643	12.8282	12.6472	13.1823	12.6158	12.7935	11.98	13.8417	13.4282	12.9488	12.5073	12.9551	11.9388	12.1477	12.8651	12.0992	13.2467	12.1839	12.2123	11.8325	11.4158	12.4674	10.7742	10.9851	10.1601	10.4985	10.6746	10.8193	9.97406	10.0449	11.3406	10.9732	10.6321	13.5204	13.8778	13.7635	13.9619	14.2771	13.8196	14.2743	13.8372	13.7178	14.1505	13.7701	12.0084	11.9981	12.7506	12.4462
OG0000674	7.90921	6.82343	11.404	8.20665	7.59924	4.76688	8.02589	8.83969	3.01788	6.87792	12.2229	4.69302	8.30305	5.61348	8.43996	10.4944	11.0073	8.97379	5.92277	9.32017	9.44089	7.84303	10.2863	6.23727	7.72252	5.29352	9.74026	9.11993	6.97329	8.41915	10.5899	6.97228	6.089	7.18499	11.9186	15.2233	11.8764	12.4536	13.5421	15.3052	12.6845	15.115	13.7041	14.4787	13.0345	6.58352	8.03254	8.28861	8.01731
OG0000675	7.61652	5.34748	6.11128	6.87376	5.62596	6.55817	4.76531	5.27155	3.95908	3.6518	7.92806	8.68115	8.62672	8.43134	8.66644	8.48286	7.39441	7.58049	8.2101	8.02152	7.49422	7.49596	7.90355	6.0645	6.63361	6.61478	7.31247	7.33074	6.99774	5.10494	6.77503	5.28989	6.77521	6.82017	8.2971	8.35291	7.80998	8.34952	7.90648	8.50119	7.81133	8.15248	8.33328	7.34337	7.38741	8.57537	9.30512	9.10534	9.33323
OG0000677	12.1374	11.779	11.2578	13.2169	12.3932	11.9669	12.1371	11.6402	12.2973	13.142	9.18214	12.5226	12.0806	12.2635	11.4952	11.4399	12.4724	10.4081	12.4803	10.5394	12.4355	13.1714	11.9957	11.963	12.3068	12.8004	12.7656	12.6861	12.1818	12.1983	12.7086	11.9776	10.9661	12.6433	10.9416	12.9135	12.2844	12.1374	10.9374	11.8449	12.5569	11.4492	13.0468	10.4961	11.8752	13.6962	12.2932	11.5416	12.8502
OG0000678	8.661	6.53829	7.15389	8.61278	8.24963	8.01994	5.75978	6.13153	5.94182	8.07488	8.27495	8.51754	8.85114	7.67211	8.28078	7.11484	7.96482	6.85517	8.14832	8.85464	7.86809	8.40028	7.39965	8.73408	9.0994	9.11044	9.15608	8.95375	8.91188	8.45511	8.6891	8.17667	9.19421	9.15779	8.33028	7.97644	7.72249	8.36158	8.10989	8.03348	7.55481	8.25365	7.22272	7.48487	8.45616	6.10053	8.05435	6.7477	7.12843
OG0000679	5.51997	0.698863	6.41146	1.99521	4.89725	5.42868	0.346253	4.84021	3.58763	3.7109	8.22465	7.62848	8.18333	7.84273	8.13851	8.13797	7.66831	8.24135	7.90826	7.85379	7.41552	6.55973	8.09104	8.10883	8.16675	8.44246	8.06099	8.60643	8.31116	7.51343	8.15676	7.22978	8.45106	8.06223	7.52211	7.84818	7.75311	8.12418	7.25617	7.30298	7.46044	7.65871	7.96458	7.05388	8.16572	6.3448	5.8614	6.3167	5.71393
OG0000681	7.81009	8.81219	7.60857	7.60998	7.97487	7.11631	7.70118	7.40164	8.84681	8.38399	7.80954	8.11609	7.62672	7.85985	8.5583	8.81595	7.44756	7.63093	6.58848	5.09191	6.91917	6.83369	7.79939	6.28171	5.61596	6.19895	4.67337	5.40423	5.54366	5.70499	6.17895	7.30232	3.37509	4.58019	5.98377	4.7704	6.44942	6.47065	5.36403	4.23527	3.61862	4.32079	4.61196	2.78305	5.45611	4.81765	7.10821	7.28478	6.20628
OG0000682	1.42387	5.59111	6.23043	2.43779	0.956095	1.71592	3.76495	3.20448	3.83904	0.601762	8.10367	6.88663	8.03781	7.00538	7.62836	7.76369	7.49157	7.82889	7.35958	7.87563	8.84923	7.79464	7.74309	5.44142	7.97668	9.47071	7.20717	5.12112	8.24249	4.18246	7.05457	7.17791	6.20179	8.67216	8.8979	7.11509	8.47948	8.07441	7.47958	7.79318	7.64341	7.54874	7.37032	7.32783	7.78278	6.25567	7.46966	5.44215	6.6494
OG0000684	10.3354	9.20478	9.36401	11.4114	10.3526	6.6248	9.14909	9.57977	7.14276	9.13923	10.1742	10.124	9.90541	9.82072	9.94733	9.67548	9.39649	10.8839	9.26824	10.4967	9.45357	8.59772	9.77786	9.19023	9.38516	9.90215	8.8141	9.1209	9.48768	9.65105	10.2074	9.48726	10.2084	9.19708	10.1822	7.89015	9.45768	8.9776	8.48817	9.6822	8.56519	10.2823	8.35547	8.06631	8.85872	8.73946	9.2917	9.18042	8.91292
OG0000685	7.08568	4.81397	7.2478	5.47773	5.14034	7.50013	5.26638	7.36818	3.46323	3.13632	4.29706	4.93929	6.22432	5.45043	4.80175	6.07219	5.93901	6.1576	4.93612	5.46727	1.29124	4.33572	4.1472	3.08347	3.27986	3.05907	3.68252	2.50853	2.13396	3.50265	4.78219	4.68377	4.58697	3.496	2.89416	1.49436	3.41687	3.29706	1.10498	2.37855	1.77968	3.28811	2.99587	3.12858	0.367495	0.630542	-0.988869	0.899298	-0.810328
OG0000687	8.40049	9.87601	8.50841	7.90071	7.29358	9.27496	10.2287	8.5418	8.27362	7.22723	7.0853	7.62322	7.56642	6.91566	6.69971	5.62922	8.13922	8.29119	8.82798	7.54667	2.56524	10.0374	5.40771	8.01421	8.99178	8.74374	10.4576	9.90827	9.77487	8.17051	9.71067	10.5353	9.58764	10.3438	9.96355	12.2073	10.0903	10.8812	10.4363	11.4219	12.2132	10.9284	12.239	11.8747	10.9066	2.39428	0.697634	0.301107	2.82016
OG0000689	10.5787	10.0575	10.5752	10.6928	10.0746	10.9066	10.5027	10.6785	10.6634	10.7141	10.3085	10.7135	10.9339	10.3908	10.6297	10.8196	10.5887	10.0635	10.1723	9.7549	9.68528	10.4716	10.3658	10.5227	10.194	10.3322	11.0581	10.593	10.4049	9.71985	10.0515	10.0232	10.6087	10.7181	10.6511	11.0117	10.6211	10.3878	11.0983	10.6832	10.9183	10.5805	10.9889	10.15	10.0792	10.3285	9.88563	9.39248	9.74697
OG0000690	9.27342	8.36908	8.97964	9.50872	7.8997	8.24532	8.35186	8.55114	6.34906	8.61314	6.19451	6.48201	7.58181	7.00163	6.45015	7.22543	6.91685	6.90352	6.67209	6.44898	2.49962	6.53855	5.79113	8.33647	7.66249	8.23707	8.51008	8.45202	7.96478	7.90697	7.77061	7.48493	7.85123	8.52187	7.34296	7.87839	7.2612	7.78346	7.01284	7.19796	7.38015	7.20288	7.37039	6.29362	6.84468	8.00798	7.81993	8.22008	8.05504
OG0000691	8.38585	7.60158	7.26082	8.5995	9.21128	8.75817	8.22628	8.25196	10.6132	10.0745	8.65649	9.12593	8.88706	8.53011	8.82033	8.94	9.94149	9.25496	9.29463	9.40779	9.07802	10.5062	8.32876	8.5753	8.41245	8.87271	8.87577	8.85913	9.31295	9.30643	9.29443	10.8111	9.21291	8.91331	8.44389	10.227	8.60944	8.99265	9.78519	9.66608	9.57538	10.2795	10.5149	8.91951	8.39797	2.9818	-0.27093	0.337227	-0.0506993
OG0000692	8.65527	8.84767	10.4203	8.24511	7.71893	7.84062	10.2263	9.10176	7.90921	6.69045	6.75789	7.63633	9.75523	8.14967	8.62652	7.90383	6.85827	9.16016	7.76833	8.15195	9.83674	7.11927	7.13235	9.31704	11.276	9.61296	10.0911	10.4475	9.6627	9.42362	10.2713	9.89418	9.75617	10.1513	7.60334	7.20275	8.03608	8.60636	6.96321	7.15063	9.48861	8.63514	9.45185	7.14136	7.95143	3.55905	7.90619	8.66028	8.73797
OG0000693	7.73072	3.3209	5.26296	9.02058	7.70857	6.30645	5.2336	5.26269	1.05434	7.61361	6.15863	7.15481	4.98828	8.01414	5.63513	6.2049	5.55156	4.68285	6.08801	3.82855	5.14994	6.22309	6.78122	0.397558	2.08183	0.744459	0.00597421	3.11607	0.596706	2.06197	0.516096	0.887966	0.371602	3.16795	4.10196	1.961	3.94933	2.4199	4.45224	4.32552	3.5295	1.90159	5.58375	3.54539	2.95901	4.03254	3.99994	4.21068	7.3169
OG0000694	8.4676	8.24405	8.18581	8.73398	7.02897	7.939	7.81161	7.7241	5.24435	7.7209	7.82676	7.51061	7.92017	7.72253	7.3586	7.92237	8.08612	7.58645	6.24309	5.53736	5.61014	7.32336	7.88197	9.20212	8.6905	9.43178	9.53362	8.7934	8.39584	8.29019	8.62908	8.7149	8.63609	9.01056	9.81766	10.142	9.26881	9.81466	9.7962	9.83841	9.46356	9.54345	9.93994	8.56268	8.75135	9.23738	9.8098	8.96645	9.48981
OG0000695	8.35781	7.88724	6.15689	7.88778	7.55978	7.63029	7.72594	4.90727	1.78211	7.4707	6.98625	6.20526	7.76996	7.83235	6.84682	7.62318	6.3972	7.03486	5.53229	5.99813	6.45873	4.65966	7.24188	5.28423	6.13961	6.15215	6.83709	7.46862	6.56716	4.74629	5.0645	5.4582	7.41295	6.95979	6.0766	4.06736	6.85716	8.03738	4.71986	5.14255	5.59054	5.07064	5.58942	3.61446	6.75033	8.61635	9.67908	9.45863	10.4467
OG0000696	6.67086	6.66673	7.37904	5.80181	4.90047	9.21582	7.49905	6.63327	9.30298	8.10942	8.19072	7.75512	7.67624	8.03534	7.54753	8.15909	6.42554	8.5835	7.96963	8.12804	7.87752	7.38712	7.97859	7.09501	7.46274	6.74116	5.91923	6.47494	6.83714	5.72286	4.69971	6.57965	5.66492	6.19001	7.84755	11.2448	8.15355	9.44933	9.7052	8.19061	8.74768	10.2014	8.67321	10.0756	9.94269	8.16976	7.80844	7.68344	7.91467
OG0000697	8.59288	6.72832	7.14283	6.89681	4.9088	7.81887	8.0353	9.12162	7.09499	5.63804	0.9604	1.56321	0.581006	5.16716	0.878976	2.73616	-0.0793448	3.52926	0.194968	1.68982	1.93255	1.6917	1.1064	5.09295	2.77949	3.55471	5.91972	4.26245	5.52602	4.64903	2.67819	4.83983	6.42027	5.05174	11.502	9.23612	10.3925	8.45841	10.0995	10.6312	9.49406	9.48079	9.48419	8.42546	7.59046	7.65476	6.54801	5.41335	6.34393
OG0000699	-0.768969	-0.181268	2.11905	0.252823	0.12508	-0.928473	-0.483956	-0.644897	0.746874	-0.176515	5.04899	5.91807	7.75821	5.6637	5.43528	6.96668	5.93788	6.33611	6.34632	4.55125	7.65067	5.78915	5.0592	2.229	3.08602	2.66782	3.00866	2.83961	4.04169	4.1444	4.23772	2.85251	1.16672	2.77727	6.01464	6.56575	6.16961	5.33932	5.84646	5.7264	5.09265	5.46997	5.68165	5.50477	4.69458	2.35125	-1.17714	-0.668408	-0.992061
OG0000705	4.73268	6.28999	4.00012	5.72798	5.90004	4.15494	3.24274	4.45281	5.04117	4.88736	5.95288	5.28001	6.33957	5.86698	5.61995	4.78197	4.6177	6.97855	4.49054	2.84281	7.64897	6.93735	5.34485	6.60194	6.34097	8.30232	6.50257	7.0387	6.75751	6.46036	7.76861	7.05712	6.80196	6.51963	8.04761	8.25473	8.08837	7.37764	8.55157	7.66602	7.31921	7.29148	7.3289	7.53187	6.91993	5.90119	7.25241	5.66686	6.12012
OG0000710	9.23595	8.7351	8.76487	9.3614	9.1338	10.047	9.77356	9.98094	9.96167	10.0105	9.31583	9.28224	9.37446	9.63279	9.34323	9.27744	8.67529	8.75414	8.64244	8.43663	9.06477	8.8828	8.80498	7.43845	7.29564	8.59721	7.85099	7.93373	7.98996	7.1644	8.48047	8.86073	7.92491	8.37542	9.70721	10.4679	9.1187	9.68819	9.72843	9.92056	9.8364	10.0305	9.38884	9.41312	8.79246	7.90092	8.07508	8.17337	7.9342
OG0000711	7.90611	6.6275	7.78464	6.44473	3.83304	8.19517	6.87781	7.32753	7.31562	4.0667	6.78651	6.23254	7.52137	7.86043	5.39803	7.85131	7.68121	7.92347	6.01441	5.93144	2.50953	5.92489	5.24832	10.1608	9.82524	9.76849	10.1185	10.3936	9.79041	9.9964	9.478	9.32377	9.9026	10.0032	9.33079	10.2716	9.22828	9.18645	9.57441	9.25235	10.341	9.26471	9.67746	8.93116	8.49387	5.82605	6.82704	4.47275	3.2752
OG0000712	9.72444	10.8344	10.0994	10.1262	11.0763	9.68522	10.5775	10.0185	10.2634	10.2609	3.22631	4.68442	4.52814	3.8027	4.41089	5.28846	5.09283	5.8381	5.37811	5.32138	2.8059	4.66466	4.28095	10.2043	11.0169	10.4591	10.1309	9.9874	10.7476	10.8529	11.1782	11.1496	10.8872	9.89085	10.0727	9.43283	10.438	9.79735	10.0755	9.86593	9.99842	10.0976	9.04987	9.84259	10.1586	10.5285	10.7659	11.3262	10.3564
OG0000714	8.9914	8.49915	7.65635	8.80566	7.75605	8.17192	6.45768	5.3565	7.18697	7.11116	9.19499	10.5646	10.3366	10.8722	9.16823	9.41163	8.65639	7.89846	10.4194	9.8586	9.73364	9.81958	9.32074	6.01613	0.952026	1.60769	5.98689	4.02289	2.67381	6.67972	1.34302	1.77522	4.56304	4.07607	8.69267	10.2438	9.12518	10.6104	10.5304	9.9528	9.61923	8.85795	10.1616	9.36015	10.049	7.59917	7.42218	7.05927	6.59443
OG0000716	8.18814	6.26104	6.08718	8.28519	7.48033	8.54097	5.89811	5.44188	7.26438	7.51048	0.832181	1.40821	1.34894	2.60619	0.754299	2.48934	3.20001	1.72154	0.100882	1.52896	1.76009	2.58184	0.971808	3.73678	3.13059	4.21573	5.10596	5.21752	4.26208	3.87092	4.36166	3.43668	4.16161	5.56792	7.771	8.2631	8.1226	8.87726	6.74463	7.57756	8.05432	6.94473	8.68056	7.24368	7.93056	5.92081	5.74893	4.25952	8.19981
OG0000717	9.30801	10.2981	10.7376	8.38435	7.79518	9.69253	10.2967	10.6594	9.55767	7.81755	10.2423	10.2361	10.2351	9.85974	10.3986	10.1323	10.2467	10.4775	10.0307	10.4008	10.4726	10.113	10.1913	11.6371	11.9161	12.0617	11.6377	11.9325	12.1509	11.5179	12.0602	12.1669	12.3196	11.6435	10.7333	10.3786	10.5131	9.99854	11.0293	11.041	10.548	10.8021	10.4029	10.7981	9.6553	10.8098	10.6768	10.9799	11.0065
OG0000718	6.74454	5.77622	6.74602	5.14116	4.07529	5.11865	5.41768	4.88353	1.61595	2.71746	5.56818	6.25226	5.08761	6.85071	6.22186	6.54202	5.33526	5.91858	5.30273	5.51945	7.76025	5.90108	6.00865	5.45079	4.47199	4.68153	4.98502	4.87826	4.91512	4.15206	5.13243	3.82146	6.30051	4.21695	8.59521	8.50035	8.82347	8.49812	8.26713	8.25261	9.0349	8.90311	9.11108	8.25457	7.60483	5.05423	6.36722	6.79904	6.56751
OG0000719	12.1537	13.7381	12.3551	13.6186	15.1108	11.6068	13.1841	11.7459	15.2543	13.7488	14.6573	14.2337	13.1645	14.7233	14.0835	13.7351	13.2358	15.1176	13.7514	15.2127	14.865	14.1086	13.9492	13.3132	13.355	13.2237	12.4643	13.6032	13.7454	13.591	13.6053	13.3093	14.9034	13.0706	12.2726	12.467	12.3706	12.0426	12.8333	12.1516	12.8876	12.3535	12.2162	13.4237	12.0342	14.5108	14.2027	14.3411	14.0354
OG0000723	5.52368	5.96196	6.80365	5.11416	3.52524	3.68893	4.70826	5.09613	1.57011	0.54219	6.30839	5.99262	6.61039	6.67022	6.741	5.86328	5.92107	6.31097	6.60293	6.03395	6.74154	6.61587	6.14621	7.03165	7.17467	6.15909	6.62095	6.54637	6.21961	6.87549	5.58384	3.55739	6.77815	5.58152	7.60434	5.06112	5.15599	5.34178	4.96435	5.25601	4.48251	4.99865	3.84335	4.84298	5.23818	5.79778	7.33674	6.52496	6.7385
OG0000725	12.0351	11.8383	11.1405	12.6661	14.5901	11.7512	11.6977	10.8877	14.5119	13.2427	14.5044	13.9408	13.3194	14.4856	13.7675	13.3561	12.9077	14.7995	13.4773	14.7979	14.4311	13.5999	13.4186	13.6351	14.3105	14.447	13.0864	13.6431	13.7905	13.9064	14.7879	13.9479	14.2714	13.2494	12.2638	12.4589	12.3272	11.9227	12.8998	12.2319	12.5246	12.2743	12.2632	13.0196	11.7822	14.2195	13.9427	14.3295	14.0802
OG0000726	8.51995	7.1954	8.46742	8.06179	7.01588	8.60382	7.60315	7.00608	7.72282	5.84445	9.0822	8.98869	9.63536	9.14558	9.11209	9.24638	9.40554	9.17349	8.74067	8.39484	7.69033	9.26237	8.30978	10.4794	10.4594	11.0625	10.8633	10.6689	11.0069	9.78362	11.087	10.8595	10.9847	11.039	8.9139	8.93532	8.73302	9.42894	8.79988	9.01312	9.09406	9.26099	8.95659	8.64944	8.44843	4.88873	2.78256	3.01714	3.50958
OG0000727	-0.254509	7.39975	7.51369	0.941408	0.790375	-0.439722	6.63646	6.14313	1.53264	2.87512	7.2798	6.90966	7.24434	7.42363	7.41076	7.33696	7.65073	7.61252	7.32972	6.84248	8.78624	7.25831	7.16635	7.86309	7.81805	7.5478	7.4079	8.02409	7.85034	8.12508	7.72504	7.6953	8.35829	7.65638	8.83048	8.22514	8.31958	8.36967	9.39671	9.44641	8.28394	7.9441	9.26937	8.80539	8.40709	-0.397828	-0.728427	-0.137656	-0.513539
OG0000732	11.8417	12.1635	11.5498	12.2434	12.9072	11.886	11.9521	11.7672	12.8137	11.4351	13.8201	13.1392	13.1979	12.8296	13.2771	12.9941	12.7839	14.1421	12.9212	14.0923	13.3618	12.9725	12.8471	12.3849	12.7214	12.7497	12.3709	12.3686	12.4524	12.8038	13.1429	13.0558	13.5015	12.1123	11.8723	12.4425	11.7778	11.5825	12.5042	12.0578	12.0945	12.5124	11.8419	12.0204	11.6536	12.7754	12.575	13.0169	12.4125
OG0000733	0.982521	1.70645	1.46645	2.25903	5.25753	1.61177	5.46781	2.70268	2.91099	4.06886	14.7285	14.5036	13.5565	14.9013	14.1713	13.6653	13.2566	15.0955	13.8318	15.1606	15.0306	14.0152	13.9159	13.685	14.3822	14.2804	13.2274	14.0806	14.3343	13.9039	14.7083	14.2189	14.9148	13.7239	12.383	12.5525	12.384	11.8902	12.9419	12.2401	12.9149	12.3646	12.4183	13.1639	11.8771	14.1794	13.7732	14.3119	13.7722
OG0000736	11.3504	11.7061	11.9397	10.6276	11.9545	13.2402	11.8308	13.753	13.1514	12.3205	12.0859	11.4318	11.352	10.8777	11.3063	11.1084	11.6428	11.3477	10.9013	10.8846	10.7235	11.3498	11.0613	11.6169	11.1404	10.8815	10.7433	10.8528	11.3536	12.8984	12.4065	13.411	12.0958	11.0819	11.5158	12.8395	11.549	12.1174	12.9322	11.8187	11.6526	12.0758	11.7105	12.2098	11.4821	11.2347	11.2483	11.3185	10.4068
OG0000737	6.97711	6.39167	7.23669	7.10938	7.22506	5.08433	5.78606	6.56318	5.73724	6.06522	7.25203	5.93363	7.0919	5.26197	5.62265	6.07957	7.80069	6.18889	6.94592	7.26597	7.74258	5.73013	6.3944	6.13039	5.32262	6.94681	5.46004	6.24977	6.10808	5.89398	5.86508	5.43037	4.39744	5.24427	6.0786	6.97931	5.91822	7.51015	7.77981	6.64268	5.71921	6.73036	6.76867	5.49293	6.37779	6.74128	7.41293	6.88743	6.85441
OG0000738	4.53382	4.31254	5.27082	4.93899	5.45209	4.50651	3.64882	4.32479	4.71267	5.55362	2.96185	3.82591	3.71023	3.99002	1.95381	3.60116	3.21453	3.445	3.75391	3.18392	1.05781	3.87481	2.1735	1.8138	1.04977	0.512832	2.27906	1.51759	2.41643	2.22151	0.34828	2.74758	3.2063	1.99999	1.65769	4.11711	1.84831	3.47466	2.15299	2.93576	1.27321	0.266341	3.77982	2.77055	2.93041	-0.480184	1.66927	0.479227	-0.546688
OG0000739	3.47262	6.56057	4.84338	1.73672	0.696231	3.18772	5.57909	3.29003	1.39304	5.16187	7.40429	5.35738	7.18272	7.14951	6.71196	7.11239	7.30592	6.18655	6.1347	6.27148	1.83365	6.59224	6.82348	5.09886	7.23577	7.19025	6.34287	4.79957	5.42419	5.38858	6.6226	6.34753	4.52213	5.79993	5.49625	6.45491	5.72925	7.32574	6.56823	6.22423	6.67823	5.32058	8.2023	4.99888	6.27007	2.46201	5.03207	2.64338	-0.52056
OG0000741	10.3978	9.25743	11.0318	10.017	9.08689	11.0435	9.88125	11.1482	8.98401	10.6782	10.2372	10.2173	11.2506	10.3499	10.4117	10.9981	9.05352	9.83912	8.10773	8.29958	7.91881	7.90961	10.5675	10.5389	11.0085	9.67663	10.3427	10.4976	10.492	10.8157	10.3535	11.9363	11.0906	10.231	10.9369	11.4392	11.684	9.50309	10.8476	9.7476	11.8753	11.293	10.5833	11.4718	9.22711	8.73968	9.46636	9.22108	9.37391
OG0000742	10.1745	9.68767	10.3637	9.62362	8.43383	11.0617	10.1866	10.6517	9.6483	9.23417	7.71025	5.68775	7.59788	8.1396	6.61016	7.28591	7.96363	7.63843	7.06971	6.81752	6.26133	7.02108	6.1855	10.6048	10.2564	9.95857	10.6998	10.6008	10.1132	10.4783	10.0224	10.8371	10.7605	10.2272	10.6514	11.8652	10.9055	12.2211	11.1319	11.3489	11.1805	10.9646	11.8526	11.1583	11.9207	9.78936	10.3092	9.90179	10.0465
OG0000744	7.38771	5.72016	4.95372	7.16346	9.46647	10.6165	4.82262	4.17358	8.50297	7.88697	2.99085	4.58643	3.86216	4.52302	3.36968	4.66556	3.63123	4.0579	2.88435	3.11128	5.70028	2.91771	5.0477	4.57123	5.3048	5.4379	6.63815	6.07884	5.90062	4.61382	4.31694	6.59153	5.40454	5.86807	1.06373	1.52257	-0.811656	2.19496	1.14448	1.9864	0.893758	-0.683931	2.34885	0.688592	-0.426156	7.69111	6.89701	7.44337	7.37442
OG0000745	-1.27657	-0.680504	-0.874141	-0.249653	-0.375551	-1.44078	-0.985741	-1.14956	0.254281	-0.675742	3.36323	0.344124	3.06775	1.51751	-0.242144	2.6969	-1.05766	3.11681	-0.819823	0.457311	0.676529	-0.681898	-0.0556444	7.94102	9.31946	7.75109	8.64886	8.00569	7.7087	7.37099	6.75965	7.97945	7.21024	7.89987	3.65188	2.02131	2.41288	-0.735177	0.719164	2.13748	1.49317	1.77682	3.29702	2.71632	0.495901	7.00414	-1.69896	-1.17358	-1.50654
OG0000746	8.69553	8.49527	8.30136	8.27442	8.16363	8.73793	8.98745	8.80989	8.09857	8.37239	8.58611	8.33296	8.20408	8.26097	8.48535	8.45091	7.87855	7.89843	8.23758	8.26745	5.82588	7.0405	8.54503	7.84648	7.64672	7.9822	7.8221	7.89597	7.85494	7.97141	7.10547	7.95191	7.91166	7.60975	7.46449	7.16177	7.43665	7.08986	6.97598	7.47287	7.44484	7.05913	7.10689	7.50146	6.92681	8.47547	8.51274	8.17697	8.53593
OG0000747	3.66092	5.32657	5.00899	3.7296	0.924021	3.3116	4.23692	3.43693	1.67683	4.11637	9.1957	10.491	9.88546	10.2735	10.0324	9.97442	9.80546	9.55887	10.0721	8.90745	7.71081	9.68009	10.0108	5.34962	5.75163	5.48434	5.6861	5.73658	4.7786	4.82161	3.72101	2.3452	3.34177	5.50715	7.81988	8.2705	8.39967	8.94785	7.30252	8.21628	8.37166	7.79941	9.0126	8.16026	8.8613	2.62406	5.67127	5.21394	4.99915
OG0000748	6.82924	6.67927	6.92428	5.70049	4.60664	7.65352	4.95039	4.09073	8.7252	2.53052	5.89781	6.97438	3.23936	7.17643	2.48777	7.86855	12.4473	1.25394	9.82056	6.34548	2.31326	12.4677	5.73509	9.25416	9.90049	9.41422	9.92021	8.66122	8.98499	10.999	9.90574	7.69807	10.5515	8.78852	2.17161	1.76123	12.4279	3.98826	2.51212	3.00102	13.99	10.7797	14.3611	12.1073	3.51187	2.65881	6.89157	7.5471	8.37304
OG0000749	6.14073	7.68249	7.17131	6.3701	2.44311	5.5814	6.29034	6.80514	4.7761	4.16153	8.24452	8.13093	8.53437	8.32864	8.02224	7.97581	7.88618	8.28971	7.9505	7.66181	5.6608	6.70077	7.72917	7.95394	8.29452	5.10805	8.14785	8.1413	7.57428	8.07198	6.90382	7.94088	8.14481	8.06208	9.22578	9.28886	8.56625	9.91898	9.23027	9.36287	8.52951	9.04762	9.44806	8.26587	9.67589	7.41873	7.60648	7.87812	7.55073
OG0000750	7.59055	6.70015	6.45632	6.72255	7.36743	7.5594	6.63305	6.75758	7.3528	7.80052	5.96017	6.60605	6.82058	6.13032	5.8564	6.06715	6.31414	6.14601	6.67615	6.14765	1.74835	6.16499	6.4078	7.76328	6.57912	7.41275	7.03571	7.55837	6.81192	7.25107	5.77075	3.11708	6.17438	7.57314	3.68959	3.96839	2.46512	3.83496	2.69757	3.34285	2.1025	3.95983	3.24469	4.08796	2.72503	0.745572	1.44897	0.523807	-0.621234
OG0000752	10.827	9.23723	8.41529	10.0556	10.8439	11.856	11.1113	10.2063	12.0593	11.211	7.94278	6.64137	6.99942	7.44191	7.99552	7.63215	9.12006	8.50214	7.25671	8.55895	6.94298	7.83182	7.79421	6.24218	10.2272	8.55706	6.77542	9.30416	8.04902	8.02682	12.3087	7.99365	9.27688	8.26633	8.98274	9.42219	10.0472	10.3531	9.12824	9.12892	9.96252	8.27213	10.8467	10.0806	10.3075	9.35818	7.68403	7.93204	9.1985
OG0000753	7.34792	6.24094	4.58951	8.20518	6.90602	6.59677	6.12116	3.61202	6.67264	7.36608	7.44266	8.87743	7.67323	9.22155	8.23471	8.24355	7.668	7.39398	8.2036	7.37599	7.40042	7.91436	8.20294	0.80119	0.558108	1.18262	0.373138	2.18812	1.88592	0.540889	0.931255	1.34121	3.47109	3.35229	7.40044	8.34446	8.4364	9.37802	7.2954	7.36863	8.02868	7.98815	8.83153	6.62405	9.43769	5.85424	2.98193	5.08562	4.55123
OG0000754	9.25054	5.81792	6.92515	9.53471	8.76079	7.90171	5.19372	5.55876	10.7465	6.90867	6.07009	7.40783	7.54973	7.0186	7.55241	7.93011	6.43865	7.50863	6.88209	6.15793	5.04442	6.74188	7.08083	9.6847	9.1225	10.7097	11.0047	9.76111	9.01675	8.59673	10.2813	10.1287	8.28675	9.67034	7.16659	8.13457	7.98005	10.1465	7.27314	7.77256	6.98383	7.56896	7.57271	4.81745	9.09856	5.82038	6.06565	7.86507	8.87853
OG0000755	6.39378	5.48542	6.37055	5.54912	5.48763	6.73263	6.54466	6.89026	6.06249	4.75901	7.89681	7.24608	8.32211	6.71394	7.35507	7.94892	8.13627	8.29603	7.75133	8.35538	6.99561	7.25623	7.17188	7.87015	8.01263	7.64127	8.52807	8.42308	7.83209	7.60017	7.69672	8.0057	8.23069	8.33278	10.3581	10.19	10.2662	10.1053	9.85497	10.4801	10.2817	10.008	9.99906	9.80765	9.97269	4.7588	3.2626	2.32808	0.868066
OG0000759	3.50975	1.67739	4.85778	2.9598	0.632991	5.73674	4.13132	5.31313	1.32733	0.301701	6.08082	6.49228	7.04942	6.45837	6.16612	6.1822	5.9299	6.1176	5.71209	3.94888	2.85407	5.73626	6.01166	3.43989	2.75661	1.00466	3.84793	3.90193	2.34432	3.28304	0.767906	3.91857	4.42431	2.7171	6.18211	6.92495	6.24288	6.80593	6.41139	6.20915	6.34472	6.50743	6.49876	6.05304	5.35936	7.6018	6.94431	7.18182	7.59039
OG0000760	6.18334	9.29349	7.38351	6.60623	7.2761	3.01269	8.65566	6.53835	4.24696	0.992018	4.88915	5.66055	6.20338	6.04578	5.99537	5.6931	4.31023	5.19804	4.92948	2.41999	1.50786	4.72418	5.57907	2.37346	0.193135	0.769669	0.0214863	2.5692	0.619937	0.177169	0.538257	0.915121	3.31235	2.92076	4.90365	3.42588	4.54398	4.60313	3.61608	4.19364	4.15456	2.97635	4.14393	-0.198545	4.21991	7.70638	5.42076	6.89819	7.33837
OG0000761	8.31752	7.62721	8.08234	8.11243	6.72984	8.15421	7.58903	7.44003	8.39989	7.88393	9.41511	9.00582	9.03642	9.29918	8.85566	9.11945	8.69198	8.7811	8.70249	8.78964	8.54299	8.18356	8.93765	9.28498	9.24439	9.58934	9.33922	9.32016	9.09175	8.98713	9.11931	8.48669	9.48048	9.4351	9.29379	9.68787	8.976	9.72297	9.56466	9.47692	9.23283	8.99076	9.66677	8.94958	8.82796	8.77464	8.66971	8.48406	8.81709
OG0000763	1.70459	7.75219	7.82914	3.38925	8.59463	2.5818	7.60397	8.0815	2.29529	8.01583	11.9144	10.4388	11.1056	11.9027	11.9522	11.1017	10.7196	10.3603	9.8891	10.9388	13.7331	10.9764	11.3282	8.87973	6.89592	8.39842	6.35552	7.55983	8.21338	8.49264	7.92682	8.65598	6.50435	7.93987	11.6119	12.4112	11.042	11.234	12.8201	12.2522	10.9839	11.823	10.7302	11.4415	12.2566	2.86152	6.9309	7.59432	7.3044
OG0000764	4.5092	6.27573	6.66851	4.43887	2.83854	6.18859	7.86548	7.48135	5.76083	2.1136	5.29136	5.33199	4.9665	4.72973	4.11946	4.67995	6.92531	6.18537	6.08366	3.71563	1.98679	5.96563	2.99993	9.33891	9.96301	9.11099	9.37213	8.34948	9.24921	10.1364	10.0972	9.66147	9.95005	9.07348	6.97017	8.33982	7.26073	7.63584	7.02696	8.08845	7.48935	6.66479	8.13614	7.16819	6.88891	-0.420395	-0.751464	-0.159592	2.18993
OG0000766	10.5021	8.28328	9.66644	10.0952	8.11964	10.0656	9.04026	9.47543	8.98762	8.16378	11.2389	10.4026	11.1592	9.94593	10.9612	10.8419	11.2426	11.6833	10.8116	11.4558	10.0931	10.7123	10.1286	8.05852	8.87749	8.04692	9.3579	8.87574	8.46406	8.39522	8.39384	10.0409	9.86223	8.86386	12.2873	13.1317	12.382	12.4094	12.4948	12.6409	12.8546	12.6017	12.7901	12.7435	12.5785	9.12119	8.84694	8.94339	8.95233
OG0000767	7.95418	7.55714	7.46808	7.42547	5.61549	7.53816	7.1574	7.07851	4.45359	5.89841	8.49513	8.14857	8.39508	7.23271	8.63138	8.54111	8.29531	8.07606	8.58989	8.08125	9.0264	8.588	8.59692	6.93103	6.90816	6.53041	7.34597	6.02873	6.98982	6.47032	6.46602	6.79578	7.00784	7.22723	7.82554	7.15176	7.47044	7.67389	7.77234	7.93428	7.28936	7.50129	7.43107	7.83369	7.82718	9.06976	9.54614	9.42929	9.37641
OG0000769	10.3239	13.4753	12.6589	11.3615	13.8835	10.2574	13.1985	12.3228	13.7866	12.7668	14.7572	13.9023	13.3472	14.2604	13.7305	13.2467	13.0015	14.9933	13.497	15.0168	14.7301	13.399	13.7498	13.4341	14.0625	14.2622	12.9733	13.8191	14.0623	13.7854	14.7797	14.1289	15.2763	13.3953	11.6337	12.3478	11.9647	11.7397	12.4496	11.8451	12.3295	11.6238	11.8911	13.0496	11.6903	13.1177	13.1593	13.7871	13.2348
OG0000770	1.70893	1.6989	-0.581619	0.0224613	-0.100228	0.74601	3.56482	-0.844634	0.494028	-0.390893	4.27094	5.83492	4.19711	5.01547	4.56293	4.36927	5.88842	5.67679	6.01396	4.08807	0.896543	5.77588	0.212499	6.91105	2.83064	1.43823	7.90596	7.16981	5.32912	6.57945	2.86445	3.94451	6.79338	6.2803	-1.25748	-0.925183	-1.20855	-0.448142	-0.702798	-0.594615	-0.889187	-1.09604	-0.66221	-0.642248	-0.870026	3.99532	3.27432	5.35272	5.39544
OG0000771	12.6844	12.0317	12.3854	11.7971	12.9473	12.956	14.3957	12.8564	13.0908	11.6402	11.6122	12.397	11.6751	12.1303	12.5032	11.8482	12.1752	12.8465	13.7401	13.8042	12.6073	12.6609	11.6286	11.7451	12.703	10.8969	12.0015	11.6979	10.9807	12.7995	12.4328	12.1471	11.7517	10.7523	12.3625	12.9356	12.9323	12.7207	12.6502	12.5878	13.6983	14.0841	14.0836	14.6545	11.3955	11.0901	9.79296	11.5699	11.9878
OG0000772	12.2345	13.5368	12.7057	13.3499	14.6939	11.8517	13.2455	12.1769	14.9724	13.4096	14.3876	13.5241	13.2111	13.911	13.462	13.3195	12.5273	14.5548	13.0252	14.8062	13.8564	13.3112	13.1361	13.1525	13.1315	13.5582	12.1487	13.3373	13.5562	13.3077	13.6632	12.8571	14.5678	12.6913	11.9932	12.2961	12.129	11.6762	12.6134	12.0048	12.4811	12.0794	11.9557	13.0739	11.4706	13.9523	13.9864	14.6999	14.1889
OG0000774	4.87117	3.59818	3.78737	5.98804	4.43257	4.74928	3.9724	2.40557	1.52237	3.99085	5.97597	7.31158	7.23399	7.61877	7.25385	7.70303	6.64251	7.18554	7.1459	6.34337	6.90907	6.84231	7.76035	5.87103	7.55055	7.19237	7.05192	7.75663	7.39618	5.84712	6.87895	6.16511	7.84281	7.29213	-0.574281	5.43037	5.48363	2.97733	0.0737151	0.201414	5.69756	6.71875	5.43217	4.73301	-0.122793	8.69585	9.3348	7.60462	7.02311
OG0000776	6.62293	6.30759	5.33163	5.44193	7.35388	4.67675	5.08815	5.4012	1.86632	7.43308	8.43382	8.32289	7.67788	8.27869	8.65714	8.70513	5.9611	8.41958	5.9683	6.4579	7.75202	6.00378	8.06879	9.68399	10.6891	9.20367	8.73189	9.56106	8.75778	6.64132	8.25906	5.62571	8.13882	8.45307	6.81714	5.97733	5.91099	7.51241	6.16018	6.37366	5.70693	5.53217	6.11832	5.09996	6.50786	6.69176	7.16369	7.84973	7.84987
OG0000777	7.7256	10.3513	8.71869	8.54127	8.9968	5.97416	9.03356	7.47483	8.79778	8.27397	10.5785	9.13713	9.86406	9.19366	9.70845	9.30747	9.78856	9.8008	9.74102	9.33591	8.8134	9.50906	9.18983	8.43631	8.53478	8.37182	9.21895	8.5015	9.22928	8.96097	9.21859	9.84713	9.183	9.18542	10.2078	8.49003	9.99478	9.52608	9.03929	10.0148	8.42629	9.53285	7.33033	7.78769	9.60144	8.06606	8.43684	9.31115	9.01703
OG0000778	8.74971	9.91254	9.60822	9.38741	8.89845	8.87052	9.52963	9.19407	8.00102	8.95011	8.9764	7.54763	7.93543	6.64855	9.12496	8.75295	8.87238	7.84484	6.97222	8.32023	7.34798	5.10792	8.57528	6.66081	6.77121	7.83273	7.19757	6.6243	6.37506	7.14291	7.69072	7.50993	6.40267	6.79643	7.74827	8.26853	7.99837	8.43363	7.98453	7.91894	7.66652	7.13346	8.08991	7.5204	7.22381	8.43551	8.93955	9.05861	8.91111
OG0000779	8.23551	12.7734	5.67058	8.30914	7.41592	15.2618	14.5266	13.071	14.3464	12.6761	4.98608	7.5956	3.00664	5.17737	5.92669	5.55251	4.98383	7.07617	8.1385	2.48989	4.93319	6.1831	4.25562	12.847	4.46593	10.4538	14.5013	11.0958	11.9001	12.4282	10.5671	13.6902	14.5743	11.6603	7.32194	4.53309	7.1361	5.96299	5.12611	8.16528	4.98524	4.64983	4.65024	0.751117	5.23359	15.6446	8.38147	9.70097	12.3489
OG0000781	10.0505	8.97849	9.37793	9.956	9.42644	10.4209	10.7626	10.5153	10.4693	9.41144	8.7218	4.59934	7.66198	6.29067	7.76983	7.49634	9.65822	8.28546	5.70579	9.25325	8.62622	5.8637	7.76285	5.24117	3.58223	2.46493	3.83158	5.36088	4.16081	4.23066	3.28475	3.13762	5.83295	5.37928	10.3539	10.3432	10.3562	10.2991	10.2963	10.0325	10.3739	10.2734	10.0622	10.4654	10.2489	9.5349	8.60323	9.42911	9.95263
OG0000782	9.08951	6.22418	7.65034	7.6948	5.79103	7.4364	6.5652	6.63138	7.34867	5.19944	8.73038	7.81062	8.87115	8.05438	8.12317	8.16902	6.80861	8.79529	8.14913	8.1266	7.74381	7.48793	8.18016	9.16699	8.64368	10.0689	8.28927	10.038	9.66017	8.5113	9.78875	8.12057	9.25803	10.2301	6.04921	7.05797	5.80175	7.03438	4.79871	6.24998	5.72165	7.10318	6.00656	5.77614	6.58543	4.39343	5.59977	4	5.11916
OG0000783	9.55802	8.86354	9.23768	9.61976	9.44233	9.77964	8.96983	9.97795	9.49776	10.1445	9.61041	8.53833	9.05599	9.16111	9.11021	9.25755	9.19688	9.12601	8.99182	9.43278	9.46212	9.06747	9.46748	10.1692	10.31	9.03855	9.77336	8.98942	8.95128	8.81417	8.54828	9.35544	8.92887	8.73421	10.7738	10.0334	10.4576	9.73882	11.3409	11.2263	10.2772	10.5468	10.1426	10.9922	9.96154	9.68819	9.39531	9.39783	9.40219
OG0000784	10.431	10.37	10.1061	9.71133	10.6439	11.0014	9.84458	9.72193	10.8431	11.2734	9.55269	9.45552	9.96817	9.7067	10.1381	9.32415	10.9393	9.81076	9.56845	9.65976	10.4998	10.5572	9.36559	6.50215	5.95066	5.96013	6.55351	6.26051	6.04575	6.60761	5.05433	8.75592	7.32325	6.54088	8.45392	8.44049	8.5938	9.1188	8.68507	8.04361	8.56014	8.11974	8.82905	8.21171	9.51013	9.05927	9.2973	8.71774	9.33543
OG0000785	9.77712	7.49404	8.80093	9.2668	7.68821	9.13278	8.5295	8.9785	6.69264	7.57111	9.47401	9.45394	9.64508	9.40167	9.55958	9.34386	8.88939	9.60713	9.4014	9.43204	9.83158	9.52728	9.56835	7.36677	6.51671	6.63506	7.34539	7.39005	6.99202	6.76774	6.15805	6.72445	7.199	7.19679	9.09901	8.83573	9.50268	9.55911	8.96433	9.60753	9.74072	9.72187	9.17804	9.37843	9.44827	9.65972	9.21566	9.41772	9.18516
OG0000787	3.54283	5.34938	3.78001	3.74544	0.556307	2.56025	8.8634	5.8279	1.26438	0.21681	6.49073	8.18588	9.00181	8.17196	8.26431	5.33225	2.25439	4.42186	0.901905	2.54066	1.70984	0.209914	5.65108	1.48194	7.23418	0.935779	2.24621	0.26546	3.68359	5.27307	4.61233	6.78846	0.541512	2.26901	7.05762	7.83052	6.92942	7.69343	7.3564	7.21261	7.76594	6.12621	8.34778	6.14552	7.23355	4.19793	7.70912	6.57892	8.21994
OG0000788	6.81884	5.54217	6.90181	6.18251	3.45712	6.24237	5.32505	5.8595	3.85041	2.72881	0.203669	0.691234	1.57519	3.33807	0.136873	-0.360987	0.868243	0.173065	0.57306	0.791748	1.00097	-0.296106	0.322942	0.0156079	-0.187806	0.331181	2.46994	1.39482	2.74898	-0.202275	0.123749	2.33967	3.29255	2.38942	5.91948	6.6749	6.35065	5.2932	5.41633	5.35905	7.71456	6.67208	7.11632	6.51791	4.08451	3.94076	0.110258	1.88527	1.93092
OG0000790	7.1016	6.52077	7.02125	7.70851	5.37357	4.02574	5.72021	4.48591	1.40838	5.51642	5.74986	6.02947	6.43422	6.12304	5.5728	6.01229	2.16358	4.13059	3.1396	1.61574	1.83689	0.410115	6.22822	5.03713	5.89387	4.59052	5.89019	4.87867	5.77597	4.81223	2.69544	4.8878	6.3204	5.87964	6.45107	5.23252	6.12175	3.8694	5.65347	4.55901	5.49856	5.21262	5.51298	4.48973	3.79056	6.23871	6.42531	5.68916	6.64291
OG0000791	6.13577	3.64428	2.6243	5.92463	6.15661	5.6697	3.55261	2.07849	3.21644	6.0605	0.607562	2.26124	0.268396	2.27203	1.53106	2.79569	2.37769	2.90446	-0.077363	1.25472	1.4678	0.0667494	0.737725	2.93551	2.85887	2.388	4.39861	2.95608	4.04055	3.32424	5.14708	3.99549	4.24451	3.16708	6.78682	7.29916	6.94818	7.6104	7.21465	7.74035	7.08297	7.38186	8.15358	6.17418	7.12352	5.23898	5.24213	5.55893	3.88913
OG0000793	9.60623	8.93655	8.44599	9.56676	8.59838	12.5377	12.4527	12.395	11.1679	9.96646	8.68949	9.22677	8.87563	8.92995	8.6414	8.23384	11.6372	9.19461	10.1024	9.3781	9.93961	12.6619	9.03573	7.19322	5.3922	6.92761	7.62827	7.08039	7.7543	7.88959	7.26708	9.6363	7.90692	6.50655	7.80163	9.03432	9.02107	9.77589	9.05025	7.79544	9.87839	9.39679	9.12092	8.71003	8.77096	10.4966	7.77248	8.4431	8.38486
OG0000807	8.4583	9.91691	9.38219	8.56884	8.35165	8.19918	10.0456	9.03983	7.77939	8.60951	3.8687	1.84517	4.41197	4.23071	3.76718	5.07501	1.35497	3.187	3.76228	4.79612	2.22574	2.21453	4.21245	8.96646	8.90387	8.93163	8.66683	9.27225	9.30817	9.75608	9.64284	10.3363	9.10402	9.17849	5.07803	3.90532	6.67905	4.12864	3.95185	4.87133	5.5842	5.13013	6.07235	4.27521	4.45689	7.52144	8.84698	7.33243	9.2073
OG0000812	9.4449	9.35443	8.22504	8.06928	7.17838	9.91089	9.79097	9.23741	9.12759	6.70775	4.26245	2.89599	4.02913	6.43624	2.9574	4.11341	6.58938	6.85452	6.11105	6.0042	5.7719	7.57363	4.69291	4.21806	4.45024	3.77674	5.46852	4.94983	4.70394	4.69637	6.65733	8.12607	6.54979	5.28018	8.88619	12.9388	8.67647	9.13356	9.38716	10.9695	10.8257	12.4699	12.5983	9.70696	10.3147	10.4107	8.25618	9.57717	9.78665
OG0000814	9.48613	9.41673	9.79693	9.49903	9.77445	9.39919	9.15612	9.02833	9.79568	9.36619	4.72777	4.80213	3.70131	6.34298	2.8404	3.32663	3.93553	4.58643	1.67101	2.8776	2.24567	2.50635	3.66424	3.5882	3.10703	4.62313	2.43828	3.19648	3.68198	3.08575	3.91094	6.12478	3.37317	4.49093	9.73492	9.6339	9.81028	9.84904	9.73523	9.55822	9.21381	9.41412	9.5092	9.00397	10.3479	9.49309	9.72536	9.00319	9.21531
OG0000815	12.1641	12.5751	12.0206	12.8846	14.2446	11.5282	12.3254	11.4872	14.2283	13.4205	14.2373	13.6258	13.1708	14.5195	13.5411	13.3092	12.3682	14.3433	13.0859	14.7199	14.5346	13.3134	13.3302	13.7543	14.1763	14.0426	13.0855	13.6581	14.0396	13.7656	14.3539	13.9207	14.7688	13.3588	11.8523	11.9786	11.918	11.265	12.5875	11.8724	12.3874	11.628	11.7781	12.9133	11.1599	13.6217	13.5649	14.3391	13.8467
OG0000816	9.83358	9.41276	10.1717	9.32686	9.13091	10.4136	9.92584	10.3729	10.4501	8.90115	10.732	10.8371	10.7049	10.4828	10.9098	10.7775	11.0419	11.1993	10.9371	11.1754	10.2601	11.1209	10.871	10.8035	10.5961	10.9572	10.7094	11.0868	10.916	10.9109	11.1177	11.3785	11.4275	10.6869	11.1682	11.0625	11.3018	10.624	11.6213	11.6209	11.4271	11.3429	11.0138	11.9004	11.2554	10.1572	9.82782	9.64162	9.89964
OG0000817	8.05266	7.94425	8.03411	8.21033	7.87879	8.17295	8.23056	8.02904	7.71965	8.39881	5.95188	5.09158	6.81709	4.00955	5.70717	5.73631	5.25003	1.8448	5.25837	3.28311	7.15538	4.20029	6.20434	5.13623	4.42913	1.15306	5.21458	5.38878	4.79181	4.47268	4.41788	1.30611	5.52106	4.49779	5.01076	4.69687	4.14494	4.31861	4.00058	4.32223	4.6961	4.01596	4.94705	4.39609	5.08248	6.90705	6.4953	5.7471	6.14889
OG0000822	8.10295	9.69789	8.51767	7.95169	6.84942	7.94444	9.57864	8.43527	6.53103	6.74725	7.95367	7.69973	7.92478	7.72687	7.515	8.14429	6.78877	9.4719	8.59585	6.91312	7.42169	7.81247	6.91351	5.45694	3.69244	3.55898	5.38877	4.91462	5.64672	5.32895	4.78366	5.74064	4.49615	4.23821	9.08192	9.44397	8.85138	9.29198	8.64042	9.92042	8.68816	9.43012	8.90638	8.56259	10.1436	9.17202	9.39339	8.98678	8.75384
OG0000823	11.5219	13.288	12.2863	12.7705	14.4604	11.3879	13.0497	11.9235	14.4119	13.2902	14.6833	13.9443	13.2263	14.3989	13.6363	13.5857	12.9461	15.1009	13.4561	15.0652	14.5551	13.5151	13.6665	12.7856	13.3877	13.2372	12.3681	13.238	13.4784	13.0647	13.6629	13.2442	14.8399	12.7777	12.4751	12.406	12.5391	12.1078	12.9863	12.3627	12.9252	12.3387	12.2672	13.3493	11.8662	14.1356	14.3978	14.6613	14.376
OG0000827	12.6911	13.6397	12.7057	13.6366	15.4506	12.3503	13.4909	12.4611	15.1324	13.8468	14.9944	14.4091	13.4847	14.5598	14.1774	13.7674	13.3025	15.3156	13.8198	15.4414	14.8296	14.0109	13.9944	14.0035	14.3738	14.5293	13.6668	14.1489	14.4422	14.1774	14.7937	14.2666	15.2038	13.7998	12.6515	12.3447	12.3137	12.0239	12.9402	12.5623	12.5842	12.343	11.8334	12.7614	11.8361	14.1194	13.7761	14.1165	13.6767
OG0000828	5.26296	1.80997	4.96688	4.38282	0.898867	4.80694	4.62776	5.25836	1.64571	1.3137	7.80788	7.87717	8.78828	8.45877	8.21382	8.16087	6.94599	8.07519	8.14343	8.63648	8.48163	8.70872	7.43073	7.86762	7.00325	7.23857	7.35049	7.40217	6.62116	5.17288	7.25498	6.67668	7.21949	6.85854	8.83674	8.27019	8.63342	8.69054	8.65366	8.68381	8.78058	8.54057	8.84538	7.7776	7.64729	3.59327	1.70786	2.82744	3.28296
OG0000829	0.747005	1.97189	4.81078	1.22413	0.0774823	1.36938	1.02442	2.00946	0.512766	-0.125415	2.27142	2.45843	4.22276	3.00705	3.95828	5.58768	3.30161	3.41917	2.5259	0.670136	0.860542	3.38656	4.66799	2.04874	1.8147	0.309525	3.0755	2.25246	3.16784	-0.0657169	1.78826	0.403425	0.0685304	3.54357	4.62704	3.66616	3.61439	3.703	3.31611	3.05471	3.77664	2.3564	3.62211	2.99442	4.0536	-0.571686	2.73808	1.43766	-0.628616
OG0000830	12.0413	13.3189	12.0665	12.8775	14.1667	11.9965	13.1215	12.1517	14.5534	12.9294	14.3573	13.9448	13.2126	14.0787	13.6003	13.1435	12.8529	14.6423	13.2965	14.6946	14.4559	13.4519	13.3756	13.7379	14.2175	14.2706	13.318	13.9674	14.3183	14.2067	14.6628	14.2417	14.9189	13.7612	12.7225	13.0053	12.1883	12.4045	13.3172	12.7852	12.6257	12.996	12.0435	12.571	12.4813	13.1807	13.1617	13.3482	12.7035
OG0000831	5.18247	3.10667	5.38578	3.91026	1.33455	5.12273	3.89818	4.42349	2.12423	0.962259	10.2882	10.6051	10.3484	10.9337	10.2952	10.1419	10.0088	10.415	10.5105	10.0819	10.693	10.5154	10.4803	10.8517	10.876	10.6968	10.9608	10.8795	10.4816	10.6288	10.7272	10.2608	10.4587	10.9315	10.2964	10.9036	10.3502	10.8878	10.2534	10.7389	10.6914	10.3743	10.6734	10.1459	10.0299	5.0629	4.13469	3.39482	4.9377
OG0000833	7.77194	9.32431	9.19652	7.41268	6.90897	8.43969	8.96105	8.66624	7.63386	7.2121	6.84138	4.37656	6.27071	3.52824	5.18363	6.04488	6.45872	5.99758	5.21002	5.35849	2.5609	5.91923	4.93122	9.16385	8.38489	8.95662	9.38592	9.07646	8.95895	9.05934	8.84595	9.98615	8.99488	8.95027	8.42575	8.83306	8.84671	8.56824	8.52929	8.35837	8.35533	8.53463	8.63553	8.51587	8.75	9.28464	9.18772	8.81792	9.24188
OG0000834	8.9942	9.65127	9.94267	9.74151	9.2688	7.5657	9.16678	8.83111	6.84532	7.7737	9.15869	8.37208	8.06076	7.37043	8.34808	8.40486	6.89163	8.25139	6.88246	6.46378	6.98705	5.41143	7.57	7.29553	5.69644	5.4825	7.82515	6.50629	6.94484	5.9796	5.38179	7.25922	7.44357	7.48216	10.336	10.0477	10.8777	9.56706	11.378	9.74523	10.4672	10.004	9.0975	9.93213	8.21679	-0.138527	-0.477054	0.128733	-0.257163
OG0000835	4.30669	5.01662	5.16223	3.45734	4.68413	3.33379	1.70012	3.00133	0.640922	-0.199903	3.40179	3.09872	-0.0319749	8.01033	0.197091	1.69148	2.05332	4.20568	-0.329427	0.811585	1.01127	-0.205463	2.91046	2.49135	-0.105118	1.53392	-0.2494	-0.160672	3.69659	-0.118539	1.28572	3.77194	0.0619024	1.34825	4.55805	4.90256	3.94257	6.20725	4.62692	4.35103	4.3885	3.71878	4.96477	3.85256	4.194	5.54001	5.28641	4.96822	4.96319
OG0000837	11.1706	12.8064	11.9082	12.7341	14.4147	11.0167	12.5651	11.3943	14.5724	13.1256	14.3014	13.696	13.1723	14.5002	13.8477	13.6658	12.9943	14.7766	13.372	14.7971	14.5388	13.5531	13.5073	13.4426	14.2764	14.2019	12.6925	13.2181	13.682	13.7439	14.6285	13.9512	14.779	13.0086	11.6972	11.6401	11.7351	11.178	12.438	11.5882	12.1253	11.5423	11.7615	12.8706	11.3675	9.57571	8.62449	10.3499	9.37064
OG0000838	4.90669	3.43863	5.50494	2.82595	0.122646	4.49588	3.05136	3.25678	4.02653	-0.112352	1.37516	0.684665	3.04096	1.7264	3.50377	2.84716	3.11453	2.88295	1.89092	2.70729	0.964448	0.843639	0.380949	5.266	3.19176	0.387691	5.24602	5.26566	4.01941	4.9846	0.218767	3.26747	5.97333	3.99059	4.21587	1.82893	3.32594	3.66103	2.76003	3.17414	2.87018	1.92334	2.45894	3.68748	1.89536	3.15363	-0.848653	-0.484581	-0.719246
OG0000842	2.21756	3.03764	4.03633	3.66228	2.32966	0.92036	2.75527	2.77627	1.02946	0.0209033	4.3898	1.12114	4.90715	4.93316	0.496655	1.41954	4.0867	0.537143	3.53703	4.0996	2.65515	3.42997	2.35792	7.57143	6.90758	6.70071	7.51663	7.49235	6.67799	6.82726	6.33181	4.68596	6.40942	6.59126	2.99058	3.92814	1.71864	3.23528	4.29871	3.82904	3.25554	2.62204	4.95505	-0.261101	3.03921	9.94507	6.95966	6.51727	5.6912
OG0000843	9.76812	9.42187	9.41166	9.94993	10.1519	9.44588	9.26275	9.29115	8.68194	10.0288	10.0203	9.66242	9.6429	9.6228	9.65111	9.46181	9.42156	9.65541	9.37272	9.39369	10.0955	8.5481	9.56539	9.88689	9.78521	9.65311	10.0313	9.55236	9.94879	9.22799	8.91678	9.20885	9.95586	9.79185	9.69415	9.5101	9.3631	9.64638	9.34263	9.50011	9.18277	9.20273	9.44433	8.80856	8.59434	9.77962	9.56189	9.35458	9.52612
OG0000845	3.43712	-0.12009	0.599223	2.44505	0.216716	1.77641	-0.453213	-0.630599	0.900956	-0.114863	3.88946	7.43571	7.97766	6.87438	7.44341	6.75779	5.3254	6.01902	6.71182	3.43843	6.27517	6.70864	6.77223	4.50073	3.15025	3.57121	4.58061	4.10004	3.14284	-0.0160951	0.350768	0.731344	2.57359	2.0803	-1.09934	-0.722046	6.5051	2.34344	-0.469527	-0.346603	7.00585	-0.916008	7.62813	6.85175	-0.659428	9.74997	8.39311	8.18042	8.1201
OG0000846	4.38573	4.78824	6.39995	4.16794	0.381981	3.51113	5.07421	5.01626	4.39289	0.0616856	4.86643	4.51998	6.17428	5.28147	4.54451	4.32143	6.03745	5.81714	4.41688	4.96516	1.46266	6.40459	0.729952	2.67695	3.5906	2.80707	4.90306	5.11366	4.04029	3.01809	3.08835	3.80562	5.8492	4.60443	5.0157	8.77707	5.44109	6.9828	6.00019	7.12761	7.10426	7.58878	7.92576	7.77607	6.12971	-0.695007	1.69027	1.83641	-0.800092
OG0000847	6.41326	6.95354	8.44297	6.96398	6.99657	5.67728	6.98003	6.92745	5.13911	7.88586	0.404395	0.929389	2.09407	2.06626	0.332784	-0.199373	-0.517815	0.371577	-0.273284	1.03826	1.24529	-0.130154	0.532428	5.70366	4.28487	0.54128	5.0446	2.21999	0.397363	4.32618	1.99145	2.46003	3.22432	2.49351	3.38653	4.44474	4.68686	4.61292	2.18897	2.34151	2.86101	0.893172	3.52553	1.50108	3.55053	6.64832	6.51687	8.1279	6.47354
OG0000849	-0.171859	0.524111	0.295268	1.04487	0.890851	-0.35948	0.164633	-0.0255848	1.64868	0.529777	8.58519	8.82002	9.1041	7.87545	8.73721	8.60086	9.77902	8.61528	8.78958	8.61687	8.06594	8.99757	8.11232	9.47269	9.53652	9.00386	9.34344	9.02605	9.43884	9.40428	9.0001	10.6358	9.60049	9.44271	9.19817	7.7701	8.65312	7.7223	8.60368	9.21941	7.875	7.58991	8.58543	7.51862	8.17049	4.21081	1.51338	3.90736	1.57116
OG0000850	5.08695	3.92164	5.41861	4.77137	5.23234	2.00685	0.0239504	0.633727	1.34219	3.75272	4.88309	6.06366	4.41787	2.57506	4.46762	5.59795	4.59126	3.67611	4.67307	4.42567	5.70053	3.54118	5.67309	5.24872	7.15434	3.90878	5.41863	5.22428	5.64559	5.08406	5.22898	3.4505	4.87549	5.20669	6.88916	6.78482	6.74748	7.23232	7.15471	6.62033	7.04593	6.32273	7.38866	6.85734	7.17709	3.1615	4.67814	5.04071	5.70465
OG0000851	10.7215	10.8147	10.6034	11.3036	10.5739	10.9615	11.2195	10.9693	10.8818	11.3674	9.89884	11.2515	11.0457	11.2011	11.0109	10.7734	11.4473	10.0086	10.8495	10.0255	11.3169	12.1125	11.2751	10.7489	11.1176	11.1667	10.8966	10.8201	10.5994	10.8476	11.3212	11.3894	10.2092	11.2239	10.7815	10.4452	10.9423	10.5581	10.6099	10.7809	10.6493	10.3697	10.5652	9.9344	10.4434	0.350914	0.00499904	0.624682	0.229585
OG0000853	3.79184	4.52397	3.82364	5.04029	4.27358	4.87524	4.49486	4.428	1.86848	4.98677	8.95185	8.5029	8.62534	7.52186	7.98104	7.94916	8.20315	8.90294	8.63924	8.57972	8.52514	8.03143	7.34794	7.22829	6.20813	6.38434	7.76102	6.99213	6.31973	6.86775	5.21889	7.04073	6.46548	6.65165	7.87083	7.56933	7.55553	7.96902	7.71217	7.25425	7.09492	7.17042	7.13839	8.09138	7.49233	9.48453	9.07386	8.52465	8.52908
OG0000854	5.0072	4.86137	5.29227	3.80736	6.25611	2.04455	4.34824	7.14456	1.43066	3.34472	5.7614	5.15849	5.82134	3.93734	4.58637	5.34683	4.48523	6.12121	5.018	4.95899	1.86243	3.95263	5.29156	6.42296	6.58675	7.32082	6.75442	6.83279	6.33417	6.32128	6.58828	6.62268	7.16681	6.86728	4.42608	5.86504	5.69587	5.36588	5.5514	5.2731	4.71945	5.25045	4.88366	4.49908	4.61085	7.23521	5.91522	6.29259	4.69436
OG0000856	9.67048	9.84838	9.79299	9.52195	10.1664	9.642	9.74199	9.58345	10.0812	9.98402	10.4588	10.2794	10.1916	10.5825	10.4667	10.3556	10.3982	10.1152	10.2254	10.0944	10.8789	10.349	10.4474	9.91941	10.5015	10.1159	10.0725	9.67171	10.1306	10.0421	10.3507	10.2493	9.92536	10.0234	10.4852	10.45	10.6215	10.478	10.4362	10.1554	10.4022	10.3296	10.2135	10.2772	10.6428	10.0944	10.2326	10.3389	9.9144
OG0000857	5.9916	7.49917	7.64504	6.40323	7.11341	5.0003	6.3206	6.5854	3.98722	4.38454	9.20316	9.66078	9.19892	9.08459	9.06075	9.59451	7.70686	8.97179	8.48015	8.55827	10.1208	7.68838	9.36096	8.95083	9.21297	8.82151	8.6336	8.64104	8.59417	8.32238	8.16121	8.58482	8.5367	8.15323	11.219	10.0763	10.4454	10.0017	12.1017	11.8699	10.4783	10.3937	10.022	11.2314	9.69795	3.35013	2.72314	5.37905	2.24644
OG0000858	8.78866	9.56662	5.42998	10.1418	10.8835	10.8174	7.94112	9.69624	10.1322	12.9354	9.90367	11.503	10.3074	10.8104	9.79215	10.4193	14.0612	14.1171	11.3497	11.918	13.0996	11.8326	12.9856	10.363	11.9314	9.70086	10.8148	10.9701	11.0092	10.2194	12.0767	11.8766	11.5428	10.7982	3.55636	5.86837	10.6656	6.4684	5.53988	12.083	7.08926	9.23162	6.71481	8.58204	9.61964	12.5683	9.56226	11.1907	10.5069
OG0000859	7.11828	6.34129	6.32736	7.10858	0.160388	6.55371	5.81065	5.31049	5.36889	2.1474	5.25877	7.91136	7.19191	8.54155	6.28933	7.35649	5.64257	5.96656	7.46136	5.42447	1.20995	7.56927	6.97267	3.05889	1.97069	0.509393	3.39553	3.42568	2.07552	3.09519	1.35581	0.648332	2.80525	3.9331	-1.08751	0.712704	-1.0349	2.32278	-0.490692	-0.374093	-0.691384	-0.913907	-0.446957	-0.425443	-0.670762	4.77255	4.63905	4.46451	2.4338
OG0000860	4.53029	6.35745	6.93664	5.27787	0.934817	6.76007	5.52186	5.5358	1.67869	2.20818	7.66117	7.19559	9.0191	6.10247	8.36608	8.44362	6.11745	6.27878	6.26391	8.12554	7.58633	4.87333	7.89132	5.6997	4.94449	6.50203	6.23827	5.29695	5.79764	4.82343	5.46898	5.85343	7.06511	4.90734	9.47916	9.26108	8.8406	6.88924	9.21022	7.96419	9.25881	8.9056	7.76956	8.54291	5.54547	3.65876	6.70511	5.87984	7.36104
OG0000864	5.72676	5.96396	6.14333	4.77367	0.437214	4.41342	4.59328	5.30814	1.10824	3.46375	4.81737	4.8256	5.04392	6.9583	4.64258	5.0909	4.896	5.83656	4.75916	6.0097	5.53677	2.26703	4.48243	3.5175	3.49447	3.15688	3.26959	0.16096	1.64095	3.47349	3.1132	0.941192	4.26549	2.93253	7.08905	7.68152	7.24187	7.66618	7.29597	7.20489	7.66649	7.20801	8.01438	7.16358	6.38705	-0.644557	2.61119	3.94137	-0.749512
OG0000865	5.49784	4.0776	6.76964	4.30088	0.374151	4.85838	3.77262	6.58325	1.07521	0.951498	2.20399	1.16972	1.76596	2.3455	1.51439	0.859275	1.40639	3.16986	-0.124467	1.28779	1.51309	2.22605	0.741026	7.92185	5.55598	6.3695	6.91063	6.45289	6.61282	9.16836	5.34332	7.36414	7.22633	6.79443	6.18619	9.15716	8.6367	9.1769	6.39084	6.32054	8.74214	9.20423	7.99722	9.25007	9.28678	-0.765235	2.78097	3.37122	-0.876897
OG0000866	8.71158	8.82201	7.92659	8.90259	8.84885	8.92599	8.73072	8.98596	9.46053	9.5536	7.07014	7.1932	5.18833	6.9043	6.2157	6.4535	6.72997	9.57501	8.04908	7.79891	1.79702	9.0006	4.46928	2.77756	1.23749	0.997554	3.66486	1.69787	2.32316	1.76088	0.74837	2.11807	2.43176	0.81145	-0.7743	-0.3809	4.76271	0.187297	-0.116689	0.0122343	7.07586	-0.583326	5.13608	6.11238	-0.315457	9.15697	7.42876	8.40796	9.20292
OG0000867	-0.0418084	0.663815	0.431704	1.19262	2.30035	-0.231971	0.299255	0.106442	1.80727	0.669563	9.0849	8.3498	9.10961	9.14766	9.05891	9.3853	8.10823	8.90568	8.57673	9.01347	9.79601	8.95561	8.82296	9.37427	9.0441	8.96301	8.90395	8.44171	8.72249	8.17304	8.93082	8.09538	8.55126	8.68922	9.8565	10.1654	10.4658	11.1466	9.44834	9.45958	10.9763	10.2774	10.5911	10.4438	9.94867	4.08006	4.76795	5.27221	4.14648
OG0000869	3.35672	2.21212	2.84796	4.848	6.38446	2.59916	1.79889	0.758762	1.71809	5.02233	7.55585	9.61669	9.95754	9.87616	9.33232	9.31768	7.87213	6.66923	7.73314	6.56349	10.2138	7.60282	8.97097	7.59507	6.67777	7.52131	7.66397	6.83875	6.86139	6.53033	5.69801	4.07545	5.13215	7.4566	6.36173	6.18822	6.19854	6.32148	6.36887	6.77977	5.65022	6.21985	6.83092	6.24822	6.56752	7.15371	7.53178	9.29157	9.16779
OG0000872	6.67035	4.89002	5.20288	6.64011	7.58931	6.06278	5.34279	4.94503	6.24528	6.37882	7.20971	6.50991	7.40531	6.75582	7.53495	7.16778	6.28128	6.52215	6.95634	6.63374	7.68155	6.42607	7.34239	5.52344	5.17594	2.75407	5.26167	5.63583	4.61679	4.73266	4.84118	4.92404	5.13073	4.48607	7.33778	8.68534	7.27374	7.50515	8.14938	7.89729	7.41819	8.07781	7.11359	6.96968	7.39015	6.32677	6.70558	6.38178	6.84413
OG0000873	8.9984	7.91156	7.22648	9.76239	8.99505	8.18314	8.21469	7.10027	9.46453	9.38561	4.93512	3.21904	4.95096	4.13826	5.10268	5.33224	5.73162	4.09245	5.04221	5.31769	6.59419	5.37076	5.51017	5.71865	5.22912	5.4656	5.9918	5.44389	5.82127	4.70306	4.65307	4.53551	4.45242	5.93436	5.48748	5.69075	6.58368	6.95335	7.03538	6.42714	6.22053	7.02193	6.12476	6.32153	7.21157	5.13097	5.54269	5.61104	4.97091
OG0000874	9.73466	11.2645	9.74672	9.66662	9.9243	9.87107	12.2837	11.0859	11.8314	10.5145	11.0562	10.694	10.2182	10.0303	10.775	10.5219	10.2881	11.2077	11.4158	11.5862	10.9258	11.8434	10.6135	9.85531	9.74562	10.2925	9.30971	10.0522	11.5416	10.3962	11.534	11.5437	11.1354	11.0952	10.8388	11.2522	10.4527	9.99296	10.9289	11.2204	10.3739	11.0334	10.5484	10.9777	11.0856	10.1489	9.9975	11.1275	10.3056
OG0000876	12.2188	11.747	11.1825	12.8438	15.2874	11.4659	11.1897	10.0089	15.1241	13.7295	7.3173	6.98904	7.80565	6.95682	7.45645	7.97058	7.25531	8.51623	7.21444	6.52202	5.02156	7.55007	8.07279	9.99712	11.0121	10.8708	9.84777	10.2176	11.0239	10.7215	11.4109	10.631	11.1564	10.6239	13.1209	13.2985	12.9394	13.4719	13.0806	13.4517	12.7619	14.5855	12.7006	13.6809	13.5611	13.8013	14.2217	13.9292	13.7188
OG0000877	7.33169	7.53345	6.83439	8.51371	6.94978	6.55196	8.17916	7.02283	6.14035	6.82159	6.33619	8.38111	7.49065	7.7012	8.19092	7.65224	5.83867	6.67909	7.93395	7.23211	7.05456	6.91883	7.39293	7.26984	7.23897	7.12619	7.39933	8.70335	8.08899	7.14174	6.55885	5.53159	7.23294	9.13462	7.5037	7.83101	8.10127	7.83683	7.66457	7.65437	8.30892	8.17322	8.21356	7.50438	7.33076	7.73631	7.45294	7.00524	7.63293
OG0000878	8.03563	6.76652	7.98045	7.83882	6.66308	6.81511	5.58413	6.56862	2.07431	5.99572	7.07947	7.87284	7.92415	8.15465	8.29777	8.45637	5.92668	8.10208	8.03365	8.50796	8.70004	7.48551	8.7764	8.21414	8.38711	8.50502	7.96357	7.57354	7.31316	7.65717	8.80194	6.42031	7.31114	7.34834	9.46672	9.28149	9.04936	9.44555	9.24312	9.37564	9.10242	8.82195	8.68823	9.06518	8.81904	7.55187	8.24473	7.85393	8.3266
OG0000879	8.65971	7.49666	6.90437	9.31921	9.20008	5.31499	6.70158	5.19903	6.33914	7.92503	5.24463	1.44784	0.479908	2.68509	3.78374	0.181024	5.11751	4.6383	1.44908	6.68471	1.81067	4.29183	0.998057	3.99797	2.94813	4.36474	2.25974	2.09193	0.846242	3.77816	0.758088	1.16545	0.600242	1.73219	9.47864	10.0751	9.8911	10.4267	8.54469	8.91304	9.08963	8.56943	10.4305	8.29719	9.30094	7.3263	8.62064	2.1027	6.04108
OG0000880	2.14983	0.667971	0.437851	2.85671	3.8929	1.50673	0.306594	0.115613	4.6896	2.25484	6.19893	9.59059	9.52944	9.9479	8.98403	9.58278	8.62816	6.97314	8.6752	5.77815	9.14753	9.00714	10.0089	8.18087	9.16295	10.0961	7.9666	8.28241	7.69964	7.65968	9.54794	6.81106	5.86715	8.46419	8.12272	8.62823	8.52148	9.11846	8.25448	8.48263	8.55811	7.54975	9.05497	7.24539	9.16737	7.00599	6.35251	7.00902	5.48438
OG0000883	3.863	4.2098	4.35095	3.23785	0.141199	4.31247	1.70922	3.95527	0.818106	3.48886	3.12389	0.908743	1.64171	2.07465	1.35797	0.707101	0.323069	0.329024	1.61615	2.93776	1.23645	-0.194259	0.496365	4.61878	2.95745	3.31662	5.25622	4.66	4.76144	3.8197	3.22934	1.79317	5.85218	5.16452	6.86244	10.3841	7.30875	8.68191	7.9473	8.75663	8.50794	8.92637	9.61832	6.73198	9.46871	2.23473	1.56363	-0.725023	2.42295
OG0000886	6.59447	3.35006	6.39674	5.74059	4.24396	6.79709	6.22412	6.35104	1.49849	0.437555	6.25977	6.84123	7.93774	8.58838	6.42148	7.9562	6.57908	8.24635	7.497	6.87688	4.81844	6.50479	6.77885	3.93477	2.57634	4.13762	5.54861	5.16549	4.07799	4.65653	0.918749	3.52025	5.3758	4.91686	2.35284	6.07153	4.67174	5.7433	4.83262	3.50579	6.1894	5.48994	5.35619	4.61185	5.02456	8.56723	7.93911	7.02843	8.01519
OG0000887	11.9095	13.2365	12.4003	12.9701	14.4515	11.7486	12.8593	12.0023	14.4511	13.3327	14.7251	13.928	13.3742	14.0724	13.638	13.4146	12.9904	14.952	13.4311	14.9451	14.4669	13.4495	13.6044	13.8332	14.0144	14.1864	13.002	13.8381	14.1215	14.0591	14.6109	13.9812	15.1686	13.3317	12.3437	12.7462	12.416	12.321	12.9068	12.2799	12.7355	12.0993	12.4076	13.3482	12.2726	13.4826	13.2915	13.9217	13.4569
OG0000888	10.6054	10.6501	10.6552	10.4736	10.5513	10.784	10.8619	10.8994	10.9764	10.4914	7.85908	8.30043	8.13997	8.30054	7.79548	8.11116	8.23289	7.77835	8.11475	7.36722	7.81396	8.08633	8.11181	10.8651	10.9202	10.8883	10.8528	11.0895	11.317	11.5311	11.5992	11.8814	11.7929	11.1799	10.9199	10.7852	10.9006	10.8854	11.1952	11.2815	10.7709	10.9515	10.9811	11.2388	11.2233	11.0658	10.9115	11.3315	11.1533
OG0000890	9.00665	7.71137	8.70214	8.5323	9.77815	9.30505	9.67867	7.96554	8.14963	9.4453	7.48792	8.16542	7.60548	8.69526	7.43162	7.6274	9.57281	7.8688	8.38613	8.84053	8.84874	10.1082	7.88952	8.86087	9.4064	8.8128	9.29089	9.29179	8.44549	8.42933	10.5041	8.08066	8.27711	8.93675	9.03662	10.282	8.29282	9.51935	9.16167	9.56166	9.49016	10.9534	9.45217	10.3948	8.67411	6.41831	2.52263	4.32161	3.9423
OG0000891	8.2896	7.92095	8.2895	8.45028	7.89288	5.82756	7.13006	4.85368	4.89105	6.77041	8.8266	9.38988	9.0209	8.50916	8.97737	8.106	7.13321	8.77773	8.14077	8.39601	9.70528	7.74858	8.28882	8.10542	7.65507	8.43976	8.60038	8.45965	8.56871	7.53571	6.69727	7.92942	8.82277	8.5088	5.60391	6.58495	6.52133	6.99784	6.33805	6.63954	7.53338	6.91908	7.44	7.53032	5.67426	6.46096	6.61336	4.2115	6.47596
OG0000892	8.47495	7.41949	7.8147	8.11123	7.74809	7.30887	7.21396	8.31942	7.05394	8.0559	2.06791	5.07998	5.80968	4.23296	3.16061	4.71325	5.11373	4.7734	4.51212	4.61967	2.24095	5.25005	1.41181	6.82487	6.55558	6.70151	7.11142	7.98456	7.55252	6.60391	7.39294	6.38854	8.34688	7.48703	7.54766	7.31263	7.52661	7.91161	7.48117	7.66416	6.64037	7.40141	8.1911	7.16804	6.44763	7.69638	7.44793	6.99212	7.1513
OG0000893	0.537347	7.81395	7.72784	0.969424	0.822419	0.812878	7.36001	7.09522	4.98647	0.478031	6.81598	7.65709	7.81752	7.31351	7.33873	7.51546	7.55042	7.62985	7.79964	8.31266	7.43967	7.97555	7.67747	7.36434	6.85773	6.4747	6.93857	7.10164	7.16306	6.757	6.82604	6.80998	6.48603	6.60233	4.20472	4.76892	3.94276	4.27767	5.19665	4.34277	4.60186	4.92749	3.82787	5.02696	3.71729	5.44579	6.29378	5.76898	5.80258
OG0000894	6.77371	4.58127	6.12637	5.99738	4.51431	5.28924	4.25003	6.17558	4.0179	3.82306	5.57271	6.79724	7.06612	6.90437	6.72132	6.82518	4.75844	6.93953	6.00638	6.63934	7.00148	5.38276	5.66543	2.89436	3.87384	3.59745	5.19238	3.56573	3.94909	3.2096	4.61201	5.73002	5.41565	4.18863	6.90006	6.8742	7.76786	7.13196	7.11829	6.90231	7.83918	7.43057	7.39357	7.87873	6.67665	5.21347	5.20269	4.65621	4.14062
OG0000895	5.67567	4.6327	7.28165	3.91364	3.97606	0.621704	-0.114563	-0.301931	1.33398	0.244054	7.72664	6.77562	6.95734	7.02267	7.70826	7.88169	3.8645	6.35555	5.88287	4.22981	1.79811	3.40151	5.18102	5.2996	4.38566	6.36973	5.34048	5.79058	5.62855	3.54207	5.51259	5.71183	2.99113	5.20051	10.5542	10.1918	10.5445	11.0738	10.2023	10.1585	9.91335	10.4245	9.89267	9.94574	10.774	2.7065	1.17872	1.88288	-0.705785
OG0000896	7.75632	5.57551	8.37185	5.79711	4.90387	8.0818	5.69614	8.22096	7.05434	3.85248	8.75075	7.54587	9.10158	9.31228	8.35512	8.42377	8.7394	9.70158	7.68407	8.97399	5.52229	8.10853	7.61855	2.24399	1.45412	2.15299	3.18372	7.47593	1.1377	3.77632	3.53543	4.89938	7.86824	1.94144	6.27591	8.09623	5.75961	7.88255	7.08786	7.2112	5.94476	6.93358	8.56195	6.766	6.57993	6.9107	5.84249	5.26345	5.46083
OG0000900	6.31532	4.67113	5.13994	5.72657	3.42519	6.40313	5.75468	5.26235	6.02177	5.33528	6.48646	6.0964	5.7039	5.65152	4.80942	6.11672	5.73271	6.59868	6.3218	7.04681	2.27551	7.37401	5.01562	6.53411	8.65245	7.15673	7.83985	7.18674	6.85507	7.23077	8.03305	7.25826	6.8139	6.46774	8.3179	7.77232	8.336	8.59532	7.89928	8.42322	8.53913	9.24745	8.85038	9.17432	7.65177	6.69731	6.36577	7.3708	7.84389
OG0000903	4.85082	4.87803	7.5493	1.08251	0.926059	3.02285	4.91469	4.36177	1.69628	0.559455	10.1847	7.72108	10.0457	8.34991	9.95512	10.737	7.7531	10.1024	8.77882	9.66114	7.31	9.7512	9.97842	2.24356	5.17117	3.85702	3.56503	2.98259	1.97994	1.43182	3.88194	3.84583	0.910053	1.14171	12.6033	11.8891	13.0726	8.89577	12.7645	12.2361	14.2496	13.0331	11.8877	13.3211	8.08775	1.19523	6.26281	6.27983	6.53531
OG0000905	4.8117	4.51905	4.03546	4.03675	1.27367	9.55697	6.21229	9.9347	7.92164	5.73116	8.47961	8.65157	8.74064	7.4251	9.06338	8.57482	9.45177	8.70207	7.97345	9.69541	9.37982	8.50902	9.18137	7.97837	7.99257	7.29366	7.66395	7.94187	7.11227	6.76476	6.99626	7.03089	6.91284	7.79056	9.17376	8.85545	8.41656	9.91431	9.69506	9.05595	8.73288	8.88313	9.23966	9.68367	9.67252	8.47138	6.37978	6.20501	6.18603
OG0000906	10.0999	9.91036	10.0658	10.2986	10.8273	10.3277	8.86621	10.0054	9.83745	10.9425	8.73955	8.09388	8.75802	8.4433	9.17014	9.10856	6.9256	8.28067	8.32742	9.0426	8.75236	7.15177	8.63575	8.70471	8.98323	9.67111	9.78894	8.29005	8.40102	7.89494	8.78742	7.77248	7.69658	8.45162	9.44696	8.80288	8.87468	9.98702	9.12008	9.12087	8.333	8.70909	8.34298	9.1033	9.597	9.39777	9.84875	10.0299	9.80492
OG0000907	5.27808	2.36689	2.73025	2.65466	5.0096	4.10036	3.31669	4.00101	1.32978	3.84065	6.98125	6.23057	4.93742	7.50649	6.05484	4.85856	4.69098	6.69421	4.96494	7.58234	7.21919	6.32704	6.37154	4.67577	5.61385	5.08732	5.57315	5.92323	5.49375	5.09406	5.38121	4.66339	4.88361	6.16919	7.01912	6.68254	6.88368	7.83939	7.51064	7.45407	7.4389	5.61173	7.16247	6.10712	5.71991	-0.461577	3.11228	2.74527	-0.567711
OG0000909	6.2084	7.03322	6.33411	5.88865	5.343	5.2245	5.38937	5.8547	1.55006	5.0236	6.2317	6.70685	5.85832	5.75907	5.86832	5.94687	5.26867	5.16154	4.3288	4.04013	6.66442	4.46748	6.01891	6.60973	6.53316	7.2042	6.59452	7.0467	6.64538	6.41554	7.0716	5.11905	5.90917	6.51451	5.04118	4.35168	5.05544	5.93171	4.56612	4.23424	4.99292	4.0736	5.30219	2.89835	4.67741	5.3946	4.56519	4.93521	5.29175
OG0000911	8.02844	7.99362	7.25212	8.40618	8.44191	7.86117	8.21321	8.18862	8.42695	8.78428	8.22161	8.39623	8.16213	7.9985	7.92956	8.25456	8.3178	8.71842	8.47529	8.65305	7.2791	8.02321	7.82165	7.00623	5.81574	5.86647	7.25766	7.60006	7.25079	5.94243	6.10027	6.86316	7.89295	7.5652	9.25961	9.33479	9.12112	9.93805	9.10269	9.88052	9.39719	9.20518	9.60758	9.43122	9.40529	2.47742	2.31438	0.171977	3.76894
OG0000917	-0.874395	-0.351883	1.76265	0.0353242	-0.078599	-1.01524	-0.621503	0.739371	0.474675	-0.347644	5.4528	6.2413	6.18303	5.20891	5.17338	5.09204	5.24284	5.14791	6.8286	5.40644	5.08041	7.07937	5.04757	-0.068627	-0.254328	0.219655	2.87742	2.06803	0.0971713	-0.267531	1.18102	0.338104	2.06645	1.87939	2.12073	2.46076	3.50585	2.73141	2.96157	2.37587	3.34296	1.10797	2.92109	3.21817	3.19075	3.70971	3.67218	2.426	2.21992
OG0000928	-0.865022	3.75466	-0.525443	0.0162133	4.03215	-1.00117	2.05638	2.64933	0.442839	-0.355202	0.0820594	0.524185	-0.195044	3.13669	2.8133	2.3564	-0.68129	5.01949	-0.479012	0.630384	0.836069	-0.360512	2.04617	2.39416	2.37715	3.08188	0.632868	0.740246	2.31446	4.55779	3.49595	5.95412	1.62726	1.85884	5.30008	5.55697	4.61692	6.75385	5.59444	4.9647	3.98082	6.42941	4.64014	5.70437	4.868	-0.970423	-1.21202	2.40553	2.96939
OG0000932	-0.824182	-0.183136	4.1551	0.288524	0.149823	-0.99893	-0.512823	3.01254	0.824751	-0.177965	5.20456	4.48004	6.04941	5.79281	5.69124	6.32791	4.40581	3.49837	4.63842	4.64397	4.58424	3.4808	5.95146	6.03085	2.54889	5.45836	4.2547	-0.130838	0.363842	5.19949	5.13148	0.65767	0.135591	2.04487	8.97919	8.60615	7.89272	9.36108	9.25713	8.78316	7.98767	7.40651	9.33736	6.46531	8.42627	-0.95936	2.712	-0.714205	-1.06871
OG0000936	5.17116	5.88125	5.93434	5.47336	6.87301	5.75878	5.43426	3.67461	7.76178	7.13966	6.27976	5.74858	6.65453	5.52765	7.14747	5.38191	4.44628	4.77052	4.14304	6.44871	6.50352	1.73993	6.66965	8.66768	7.24849	6.24657	9.47556	7.81583	7.93272	8.90765	7.30955	10.3828	9.47421	7.884	4.39183	4.99552	4.94612	1.15565	1.32034	2.3725	1.43047	-0.401178	2.95408	4.0366	1.74378	6.98679	7.67663	7.36732	8.57453
OG0000940	10.3345	10.7813	11.9165	9.7983	9.48565	10.3758	10.1911	11.5569	8.35453	9.02621	11.8754	11.3018	11.9825	11.0489	11.3576	11.9478	10.1761	11.5789	10.6406	11.5155	10.5839	10.3191	11.0778	10.2798	9.87354	9.59756	10.9199	9.62497	10.1208	9.76279	8.96158	10.9381	11.0075	10.0458	11.6703	10.4822	10.9673	11.0195	11.1636	11.2509	10.9439	11.8282	9.55613	10.6369	10.9344	7.31102	7.93501	7.42387	7.28557
OG0000941	4.57171	4.89543	3.08571	5.62591	2.59595	2.27157	5.90333	3.59766	0.910006	3.7874	5.764	4.85055	4.58053	4.21209	3.69449	3.35038	4.65847	5.12655	4.70462	2.27559	1.265	4.98282	4.08357	4.6013	3.85118	5.00246	3.63725	5.48605	4.68268	5.39936	4.51056	5.72259	4.38836	5.44432	4.42949	3.88356	0.593552	4.50732	4.15087	1.95694	1.3136	4.06199	-0.171825	2.32448	4.50113	-0.546851	0.421822	0.477441	-0.630858
OG0000942	6.36725	6.29412	7.17789	3.4614	1.90711	6.26515	6.31272	6.54179	5.76828	2.32871	9.75033	9.55537	9.85495	9.71385	9.30586	9.58586	9.59961	9.88533	9.76452	9.59075	9.18247	9.56492	9.44395	8.0834	8.08254	7.44901	8.68168	7.86458	7.73067	7.82153	7.70197	8.82608	8.03967	8.06766	11.054	11.022	10.7591	10.2911	10.753	11.2531	10.6789	10.8108	10.4028	10.5634	9.96378	3.63218	-0.39281	2.80606	0.451778
OG0000944	1.60467	0.407971	2.76769	2.32127	0.762657	2.73042	1.33155	-0.122589	1.49491	0.413448	5.33563	6.61661	7.15807	8.24977	6.19457	6.0481	6.5942	5.28789	5.90959	1.71942	6.23174	6.16326	5.28574	6.43115	5.74388	4.28146	6.94283	6.89487	6.86169	5.67018	4.68788	5.36789	6.35531	7.16318	7.64282	9.37294	8.28159	9.16662	8.25651	8.38644	8.93905	6.88072	9.69878	7.53406	8.66473	7.37796	7.37933	6.97594	7.3603
OG0000945	11.2655	11.0793	11.1401	11.6408	11.9886	11.578	11.6251	11.3804	11.9723	12.3066	11.3358	11.2747	11.3263	10.8979	11.5282	11.283	11.3739	11.8198	11.4582	11.7648	11.5205	11.1666	11.2948	8.24025	7.60176	7.5759	8.56733	8.45255	7.86703	7.83639	8.18053	8.99638	9.5925	8.30213	11.406	11.1573	11.3866	11.4616	11.6064	11.5196	11.6225	11.4571	11.4466	11.3138	11.3965	11.1837	10.9804	11.391	11.5008
OG0000946	6.16268	9.41059	9.37691	6.54503	3.30711	6.60455	9.05848	9.06568	6.20297	5.22248	2.83339	1.62782	2.3826	2.89051	1.80327	3.70372	3.67198	1.85233	2.22394	3.72162	1.99597	0.432452	1.1736	6.30392	5.23641	6.25421	5.6401	5.95978	4.9643	5.73463	5.55798	5.38089	5.6546	5.90834	8.7697	8.27968	8.26118	7.20365	9.69867	9.71346	8.38579	8.94098	8.00574	9.61767	7.22935	7.51795	6.78431	6.74775	6.78761
OG0000950	7.87871	7.52213	8.06939	6.80857	6.37874	8.32004	7.61668	8.43798	7.56383	5.92752	9.71907	9.65123	9.72864	9.11878	9.58225	9.95914	9.89163	9.60953	9.75273	9.76003	9.79494	9.59942	9.83041	7.61397	7.0953	7.80899	8.02139	7.77812	7.33389	7.23744	7.09771	7.92079	7.60482	7.74933	9.2236	8.62422	9.15384	8.9521	9.28488	8.95662	9.03473	8.76135	8.80947	9.01803	9.1743	9.85374	9.86313	9.78139	9.79313
OG0000951	6.64126	4.38372	6.67308	6.35473	4.33215	7.47761	4.40718	8.44738	6.27066	5.70579	9.21356	9.22875	9.13475	9.44579	8.52528	9.27751	8.86818	8.90268	8.86707	8.75246	8.6226	8.80201	9.25697	10.4843	10.7076	10.9368	10.9355	10.4819	10.5137	10.3583	10.0069	10.2858	10.815	10.5216	8.68518	7.34376	8.68945	7.8387	7.78777	7.89084	7.68388	7.59698	6.89809	7.12599	7.52831	5.09557	4.29767	5.32445	1.76648
OG0000952	7.48725	7.58222	6.00976	8.51335	7.85997	6.39113	7.06535	5.34138	3.93668	7.39398	7.92144	9.46099	8.95716	10.2728	9.21681	8.96911	7.56757	8.16247	9.38583	8.19643	9.60003	9.17741	9.59512	9.34684	8.76491	9.64602	9.62044	9.31268	8.78658	8.66334	9.04205	8.19985	8.34613	9.30466	8.33479	8.9959	8.43653	9.68374	8.31101	8.83377	8.76591	8.51164	9.35022	7.42989	8.82442	3.17129	-0.417264	0.187768	-0.197723
OG0000956	4.47459	5.40068	5.84838	4.40329	4.51587	4.25388	5.10433	4.39712	1.00412	4.81904	0.580274	2.22628	4.5895	5.9323	3.78288	3.77414	2.90179	0.548621	3.82114	4.26811	1.39756	3.29298	3.56447	4.77269	3.31872	0.712486	3.87368	3.09429	2.5994	3.64665	3.06551	0.847527	2.32039	3.8404	6.9559	5.76707	6.25153	6.46082	6.70368	7.41123	6.50013	6.01996	7.48331	6.12182	5.26919	3.16779	-0.912904	3.64381	1.80334
OG0000960	11.326	10.6187	10.5051	10.8507	11.1121	10.9431	11.4351	10.8597	11.1993	10.6767	0.893585	1.49833	1.36492	2.76194	0.8118	2.24246	-0.153204	0.856088	0.1236	1.62519	1.86822	0.285687	1.95733	8.91759	8.15013	8.59243	9.55941	8.66845	8.13569	8.57605	8.29609	8.64067	9.44333	8.46225	0.454826	-0.356865	-0.699175	0.222929	1.21605	0.04427	-0.313297	-0.563379	-0.0379656	-0.0136925	-0.290096	9.6658	9.85562	10.4844	9.84719
OG0000961	4.55721	9.65595	6.15632	5.56202	7.81672	3.72425	3.34499	4.54211	1.78906	6.3002	3.70263	11.6036	9.3069	12.2873	1.96686	2.42278	2.60378	9.51317	6.11704	2.02619	7.66877	3.88131	3.12832	2.67583	6.23149	6.33877	5.04047	5.88971	6.05858	5.59474	4.19275	6.51601	3.17713	6.30058	9.93558	9.94955	10.2482	10.1209	10.0122	9.76947	10.1726	7.06283	10.8066	10.4272	10.4477	9.48235	9.54646	8.9608	9.07258
OG0000962	8.15885	10.2429	9.66024	8.69021	10.1441	8.366	9.12334	10.5105	9.87275	9.05238	11.5756	10.3048	9.32587	10.2884	10.484	9.81283	9.90652	12.0595	9.79113	11.3483	10.48	11.0729	10.1264	9.38075	8.19946	8.77328	7.39493	9.3131	9.32636	9.89142	9.99423	9.49958	9.61368	8.56321	13.2117	15.9026	11.3388	13.4928	14.3047	14.4972	12.058	15.3828	14.2233	14.9248	14.7385	8.84041	9.2231	10.3158	9.56661
OG0000967	7.36161	4.44477	6.4946	6.66253	0.883038	7.44251	6.09682	7.5084	5.58735	2.91134	8.9237	9.53835	9.57969	9.84217	9.06485	9.30975	9.08894	9.84501	9.72219	9.48245	9.88478	9.22846	9.15193	5.65817	3.99613	4.46264	5.6281	4.63316	5.31878	5.13178	2.37965	5.34472	5.81943	4.89474	8.65048	8.87118	8.61127	8.9798	8.48278	9.05576	8.79159	8.83789	8.69707	8.24331	7.75219	0.843928	0.470202	-0.0583623	2.09439
OG0000968	5.67975	3.35583	2.96798	5.7407	4.00465	4.65823	2.20252	1.52923	0.815132	2.15312	3.9692	4.07097	4.67346	3.50481	4.38533	5.0878	3.44807	5.57566	3.16089	4.59604	6.1092	5.48613	3.02105	1.2272	-0.0300302	0.518563	0.778004	1.89561	2.83887	2.74697	0.299007	0.656108	3.37643	2.05232	5.9044	7.24943	7.64062	8.74322	4.33783	6.23233	7.94038	4.85034	7.88203	6.70278	6.83634	2.47677	-1.17159	0.253724	-0.980097
OG0000970	5.95845	3.9952	5.5663	0.65735	2.72144	6.67006	4.05136	5.5146	4.67119	0.227349	5.09627	2.94734	4.18586	7.69386	3.54029	3.74896	4.91337	6.68737	3.80387	5.37647	1.55946	5.39002	0.858518	3.36858	2.90851	3.97998	4.29819	3.73494	4.37499	3.70236	4.16938	5.37146	6.50252	2.95745	6.09295	5.30259	5.73285	6.41242	5.28263	5.58117	4.99552	5.04406	4.87539	5.16928	4.49527	3.97656	2.65343	4.10304	3.26057
OG0000973	11.324	10.5469	10.8581	11.5371	9.47382	10.344	10.5314	9.85872	7.90763	9.20328	8.31638	9.03121	10.917	9.6326	9.4991	9.82174	8.83535	9.32995	8.72891	8.72425	10.0761	8.68359	8.81299	5.43456	4.86228	3.37556	6.69564	6.68677	6.16022	5.27816	3.34739	4.0889	5.69525	6.81178	8.10582	7.67653	7.98066	8.65261	8.27234	8.20957	7.99566	7.56571	8.78097	6.72459	7.99378	11.6618	11.2777	10.6802	10.4671
OG0000974	8.27906	6.83559	8.13263	7.77171	6.87318	8.9528	7.94253	9.45779	7.26058	7.12068	6.30101	4.84656	5.81655	4.9294	4.83598	5.1171	7.3841	6.46328	5.1167	4.66431	2.35682	4.69432	3.72536	8.40217	7.78368	7.87646	8.07169	8.32671	7.61028	7.95961	7.25052	7.78963	7.79385	7.46684	7.91432	7.60923	8.05862	7.91261	8.02587	7.91281	7.96239	7.67107	8.08488	8.14889	7.88034	6.95734	6.59956	6.75466	6.11595
OG0000975	4.34452	2.93488	4.17462	4.00352	-0.190899	3.82888	2.76835	3.61638	0.384995	-0.469743	4.59834	6.38832	5.89941	7.98921	5.98203	6.22645	4.6684	4.06802	6.08303	5.64515	6.42917	6.2073	6.29041	-0.180589	0.740566	0.116629	-0.520461	2.69425	-0.0094578	0.723383	-0.0785723	0.238285	-0.202986	-0.0289513	3.4422	-0.981145	2.84003	-0.524651	2.02193	3.10597	3.02348	0.352035	3.6081	2.28646	-0.928517	2.10663	0.40842	0.633414	-1.2257
OG0000977	5.69568	3.31569	-0.164743	5.62449	5.71765	3.87613	-0.281786	1.31322	6.01925	3.98807	5.80848	2.25141	0.243274	2.26935	0.513373	2.39343	2.66479	6.03328	4.32477	1.24218	6.93586	5.14398	4.66192	1.35754	1.66784	2.37749	-0.0130619	4.94184	4.16206	2.05216	1.49705	5.57699	3.73518	3.16194	7.29706	7.38353	5.17956	8.23431	8.80578	7.28156	5.37092	8.07313	6.727	8.21076	6.55183	4.51837	0.625686	4.34742	4.15543
OG0000978	8.13062	6.94755	7.53175	7.4283	6.70351	8.40322	7.64844	8.19529	7.08326	6.95465	7.87012	8.75676	8.25877	8.10623	8.17686	8.52267	8.74628	8.37676	8.70726	8.51078	8.63491	8.19467	9.03626	8.39953	8.56869	7.94736	8.41594	8.00006	8.50995	7.96694	7.82464	8.06208	7.61764	8.30623	8.89024	8.41542	8.53563	8.00933	8.63879	8.28617	8.66701	7.48188	8.67627	8.49726	8.25481	6.76394	5.7927	6.73563	5.70697
OG0000980	4.03606	3.23632	0.0953752	3.95179	0.570607	4.8747	4.87542	4.62852	5.58176	4.95345	6.20039	5.44194	5.90409	5.52378	6.03002	5.80283	6.60515	5.72815	3.48205	4.09964	1.57269	3.91605	4.72597	4.19466	2.47886	4.81787	4.05756	5.53318	3.78321	6.06558	4.58774	5.08756	3.63237	5.14297	2.0868	4.40798	2.47322	4.38639	3.69477	2.82948	1.92981	2.1664	1.34385	3.41404	2.59429	5.52214	5.53418	3.89101	4.63976
OG0000981	5.15734	3.76237	5.43844	6.31389	0.701814	3.75603	4.04325	4.27062	1.3848	4.85603	5.3204	6.36491	6.68724	6.82877	6.30316	6.00037	5.63606	5.27376	5.26046	6.35012	5.99007	5.23475	6.20313	5.63779	5.87607	5.29329	5.38817	5.21141	5.45547	3.89584	4.05121	3.47071	4.27106	5.11586	6.65676	6.5172	7.21171	6.76921	6.84128	6.79185	6.97173	4.76782	6.97558	7.49755	7.50092	2.35037	4.05242	3.26001	3.28405
OG0000984	1.20594	1.04497	-0.0505694	3.55578	0.499217	1.28724	2.94083	-0.347645	1.19275	0.166248	7.94984	7.7468	8.33932	7.4978	8.1299	8.13216	7.6973	7.28213	7.39855	7.25044	7.90425	7.12985	7.73813	5.09582	4.63537	3.45283	5.40696	5.14158	3.82094	4.24414	3.54735	1.01996	4.73404	4.8867	5.28732	6.69808	5.68642	7.23405	6.0451	6.19712	5.76555	5.33807	6.89384	4.88974	6.88129	1.95297	2.29826	1.87578	4.69429
OG0000985	8.6586	9.00674	8.83686	9.03813	9.2786	8.49936	9.13702	8.08891	8.54224	9.12464	8.67553	8.58622	8.12344	7.69487	8.42703	8.40956	9.40191	8.41678	8.56224	8.63585	9.30072	8.77122	9.00575	8.93874	9.25249	9.46034	9.33339	8.75015	9.19068	9.20082	9.71979	10.0532	8.97746	9.37336	9.12234	8.42276	9.31574	8.7107	9.05581	9.20809	8.86601	8.86045	8.60993	8.75198	8.80959	9.19363	9.14424	8.68958	8.98219
OG0000988	4.48961	4.88789	3.79322	4.06514	7.00855	3.2283	2.35441	4.24088	1.14069	5.4664	2.98598	1.22656	3.18593	2.3147	4.18249	2.66324	-0.167669	2.94339	0.0633092	3.07916	1.53925	2.30636	2.43119	2.72645	4.40321	5.16937	4.44516	5.32877	4.16391	4.98567	5.82444	5.30573	4.72238	4.67195	5.81971	7.39774	5.07872	6.45136	6.31355	5.88899	4.83106	7.06881	4.97392	4.97784	3.92855	4.76665	2.83785	6.52109	4.20826
OG0000990	7.93674	6.80663	8.30008	8.15245	7.91321	8.00511	6.61926	8.47405	7.20213	6.34649	8.33208	7.11604	5.95418	7.36204	7.19276	6.59685	5.92804	7.41256	6.40054	6.90675	6.70339	5.46508	6.65678	9.29984	8.21272	8.44002	9.20541	8.97602	8.93351	9.12243	8.60097	10.0437	9.73642	8.66477	9.62607	9.89474	9.04598	8.5642	10.019	10.0181	9.13074	9.89242	8.89208	10.0239	8.34026	8.06843	8.40219	6.94966	7.51522
OG0000993	9.15115	9.58736	9.74751	9.20551	8.71288	7.99584	8.14941	10.0484	6.17654	7.87602	0.945467	3.84587	2.89479	5.1467	3.81795	4.6569	-0.0765208	0.908717	0.192635	1.66352	1.90238	0.350708	1.08919	7.38276	6.54423	8.14241	5.76787	6.84526	6.07858	5.8072	6.89907	3.96493	4.87957	6.90351	6.3487	4.45516	6.28832	8.10286	5.14903	5.6362	2.59364	3.75406	4.4422	4.55607	8.51099	6.44939	7.23329	7.73043	6.91507
OG0000994	11.4222	10.595	10.8194	11.4006	10.8634	12.0433	11.4811	11.8999	11.6973	10.3697	10.5642	10.9194	10.6526	11.0108	10.7623	10.8003	10.7927	11.0853	11.2817	11.1492	11.1995	11.3477	11.3283	9.89935	10.3528	10.294	10.7024	10.5117	10.0257	9.97795	10.3933	10.0808	9.88497	10.6997	10.4125	10.2254	10.009	10.6997	10.8166	11.1349	9.85688	11.211	10.3087	11.0337	10.276	11.0467	10.1852	10.3881	10.3002
OG0000995	5.15579	6.56914	10.9644	4.12242	5.47581	2.96175	5.57357	9.46538	1.19298	1.57455	5.63104	4.88653	2.54153	5.39461	5.20032	6.88013	5.32413	7.74795	5.01427	1.40966	1.63976	5.66739	6.30286	0.493641	3.52263	0.862798	0.076889	3.15687	3.24995	0.240524	0.619757	1.01563	0.466027	3.79215	9.58125	8.2444	3.83235	7.75414	9.43502	8.70318	4.40755	5.5801	5.44874	5.43958	5.94158	6.15997	5.34377	7.26473	7.44963
OG0000997	8.94685	8.44381	8.59142	9.06199	8.61818	8.49992	7.94668	8.96526	7.38382	8.16914	10.7556	10.1947	9.93969	9.67416	10.4933	10.8479	10.0612	10.6504	11.3873	10.9491	9.67994	9.78135	10.3903	8.88955	8.94369	8.88113	8.69126	9.30102	9.25516	9.34248	8.99839	9.21486	9.42495	9.1445	10.0178	10.1272	10.1202	10.0632	10.3411	10.282	10.4115	10.227	9.99775	10.8825	9.79121	8.12279	8.58462	9.24276	8.18446
OG0000998	10.2593	9.42635	9.80547	10.0954	9.68871	9.56936	9.62197	9.73954	10.0821	9.34924	9.38715	8.84974	9.64963	9.35005	8.92208	9.33825	9.68968	9.4054	8.6401	8.59605	9.39458	8.71095	8.96627	9.73261	9.58334	9.35631	9.74923	9.88043	9.7547	9.70171	9.35461	8.89672	10.3128	9.84238	9.3548	9.68042	9.14033	9.95695	9.62802	9.53959	9.35005	8.94161	10.1138	9.0487	9.50036	9.42343	9.23981	9.42303	8.99812
OG0001000	7.80133	6.46168	7.72146	7.37985	4.39104	5.74172	5.60341	7.90535	5.04001	4.54761	6.77255	5.4538	7.164	2.69482	6.18944	6.57778	4.74969	1.80788	6.08736	1.6287	1.85626	2.64284	7.25726	4.1288	4.10593	4.49585	4.83565	5.60433	4.59387	4.24134	2.99155	4.80493	5.21072	5.13674	7.19233	7.05351	7.60313	8.1021	5.75548	6.45652	6.92323	6.41407	6.69905	7.01442	5.86637	3.2441	3.45846	4.55767	3.39567
OG0001001	9.14134	11.5929	7.32832	8.72971	7.8211	11.1779	13.5009	13.0786	10.4228	11.6917	11.9042	10.4534	11.3502	9.38001	9.08267	10.4676	11.496	12.4918	12.1763	12.7496	9.7877	11.3366	10.1856	4.48395	5.7141	4.489	5.90504	6.22276	4.85629	7.28587	6.64881	6.03875	7.56832	5.15406	10.2005	9.79882	9.32727	10.6851	9.35817	9.73239	9.9548	9.91683	10.1171	9.89617	9.34644	9.3195	7.13358	8.8362	6.66888
OG0001002	8.22294	8.50612	8.40219	8.00289	8.55031	8.29211	9.07338	9.03014	7.4015	8.80865	9.14902	9.22261	8.82174	9.33197	8.7922	8.985	8.13664	9.16061	9.31262	8.75839	10.0295	8.3651	8.66025	8.76243	9.39877	9.1041	8.59735	8.68882	8.75616	9.01281	8.50445	8.76384	8.37915	8.33264	10.6755	11.7065	11.0282	11.5246	11.2453	11.0855	11.3522	11.0743	11.7856	10.6593	11.2093	8.27214	8.61375	8.56385	8.44308
OG0001004	6.59232	5.42918	6.01659	7.33703	5.63041	6.09354	6.08906	5.95117	3.60372	6.26277	5.96114	5.16115	6.1748	5.82536	5.3691	5.88359	6.21034	6.63681	5.3701	5.32134	1.61532	5.45152	5.19741	5.89063	2.17562	5.62164	5.38179	4.29022	4.08181	4.68498	4.19781	1.04206	2.72139	4.37453	5.73118	4.83718	4.98696	5.8368	5.24141	5.82214	4.43849	5.82602	4.42312	3.73647	4.37278	1.1344	-0.775572	-0.262138	-0.589673
OG0001006	5.3946	8.52443	8.47082	6.31113	0.193165	4.44539	8.63002	8.35409	0.838133	3.8422	0.404424	4.08045	5.50149	4.81741	4.47657	4.35852	3.97064	3.2971	3.46996	1.03251	1.23764	3.57113	0.5313	2.84973	4.33987	0.540072	4.72998	4.31092	3.83513	1.9672	2.74325	2.45776	5.78692	5.06086	4.41071	3.94324	4.64434	4.64512	5.12251	4.11038	3.73057	4.07409	5.66832	4.04036	4.4613	0.532735	-1.15349	-0.628145	1.52973
OG0001009	5.95442	5.88493	6.59914	5.41003	6.63412	3.74682	3.95261	3.097	1.63982	4.11358	8.06066	7.49764	7.41337	6.96298	7.88933	7.35304	5.04564	7.19051	6.76216	5.70643	7.97307	4.44664	6.95693	7.78637	8.2426	7.27202	7.54982	7.74502	8.15327	6.73533	6.50497	6.1088	8.67027	7.74101	2.7784	7.36202	4.9793	5.55911	3.57395	5.58317	5.34966	6.23679	5.94071	4.69423	5.93568	5.83538	5.51913	5.3288	5.49561
OG0001010	5.48721	5.78777	4.97218	6.78156	0.596342	5.97836	6.73277	4.0195	1.26289	1.67713	4.70434	5.98052	6.34228	5.35172	3.40893	5.7276	5.51109	4.94007	5.84772	5.45047	1.68318	5.50827	5.68683	5.52192	5.51757	4.03678	3.32846	6.98654	5.92655	5.12783	0.72593	1.09646	3.9253	6.4601	5.85669	6.38225	5.92772	6.91506	6.03812	6.78328	6.07818	6.54874	6.81778	5.07141	6.76525	2.17427	0.440974	3.68672	3.88717
OG0001011	4.8831	0.836562	2.559	5.56405	4.20657	2.23156	-0.359833	-0.480123	0.608381	2.48691	5.54197	4.14529	4.0496	1.72107	4.18484	4.21024	4.09661	5.11515	4.64424	3.94795	4.58265	4.9824	5.47493	2.13586	2.61662	2.8425	0.786008	3.50146	2.91328	1.87158	0.207805	0.484364	2.10675	0.250711	1.25018	0.298289	1.48766	1.98595	0.519965	2.03708	0.333752	2.04473	-0.339407	2.48189	1.48117	3.45013	3.32442	3.9152	5.12313
OG0001013	8.14197	10.0108	9.56891	9.19753	10.7232	6.94371	8.6893	6.87215	6.50126	9.21783	10.5025	11.5983	7.66289	11.5891	9.62527	10.1787	8.51836	11.1757	11.8553	7.52635	7.58872	11.5911	9.8987	10.7211	11.0641	10.6068	10.1105	10.4757	10.9684	9.88068	10.2181	10.1516	10.1106	10.5583	-0.325949	0.0842645	-0.26574	0.68032	0.360877	0.496194	1.58541	-0.127053	0.411582	0.436548	0.152694	7.01004	6.12094	7.18828	7.14963
OG0001015	5.76958	3.87029	4.00376	5.14783	3.18486	4.78878	4.29078	3.94075	3.83569	1.03861	4.07454	3.74032	3.98313	5.486	0.496239	4.49895	3.76804	3.03402	3.39901	2.25237	1.23794	2.79542	4.24177	1.36421	0.224046	0.662852	3.23749	2.6897	1.56343	3.70116	1.48235	0.775415	4.70104	2.10824	4.90182	4.55947	4.96833	3.79887	4.05511	4.41891	3.63854	5.04497	4.02844	5.37778	3.86954	2.20219	2.25528	1.37399	2.08384
OG0001016	6.26179	5.5183	6.17803	6.29007	6.16838	5.87447	4.31704	4.30362	1.59334	5.29485	8.13683	7.81759	7.52531	7.22959	8.05763	7.90309	6.89173	7.43923	7.21757	7.53788	5.81914	5.59326	7.47987	3.54408	4.39709	4.77148	4.29975	3.80581	3.63134	3.22816	5.06035	3.56416	3.66702	2.845	5.94997	6.39001	5.34737	6.17014	6.4505	6.62274	5.69233	6.09913	6.18006	5.699	6.30581	7.02388	6.97058	7.32199	7.1406
OG0001018	8.73063	8.12917	8.82866	9.14951	8.06663	7.58436	7.04019	7.03194	8.08018	7.70251	8.75347	7.95419	7.99973	8.44628	7.66008	8.1191	7.26538	7.81496	7.80471	7.98931	7.83202	7.68133	8.39404	8.32334	8.49038	8.11382	8.34364	8.20585	8.73814	8.25873	8.39376	9.66764	8.59121	8.30509	7.97079	7.97131	8.16368	8.78194	8.0892	7.90079	8.18942	8.17839	7.89863	8.14404	8.38714	7.25442	7.75166	6.96808	6.96686
OG0001019	6.97553	4.70838	5.84836	6.18514	4.05421	6.36727	4.00311	3.97958	6.41004	2.83509	4.90885	6.00333	6.24498	5.33047	6.9172	6.09555	3.54055	4.48607	3.70867	4.73438	5.64383	1.7256	5.15132	5.96879	5.62094	5.16375	4.76084	5.14663	5.24234	4.92484	4.4986	3.42793	4.59779	5.2607	5.14496	4.72356	4.43448	5.06439	4.26737	4.88217	4.79761	4.98893	4.40743	4.89985	4.73053	3.28254	3.50585	2.97585	-0.430067
OG0001021	8.40913	8.24568	9.32362	8.50766	8.85045	8.14439	8.41027	9.1094	8.35825	8.46311	8.55821	8.56842	8.47506	8.9099	9.08142	9.13541	8.14206	9.26013	9.14775	9.38185	8.96067	8.34907	9.43686	8.20159	7.62692	7.71322	7.25828	8.06866	7.39458	7.68935	7.74549	6.9455	7.08697	7.20325	8.63342	8.31757	8.74188	8.69123	8.69392	8.97952	8.59736	8.984	8.02972	8.5704	8.96608	9.09747	8.69543	9.74664	9.48372
OG0001022	8.89303	6.39013	7.87036	9.14519	7.98539	9.38247	5.69259	8.04895	10.5328	9.24453	4.90875	6.87635	8.08134	7.39927	7.17616	7.2882	5.18815	6.29085	6.88296	8.46884	6.15936	7.3948	6.58384	6.10115	5.30616	6.79993	6.2531	6.55082	6.27043	6.71731	7.15547	6.31412	6.14376	6.48196	8.62742	8.55861	7.12064	8.76599	8.02216	8.62426	7.32114	6.96112	7.39865	7.12081	8.17691	7.93253	8.5892	9.06754	9.01483
OG0001023	3.8927	3.60732	5.64496	5.28981	7.09376	3.08314	0.87296	3.91996	1.55201	6.73943	5.9177	5.43264	4.8713	2.90824	4.72643	4.38057	4.64049	6.3428	3.95003	4.31391	5.6079	1.76537	5.4263	6.94999	5.68105	4.85738	6.38367	7.05886	8.09183	7.27243	8.4939	8.15147	7.55765	8.02363	6.85434	9.03459	7.90248	9.63813	5.97514	6.55932	8.14392	5.95032	8.65898	7.82768	9.91791	5.5872	1.51253	6.02379	5.47708
OG0001024	6.10495	6.7364	7.07356	5.83567	5.45605	8.59025	7.05305	8.5834	8.50957	5.45105	6.11598	5.79456	6.09927	4.16772	5.17672	4.73492	4.34003	5.28928	5.93956	5.44131	5.64815	5.00233	4.34275	6.92099	6.91008	7.14591	6.25928	6.79693	5.90509	6.67796	6.29535	7.32014	6.43684	6.49543	4.79074	4.98071	3.80898	5.69359	5.99338	5.77164	5.70162	7.17591	5.8988	5.07265	5.16911	7.21268	7.61699	8.10267	7.10203
OG0001025	11.3204	10.1239	10.6941	10.9982	10.1333	11.4669	10.3784	10.7928	10.3383	9.84544	9.85455	9.95689	9.7853	10.6428	9.98355	9.98893	10.2986	9.88349	9.08052	8.95626	10.2229	10.0418	9.97432	10.8501	10.3508	10.3482	11.2388	10.875	10.4977	10.6175	10.1632	11.5029	11.3601	10.7102	11.7319	11.5552	11.7198	11.2125	11.3709	11.3078	11.6753	11.3008	11.3271	10.8354	10.4189	9.19302	8.79429	8.33822	8.84107
OG0001027	7.80015	8.31962	7.48668	8.35132	8.0742	7.23381	7.27006	7.14865	5.6598	7.911	8.33934	8.14166	7.40607	7.66309	8.16352	7.88136	5.84909	8.00924	8.0767	7.62849	6.2784	5.96393	7.91092	8.30067	8.07791	7.81128	7.88061	7.7415	8.05499	7.7709	7.50303	5.42012	8.53919	7.47647	6.73463	5.14835	5.55752	7.02244	5.9883	5.97082	4.33218	6.46973	4.62635	5.01428	7.23923	5.95262	6.94917	6.28697	6.17445
OG0001028	8.35912	8.54536	7.16665	8.03585	10.3118	7.89731	7.00312	6.92434	8.58864	9.06844	7.50044	7.45738	7.81016	5.77944	7.97845	7.53042	6.92634	7.84084	6.90412	8.69323	8.28072	6.90317	8.05314	4.54419	5.3603	6.50424	5.72531	5.91862	5.13713	6.44039	7.50157	7.67473	6.37779	5.03283	9.27723	10.7783	8.28033	9.86539	10.0395	9.42846	8.35376	9.96316	8.87016	8.55292	8.91015	7.86139	6.74692	8.70701	7.03268
OG0001030	3.65475	4.00318	4.79155	2.78546	0.163395	3.10775	3.87214	4.80238	3.41611	-0.0496871	3.25094	0.682016	3.54101	1.6937	2.26349	2.18546	-0.305828	0.288008	0.742364	2.66567	5.78774	-0.053955	2.49032	3.61393	2.39306	2.10074	3.93836	4.11355	0.305958	2.56714	1.29255	5.19439	4.6548	3.82943	2.05328	2.62979	3.63669	2.38951	2.81831	2.21217	2.5874	3.83337	3.18883	1.48223	2.69777	-0.520821	3.24261	0.900167	1.81519
OG0001031	3.42511	3.89242	4.45485	5.29475	2.14837	1.80226	3.14943	3.67017	1.54087	1.21861	6.5065	9.06685	8.47862	9.4944	8.25773	7.67832	6.49562	6.11226	8.78054	7.21804	6.85381	8.27364	7.687	2.16389	2.25841	1.18998	2.9662	0.478202	1.02351	0.533508	2.31834	1.35215	0.770743	1.85154	10.6112	10.7468	11.1518	11.4817	10.3246	10.53	10.4201	10.2632	11.2315	9.47807	11.6631	5.71776	5.64605	7.48893	8.86479
OG0001032	8.24006	8.56436	7.74287	8.268	8.42289	8.39681	8.6911	8.23532	7.96168	8.45341	5.71725	4.70642	5.47811	3.3546	3.47311	4.85529	5.67491	6.18218	5.40204	4.68595	6.74583	5.36732	4.2886	8.00709	8.49621	7.78862	7.9107	8.26954	8.35716	8.7882	8.97777	8.86727	8.3744	8.44241	7.32409	6.85761	7.24611	7.99674	6.81505	7.49716	6.93478	7.22613	8.47265	7.50537	7.42144	7.60984	7.36388	7.14811	7.20757
OG0001035	6.69856	5.26058	6.67029	5.52318	6.16543	6.79257	4.56444	6.1562	6.74179	4.64237	5.4463	6.84263	6.2097	6.99221	4.77189	5.02113	5.56608	4.74578	6.36423	5.33434	2.16916	6.24554	6.5903	5.10387	5.08237	6.04603	5.37292	6.0572	6.31336	5.36641	5.26985	5.8518	6.87922	5.72398	8.18977	8.89937	8.52725	9.24044	8.5844	8.17751	8.31393	8.45291	8.47781	8.69073	9.08275	5.07798	6.97073	5.82886	6.18577
OG0001036	10.1015	7.47926	8.30046	10.0124	7.99331	8.3513	6.57134	4.59137	5.31883	7.88884	5.06656	5.97648	4.58703	4.77068	5.86459	5.03163	4.1162	6.14365	5.06462	5.30692	5.2222	5.01627	5.31948	4.29475	3.05822	3.61787	4.30012	4.37812	1.94505	3.96727	3.30743	4.37663	5.14482	4.88143	7.45988	8.60091	7.73342	8.53725	7.13118	8.48313	8.56565	7.76057	8.95694	8.13108	8.55966	5.56752	5.60336	5.63173	6.06054
OG0001040	6.44425	8.57581	8.50659	7.42575	5.03088	6.49782	8.19902	7.79427	6.4748	7.06593	4.46366	4.28348	5.69311	3.2733	5.39878	4.35827	7.42432	2.95691	5.07666	5.60853	2.34081	6.75431	6.48644	8.46797	7.17717	8.9531	9.15966	8.71388	8.46849	8.90131	9.12148	9.09854	8.8007	8.66707	7.75569	7.64389	8.00892	8.48202	7.93705	7.67281	7.84828	8.0163	7.93185	7.30744	7.55147	6.48913	5.59959	6.49104	5.63292
OG0001041	4.11239	6.57499	6.8077	5.17642	3.76517	4.25291	6.36904	6.19152	5.23564	3.33887	7.131	6.51106	8.00949	7.39309	7.798	7.43855	7.20067	6.36137	6.13895	5.98634	6.78975	5.02151	6.37109	3.63962	4.53175	3.9462	4.47142	4.31758	3.90667	3.91179	0.869197	2.77198	0.721123	3.07563	6.79398	4.28032	6.89772	7.33886	4.91727	5.41905	4.10192	4.5489	5.49898	4.92018	6.43561	5.69508	7.04082	5.11917	3.72222
OG0001042	7.92153	8.22288	9.1236	7.4609	6.3262	4.03998	6.80711	5.55401	2.17622	4.57328	9.64011	9.55978	9.6213	8.76851	10.0568	10.1394	6.94705	8.76228	8.36573	8.3267	8.56996	6.79964	9.02225	8.92249	10.0708	8.90786	8.89051	8.54888	8.69196	7.76613	7.7769	6.97625	8.47998	8.76287	11.1794	9.00142	10.1748	9.72129	9.72625	9.76327	9.26336	9.20092	9.16131	9.51114	9.60861	7.77932	8.67409	8.52669	8.60748
OG0001043	5.47497	8.37073	6.94778	5.26801	0.836415	4.59724	7.43096	6.24679	1.53746	5.06879	5.09683	5.79669	6.81262	5.15891	6.98304	6.9171	5.10421	3.12156	5.87676	5.0125	3.60045	6.1266	7.26057	5.14566	7.00157	6.21759	5.70407	7.05443	5.97688	5.40239	5.57601	4.18763	4.77675	7.38996	5.1805	4.60158	5.2886	5.4148	4.49275	4.38884	5.309	5.13716	4.62922	5.34228	5.78439	7.45669	6.74556	5.60473	6.83416
OG0001045	6.96555	8.27487	7.81355	7.97365	8.74869	6.26416	6.95922	8.12465	5.0383	7.25696	3.36219	7.21764	7.3635	7.91025	6.84736	7.28673	4.99898	5.3963	6.99331	3.96047	7.63115	6.29818	7.08732	10.6952	9.11284	9.68544	8.54097	9.15272	8.12696	6.12738	8.13893	4.80034	7.27843	8.6606	8.09705	7.60782	8.09449	8.49255	8.3134	7.71864	6.81008	8.12407	7.16111	7.34744	8.5599	8.90643	8.84489	8.75459	8.97552
OG0001046	10.4676	9.63588	10.7271	11.1152	9.04416	8.17659	9.09282	8.22083	6.95764	9.49211	9.45808	9.56509	10.1375	10.0019	10.0601	10.3435	6.50035	8.63779	7.34463	7.53827	5.27135	7.03415	8.80997	6.48656	4.70984	5.7446	7.21988	6.8957	6.09393	3.4342	5.4712	8.13915	6.16689	6.58108	10.5273	6.98952	10.0372	8.14995	7.84999	7.70419	6.89779	7.92836	6.68302	6.59568	6.74859	10.0321	10.8212	9.75794	10.7003
OG0001047	6.38288	6.01783	6.52354	5.31396	0.953558	5.19054	6.09762	6.03732	5.49502	4.63446	5.61764	5.261	6.27929	6.25913	5.27328	6.29703	5.98304	5.03192	6.24713	4.57251	2.12122	5.77603	4.96345	7.19561	7.28015	7.52904	6.93668	6.98309	6.8912	7.09768	7.06237	6.0629	6.4697	6.6006	6.69177	5.8295	7.05676	5.32077	6.55413	6.10924	7.38491	5.3946	6.74493	6.05136	4.95869	6.70793	6.61994	6.86348	6.51979
OG0001048	5.54155	0.436293	4.06318	6.71587	5.21985	5.54338	0.0998963	5.35439	5.73296	4.90688	7.83314	6.80386	7.94089	6.53378	7.34134	8.58977	8.41796	7.85649	6.78859	7.28544	1.95138	7.77786	8.26942	6.90054	5.91793	5.67739	6.99464	7.11601	6.75063	5.95977	5.4021	5.88258	7.28906	6.95234	6.23749	1.69235	6.13453	1.68686	4.89111	5.4976	4.90345	3.18396	4.37096	3.11905	2.00274	6.86558	5.35419	5.09069	5.56938
OG0001049	14.6089	14.6562	14.0338	15.5853	16.9678	14.4634	14.5312	14.2499	16.7894	17.1559	14.9344	15.3375	14.5792	14.9166	15.2405	14.7481	15.4559	15.0141	15.6841	15.8146	14.8543	15.7246	15.3531	8.57803	14.176	9.53897	14.2665	9.22666	9.93284	9.23729	9.46753	15.7796	10.1582	9.48961	15.3285	15.8499	15.5478	16.7433	16.2174	15.2864	15.9239	15.7621	15.1874	15.1396	15.8434	15.6826	15.4402	15.4569	15.9344
OG0001050	9.2874	9.40499	8.92372	9.93639	10.046	9.30776	9.40272	8.72609	10.4114	10.0807	7.43384	8.49578	8.0438	8.23062	8.25861	8.39877	8.0224	7.16557	7.71009	7.0145	7.84386	7.31008	8.05525	8.29898	7.84698	8.10491	8.2983	8.18336	7.79704	8.2279	7.69956	7.64317	7.5655	8.53782	7.63688	8.34289	8.01387	8.35326	7.46319	7.90447	7.91095	7.51106	8.42682	7.46056	7.88276	3.7033	2.54857	3.96998	-0.119843
OG0001051	11.8212	11.0932	11.5266	11.4958	10.3887	12.096	11.0614	12.0921	10.8374	10.9764	7.22175	7.65738	9.14038	7.73405	7.29377	7.96867	7.61327	8.39693	7.70623	7.89268	6.33531	8.01601	7.6478	10.8839	11.4747	11.5208	11.2278	10.8078	10.9725	10.6248	11.2037	10.6706	10.8918	11.0338	11.2309	10.9566	11.0062	11.0723	11.0181	11.1566	10.7806	10.9152	11.2256	11.0699	11.3038	11.2683	11.724	11.5391	11.7035
OG0001052	5.23542	4.46248	4.40515	6.55544	5.87027	3.50869	4.713	5.61117	5.34208	4.12645	8.67384	8.50298	7.819	7.79023	8.08361	7.62772	7.08899	7.70646	7.80279	7.24863	6.95337	7.95627	7.1724	7.97632	7.85647	7.57923	7.37103	7.33876	6.53199	6.86061	7.52387	6.70275	6.76122	7.1084	6.65266	6.52543	7.54372	6.9084	7.12054	6.74599	8.00014	8.00232	8.21657	7.42036	5.44565	1.26228	3.57429	4.55031	0.333081
OG0001053	10.4484	11.862	12.3903	11.1341	11.4382	9.92439	12.4269	11.9131	11.5094	12.2988	12.7851	12.5549	12.7014	12.1377	12.3122	12.2386	12.4769	11.9178	11.457	12.1858	11.7718	11.6061	12.1377	12.1092	9.22851	10.3689	11.254	11.7408	10.6481	11.5352	9.44313	10.4976	11.8312	10.5344	11.3779	11.4927	11.9179	11.5253	11.3619	11.0418	11.6755	10.8668	11.829	11.3727	11.3079	12.14	12.703	11.9467	12.0968
OG0001055	5.8584	4.93181	3.50313	6.38588	5.74372	4.9028	3.14012	3.52343	6.12411	5.73927	5.47404	6.67362	5.9933	5.49526	6.03994	5.94776	4.60986	5.03631	4.95181	4.84905	6.28584	3.18257	4.253	6.62767	6.49622	6.19122	6.32743	7.09909	5.46379	6.11712	5.34962	5.61336	7.11254	6.50385	8.6559	7.85352	8.18597	7.88954	9.2857	9.6716	8.41193	8.76422	8.15388	8.94032	8.26622	-0.437615	-0.0555442	0.576229	3.63495
OG0001056	2.38132	1.80896	2.48018	0.260988	0.147876	1.20154	2.62482	1.77213	0.701157	-0.11752	3.94762	5.21149	4.03418	4.09977	2.35926	4.24649	2.95981	4.19787	5.11587	4.07184	1.05652	4.72626	3.73322	5.27162	4.29299	3.40251	6.6804	5.62683	4.99887	4.92525	3.29459	5.3929	6.96015	5.73798	0.411254	1.86548	2.60323	4.1204	1.71661	0.632947	3.65135	2.51069	2.99358	2.91867	2.80891	-0.732386	0.293032	1.22631	3.69595
OG0001057	9.84095	9.06804	9.90452	8.7706	8.64908	9.23453	9.50734	9.38522	9.1747	7.08051	10.1312	10.1133	10.1999	9.51058	9.90799	10.074	9.54859	10.3848	10.0322	10.2783	8.88493	9.22201	9.90335	6.92026	7.75548	8.00364	7.56195	7.8271	7.85924	7.49896	8.30855	8.12894	7.77628	8.09954	9.28452	8.4434	8.86906	9.32054	8.99735	8.87806	8.83358	8.61146	9.2288	9.25083	9.32945	7.8917	7.77978	8.07767	7.24136
OG0001058	3.44422	0.124422	2.65035	1.56499	0.453994	2.05151	-0.199871	0.460329	1.12908	0.129525	6.68567	5.59321	7.38365	6.76416	6.35255	6.96363	4.65938	7.43203	5.66634	6.42718	5.74773	4.9664	5.00988	6.47871	4.70828	6.1246	6.78339	6.36988	6.56579	5.45226	3.83004	3.83883	6.26711	6.34998	6.92257	6.86122	6.69402	7.44968	6.29346	6.94511	6.37561	6.58376	6.37276	5.34411	7.06821	1.33127	0.316114	2.24801	-0.742066
OG0001060	4.71797	6.12517	7.53302	6.01096	4.52962	2.30537	5.10752	4.70526	1.57108	2.1455	6.90146	6.09119	7.48223	6.59126	6.91146	7.18283	6.24492	7.35275	5.73469	4.89572	4.85533	3.60569	6.90681	6.37989	3.378	4.30751	5.37068	5.7992	5.17748	4.83977	2.73603	6.53998	4.73044	6.14501	10.45	9.33729	9.01196	8.94291	10.7504	9.45796	8.4475	8.73265	9.22409	8.99339	8.9624	3.89361	5.08732	3.98961	3.62019
OG0001077	10.1134	10.9973	10.3058	9.86207	10.3953	11.8219	11.3549	11.1328	11.5032	11.6734	10.1633	9.73526	8.58547	9.86877	9.12728	9.66805	9.9618	10.4342	10.4116	11.0164	10.1734	10.9029	9.7262	11.4174	11.2516	11.9883	11.6011	11.2848	11.6075	11.1686	11.5224	12.8908	12.1084	11.249	10.3084	10.3218	11.4861	12.314	11.6971	9.58492	11.9129	10.0853	9.90169	10.3131	11.3749	8.28911	9.44871	8.77679	7.97998
OG0001081	10.4831	10.0816	9.92139	10.6402	11.7378	10.3942	10.1182	10.1077	11.8616	11.1607	9.83819	9.73731	8.82129	9.77369	9.32444	9.27036	9.80064	10.2227	10.1273	10.2172	10.3412	10.5298	9.77785	10.0121	10.859	10.6663	10.1472	10.3079	10.5667	10.2773	10.8044	11.2478	10.775	10.2559	10.2941	10.2466	10.3562	9.04851	10.3328	10.7553	10.2552	10.4073	9.73937	11.0101	9.93603	8.00391	8.57581	8.89164	8.69424
OG0001085	7.07912	6.74435	7.01096	7.26855	6.60623	6.91582	7.32889	7.17921	4.20223	5.68133	7.9031	6.23902	7.37652	6.99845	6.26262	7.11189	6.99569	6.13714	7.11702	5.64057	5.43758	6.59118	7.08831	6.91037	5.94545	6.54287	7.19441	6.08609	5.99607	6.45463	5.9744	5.60086	6.88654	6.41788	1.65345	1.03301	1.01516	0.339778	2.42351	3.17431	-0.164799	0.330304	1.74961	1.77688	-0.143083	6.91628	7.0813	6.49681	6.16425
OG0001091	-0.479495	0.170461	-0.0427832	0.653674	0.51109	-0.655399	-0.164727	-0.34255	1.20937	0.175734	6.00503	4.01183	5.61016	3.81293	5.51263	6.24946	6.57566	6.81035	6.15779	5.94555	1.64784	5.00621	5.2525	7.36538	6.11549	6.3237	6.122	6.867	6.29527	6.0934	5.00349	4.63404	7.35471	6.46653	8.26877	7.0292	7.90252	6.60569	8.8212	9.06983	7.32756	7.5752	7.54765	7.78324	6.89203	4.38019	4.17006	2.26166	2.64772
OG0001093	4.75718	8.8292	8.0464	4.10716	4.49742	5.04305	8.09072	7.94328	7.0507	1.04951	11.2794	11.4074	11.1103	11.7469	11.4279	11.331	12.1266	11.4508	11.5367	11.3642	11.934	12.204	11.4507	10.4521	10.5584	10.3695	10.2453	10.1457	10.235	10.9878	10.4941	10.7461	10.6046	10.2846	10.9221	10.0521	10.5672	9.21859	11.6729	11.7219	10.2156	10.2093	10.127	11.1797	9.58631	1.49064	2.32015	3.14596	0.0508779
OG0001094	11.6873	11.527	11.6783	11.8331	11.4166	11.5964	11.7138	12.9707	12.0834	10.7799	12.1473	11.796	12.6077	11.2291	12.1908	11.9157	10.9208	12.6355	12.9573	12.5983	11.7959	11.7233	10.7567	12.0504	12.0524	11.7422	12.0699	11.942	12.2838	12.6743	12.0821	12.7958	12.7757	11.9101	9.74143	8.84578	9.20052	8.77431	9.38538	9.27364	9.41834	10.0484	8.25572	9.37574	7.81331	10.9423	11.6225	11.8623	11.2431
OG0001096	-0.290477	7.39199	7.05203	0.927392	4.59409	1.3497	7.24534	6.01803	5.77496	0.411235	3.59632	1.63497	3.30647	6.07019	3.02809	4.53518	4.23147	4.60544	4.75367	1.76437	2.01263	4.58068	4.41113	4.36052	4.50854	4.42412	4.80084	4.59898	5.72765	5.01756	4.92445	3.99579	5.12977	3.55458	12.4792	12.7046	12.8916	12.3874	12.7608	12.4045	12.5253	12.5052	12.7192	12.8444	12.5977	6.08164	4.96124	5.81557	5.41242
OG0001097	0.736003	2.18114	2.86262	0.379953	0.250151	1.64706	1.78157	1.27349	0.884611	-0.0547964	3.84954	0.970014	2.6906	6.52537	2.45872	3.03417	2.96356	4.60602	3.38636	4.60265	1.27944	4.29594	1.66869	2.2915	2.58062	0.59084	0.837617	3.32354	2.86518	2.95579	2.0203	3.51103	4.72067	0.428976	6.91631	7.20724	6.36063	7.93806	6.24902	7.28991	5.90142	6.30981	7.16086	5.95657	5.8636	6.45245	5.35772	4.62242	5.38742
OG0001104	6.25246	4.67807	6.24942	7.26355	6.63188	6.40533	4.38557	6.28917	1.83099	4.38638	6.29749	8.42801	7.90849	8.88698	8.19017	7.83687	6.85481	6.4611	7.04904	6.09476	5.71401	6.31667	7.49378	9.73623	9.62503	9.94069	10.1968	9.75766	9.39035	9.20435	9.24061	9.71883	9.09144	10.1767	9.28743	9.41262	9.1603	10.0553	9.36306	9.57302	9.05878	9.12655	8.87005	8.87274	9.22392	3.21245	2.0472	0.108508	-0.274426
OG0001106	6.48099	8.73975	8.84495	6.80252	4.00539	6.37153	8.45638	7.91069	6.50499	5.92972	7.09625	6.35819	6.76274	7.51612	7.31248	7.32313	5.77101	7.03116	6.4995	6.29986	5.40532	6.04747	7.21855	8.02398	8.73174	8.96554	8.8035	8.07046	7.80007	7.82894	9.06408	9.16272	7.54269	8.17472	9.37875	8.75879	9.11444	8.87283	10.0724	10.2867	9.18636	9.20703	8.91073	9.18504	8.51288	9.6356	8.1136	8.31006	9.36098
OG0001107	0.790297	7.61362	5.90451	3.36295	1.89217	3.8216	6.65622	6.47279	5.55253	3.22501	11.9071	11.3971	11.6467	11.342	12.2724	11.6953	11.1368	12.2419	11.5523	11.5678	11.8048	12.1976	11.0197	13.015	13.3257	12.8835	13.2521	12.3542	13.4292	13.8708	13.7319	14.6886	13.4452	13.0059	12.2397	12.4158	12.5051	11.9766	11.9495	11.167	13.4432	11.8546	11.9421	11.895	11.1454	12.015	11.6575	11.1978	10.7308
OG0001111	7.63625	7.10316	7.75123	9.33604	7.67403	2.03603	3.82593	5.0147	7.19808	5.38033	7.66206	6.46458	5.25758	7.90006	7.14392	5.43495	8.50763	8.10564	6.42618	7.2638	7.62226	7.40362	6.58508	6.39902	2.44489	0.931234	1.91123	5.29226	4.46967	6.28978	0.680762	1.08882	1.42492	4.93336	4.39311	-0.45639	-0.794625	0.116128	-0.190104	0.773197	-0.413347	-0.660442	-0.1414	-0.117432	-0.390426	10.803	11.3447	10.5463	10.6186
OG0001112	2.51665	4.92208	5.60729	1.74027	3.74483	1.42854	3.51203	3.20706	1.37597	0.381371	7.14343	6.68573	6.28634	6.70289	6.02116	7.08886	6.91999	5.86853	5.35152	6.01484	7.32569	7.02659	6.25212	2.13918	3.81484	3.52885	3.37214	4.29527	4.95408	3.15176	4.84359	7.21841	5.18221	3.854	5.72973	5.52137	5.69561	5.9945	5.79365	6.07336	4.89339	6.34632	5.20216	5.20848	6.06593	4.6964	6.15092	5.43603	5.24961
OG0001113	6.4349	6.2408	5.31016	7.14401	4.32005	6.61995	4.89246	4.80861	6.46605	6.59836	6.03393	4.2241	6.61767	6.11129	6.11679	6.80719	6.02844	6.36303	3.67509	2.85233	2.1903	4.79325	5.06935	5.95745	6.33794	5.89226	6.89996	6.59983	6.49822	5.7065	4.83826	5.69574	4.90597	6.17856	8.08073	9.52029	8.14499	9.42051	8.07362	7.91854	8.70967	8.33525	8.62689	7.83095	8.24506	6.93443	7.5843	6.87213	6.99708
OG0001116	3.47402	3.93866	4.28801	3.33549	3.53895	2.95171	3.50014	3.65192	1.66313	0.548902	8.34793	7.84457	9.08171	8.27376	8.42725	8.54066	7.58019	8.29892	7.89111	8.72086	7.28372	7.78456	7.66948	8.17013	8.09783	8.49809	8.84124	8.41698	8.27553	7.82353	7.80594	7.11946	8.42899	8.35181	9.1262	8.99826	8.91885	9.13825	8.51627	9.61159	9.36828	8.76702	9.29186	8.19816	9.37686	2.09467	1.70067	-0.0315851	3.28185
OG0001118	5.57941	5.02969	6.99593	4.52294	5.31437	5.01398	5.31471	6.68149	4.32833	0.638192	8.7048	8.76584	9.07285	8.71548	8.48389	8.79529	7.75534	8.76079	8.48833	8.34594	7.88075	6.52894	8.8832	10.0409	9.51559	9.71534	10.0009	10.0496	9.44721	9.49788	8.77121	8.40575	9.42966	10.1197	8.01447	8.37214	8.08175	8.72023	6.63196	7.86823	8.03422	7.87993	8.3875	6.47856	7.6779	-0.213605	2.25862	0.0517484	1.62783
OG0001120	13.9552	14.38	14.5049	14.2065	14.0561	14.3656	14.241	13.8764	14.0784	15.1919	14.0855	14.4793	14.1516	14.4807	14.1635	14.3742	14.599	14.2864	14.5514	14.256	14.1139	14.5481	14.5877	14.5594	14.2752	13.766	14.7452	14.1869	14.4557	14.3369	13.7893	14.7004	13.8293	14.6138	13.8003	13.2372	14.1461	13.0654	14.4318	13.879	13.2157	13.3663	12.7638	12.2198	11.9705	13.1359	13.4951	13.2902	13.5434
OG0001121	10.8135	10.4359	9.63966	9.93194	10.5233	12.3398	10.4345	11.1255	12.193	10.1687	3.50845	5.02682	2.44234	5.22214	1.68354	1.04479	1.26035	4.47445	2.99755	3.28519	2.82853	1.12699	2.60276	10.7597	9.84897	9.50654	10.3966	9.92494	10.6465	10.9026	10.1191	12.3586	11.0417	10.3644	10.9796	13.3492	11.1037	12.3296	13.1059	11.9103	13.4756	13.3168	12.4314	12.6779	12.4741	9.15636	9.63761	10.4395	9.81806
OG0001122	9.22027	9.22037	9.86194	9.2738	8.40436	7.23345	7.70246	9.20151	7.34794	7.36044	8.39876	7.08725	8.55721	7.16461	6.90622	7.71687	6.39712	6.92712	6.5422	5.80208	3.43334	6.02493	6.60348	9.60569	9.03859	8.27339	9.78361	8.88423	8.42593	8.28515	5.94078	6.82538	9.40718	8.50559	9.77993	9.00068	9.45855	9.68103	9.01298	8.88513	9.48499	9.41457	9.60115	9.13127	9.68354	6.56123	7.61299	8.48393	8.47068
OG0001123	5.5753	5.97569	6.43618	6.34315	4.66666	6.38844	6.16551	7.43584	4.50757	4.76346	3.23876	3.67497	5.63334	4.86843	2.84268	4.0372	5.97138	5.47563	4.50185	4.14427	2.23914	3.66821	4.36091	6.51422	5.1883	5.56554	6.84088	6.77302	5.90246	5.72439	5.74908	6.84859	7.17994	6.68807	9.47669	10.1631	9.32297	10.012	10.1821	9.72996	9.8415	9.62036	10.1129	9.79469	10.2925	8.62082	8.38243	8.16425	8.34421
OG0001125	8.88808	9.20921	8.67751	8.66839	8.99642	8.48832	9.56391	8.37533	10.3117	9.58253	7.01019	6.59533	6.97851	6.62519	7.13099	7.35781	7.70739	6.87074	7.14236	6.88814	6.68424	7.24429	7.6837	8.85553	9.27801	8.72234	7.2746	8.34873	7.63365	8.41907	8.19965	7.10548	7.70636	8.18744	6.7464	6.27314	7.27094	6.3817	6.28401	6.74519	6.80562	6.75338	7.14348	6.95431	6.32783	8.46677	8.53628	8.58561	8.27128
OG0001127	8.40615	9.04793	6.82151	7.89371	10.7165	8.43028	7.22318	7.29171	9.04859	9.94386	7.77753	7.80623	8.20374	7.47489	7.56519	7.4903	7.59434	8.25527	7.34458	7.9204	9.45965	8.12334	7.8054	6.43859	7.20497	7.06273	7.07042	7.69018	7.32252	8.48738	8.36977	9.37211	8.70949	7.33176	9.14463	10.1189	8.15412	9.68428	9.88224	9.48967	8.37467	9.36547	8.80441	7.8776	8.76033	8.39322	7.18434	9.65001	7.42479
OG0001128	5.87589	6.25446	5.45848	4.83881	5.92066	5.88623	4.3844	5.51331	7.01212	3.40039	5.86304	4.77916	4.46998	10.3037	3.74187	4.16016	3.09719	5.89013	3.19216	6.25107	2.18666	5.9829	4.46724	5.96697	4.68195	5.49305	6.00569	6.77979	7.48118	5.30399	6.46917	6.89451	8.39604	6.30513	11.977	12.8796	11.529	13.0277	12.7374	12.3464	12.4313	11.8308	12.7503	11.2461	11.6907	3.87816	3.42293	3.23138	5.06898
OG0001129	10.7188	13.6262	13.3597	11.0196	11.6166	8.13885	11.9282	10.3598	7.49074	10.0835	12.9396	11.3143	11.3303	10.9198	10.9749	10.9424	8.99253	13.1609	11.75	11.346	9.87262	10.2083	10.2289	13.4314	13.6612	13.4248	12.5719	12.5496	13.3163	12.4811	13.1662	13.2946	12.4311	12.9025	13.6176	13.5654	13.1762	14.186	13.4859	13.7917	12.567	13.2517	12.6776	12.5351	14.5106	12.6348	13.674	13.2083	14.1159
OG0001130	8.50124	6.52933	7.46454	7.20243	5.61633	9.82513	7.28347	8.63881	8.67085	8.432	7.02396	6.75427	8.14979	7.73834	7.26902	8.1701	9.67341	8.69107	7.33762	7.65267	4.59321	8.70658	7.1611	5.11115	4.61663	6.64715	6.74439	6.23084	6.84664	5.51566	7.03014	7.55513	7.7529	7.48391	9.45412	10.9529	9.73371	10.5157	10.2576	9.96117	10.3507	10.2724	10.7718	9.52017	9.68941	6.55035	6.58843	5.67684	5.85286
OG0001131	10.3325	8.37326	8.95623	9.64825	10.9001	11.2514	9.89449	9.64437	12.5993	11.8408	9.11701	9.86281	8.8585	8.84009	8.85003	8.68254	10.7411	8.82463	9.56495	10.493	9.8074	10.7355	8.0764	7.28965	6.70113	6.88712	8.3873	6.94215	7.63645	7.6337	7.42193	8.99903	8.12953	7.57965	10.1487	12.0243	9.52801	10.2113	9.82993	11.9572	12.1666	10.1123	12.3341	10.5771	10.0518	6.35764	7.39506	7.23737	7.26793
OG0001133	10.583	9.14309	9.76138	10.1061	9.86008	10.7769	9.44186	10.9963	10.0139	9.69359	8.83219	8.97971	8.81326	8.99877	8.76925	9.15737	9.28328	8.39318	8.96236	8.98008	8.05068	9.24546	9.27027	9.18294	10.0903	9.22077	9.25022	8.96842	8.54464	9.11507	8.8358	9.04165	8.60075	8.76891	10.0095	8.96197	9.9645	9.13483	9.05299	9.62583	9.62591	9.73845	8.5439	9.59253	9.19062	9.29638	9.21293	9.03898	9.05964
OG0001134	10.7898	9.97282	10.2618	10.2087	10.1213	11.6383	11.5184	11.2351	12.2018	11.1715	10.8379	10.4684	10.6873	10.6573	10.1428	10.1934	11.4844	11.1911	11.6886	12.2538	10.9867	13.1609	10.5789	8.88887	8.76517	9.43876	9.95936	9.19784	9.46682	8.79697	9.59422	10.2749	10.4343	9.39446	9.25717	10.4411	9.63991	9.33603	9.97992	9.67786	10.3052	9.9977	10.3809	10.1492	9.15082	11.5294	10.6251	10.7357	10.8186
OG0001136	0.418817	5.50429	0.906327	1.69389	1.5314	0.223418	0.769799	1.56782	2.3351	1.15189	14.2765	13.6087	13.017	14.2599	13.3735	12.9044	12.0779	14.6533	13.133	14.58	14.0104	13.0342	13.0694	12.45	13.2412	13.2688	12.2012	12.7483	13.012	12.4825	13.4643	13.0662	13.9169	12.3488	11.6645	11.7452	11.841	11.2274	12.4223	11.3885	11.988	11.3103	11.5885	12.4433	11.0233	0.267571	-0.0801745	0.542358	3.25108
OG0001139	7.90102	5.25611	6.64441	8.15543	5.91336	6.62433	5.58794	5.66003	1.36915	3.76103	4.8435	3.81429	5.22279	5.09569	3.63292	4.13477	4.23481	5.29435	4.77892	2.61175	1.81804	3.7522	2.94197	6.2396	5.44826	4.59616	6.73556	6.70644	6.82595	5.88419	5.26907	5.63794	7.07534	6.28324	7.53793	8.29878	7.75748	8.23481	7.83719	8.25639	8.27521	8.18774	8.16309	7.79095	6.77855	2.65276	1.45816	1.9442	1.50831
OG0001141	2.94975	3.20228	4.19324	1.79658	2.5423	1.97938	1.32288	2.53605	1.56002	0.4411	6.86393	6.04193	5.92361	2.96071	6.35974	5.94265	5.64354	6.11931	5.21151	5.17998	5.3676	5.50245	6.75212	6.87162	6.19144	5.62145	5.53584	5.4309	4.45481	4.78603	5.12416	5.98123	3.07633	4.42252	11.2751	12.8059	11.4806	11.5568	11.3286	12.2344	11.3652	11.054	12.0591	11.5471	11.158	5.5533	6.74416	6.24396	5.27999
OG0001144	7.10632	9.03789	8.8437	8.09193	7.9921	6.43515	8.89597	8.44279	6.94562	7.38569	6.08103	7.44598	6.53829	7.69284	6.95222	7.19183	6.27965	4.26653	7.60447	6.56558	7.51714	6.75423	7.55561	7.97151	7.61024	7.96688	7.91874	8.33775	7.64634	7.87136	7.47915	7.06722	7.40196	8.47457	4.55733	3.92353	4.04181	5.32988	3.96916	4.41153	3.63231	3.77175	3.58654	3.4283	3.52248	5.88804	6.56417	6.49005	6.81153
OG0001145	10.2711	11.9798	11.4796	11.1413	12.7566	9.88598	11.9399	11.0046	12.2958	11.6715	13.382	12.7191	12.2557	13.5349	12.5265	12.2459	11.7747	13.3793	12.086	13.6525	13.5707	12.4068	12.3988	12.5063	12.8701	12.8453	11.8571	12.4525	12.6548	12.3361	12.9912	12.3905	13.6376	12.0632	12.2199	12.304	11.8642	11.757	12.9444	12.0944	12.1656	11.9714	11.6817	13.0789	11.6793	12.5144	12.565	13.3635	12.7543
OG0001147	-0.372128	3.54749	3.57112	0.811205	0.661927	-0.555218	1.2624	0.544663	1.39448	0.3113	6.83939	7.63707	4.37908	7.67012	4.67825	5.92513	4.4106	0.863609	1.48102	3.23211	6.28248	1.13501	4.36641	8.6896	8.85608	9.85039	7.122	5.94654	8.9756	4.93095	3.781	6.46213	6.59025	9.39764	9.62641	8.07522	9.54472	8.446	8.14274	8.18106	8.58243	8.56784	9.21332	7.88255	8.1509	7.45033	8.14409	3.46486	4.72283
OG0001149	8.85015	8.24376	8.81634	9.2863	7.7657	6.88245	7.81898	7.85955	4.01821	6.66288	8.56617	8.14422	8.74439	7.73913	8.9375	7.88906	7.24283	8.35958	8.32947	8.89603	9.27924	7.1236	8.39186	8.80619	7.37704	7.91143	8.23724	8.7615	8.51084	8.56907	7.16838	7.9183	7.91629	8.89179	7.79866	7.98586	7.9239	8.28146	7.88935	7.32284	8.12767	7.57285	7.7053	7.19972	7.40629	6.69294	7.1705	7.45994	6.95357
OG0001150	8.9352	7.06061	8.52123	8.30555	7.5538	10.1042	8.14835	10.6954	7.8281	8.14116	8.24695	8.34442	8.27442	8.54501	8.28003	8.27598	9.09356	8.56953	8.68682	8.50355	8.49627	8.92753	8.11538	8.86351	9.06742	8.36544	9.26354	8.47924	8.57023	8.48583	7.59487	9.14907	8.38934	8.74475	9.72252	9.82398	9.72176	10.6611	9.74681	10.2162	9.98354	9.14972	9.93133	10.2538	9.63371	-0.0021322	-0.343061	0.266997	2.37928
OG0001151	7.8948	6.08568	6.25372	8.76273	7.78598	6.93053	5.64142	5.14752	8.26133	8.25201	4.1016	4.21833	5.41026	4.50964	2.58455	4.81975	4.79687	0.674458	3.7514	2.48015	1.60662	2.53468	2.43402	7.23314	3.24484	4.72461	6.78306	5.0634	3.64964	6.71231	3.13846	2.02511	3.16078	5.00832	6.10962	6.98678	6.6069	7.93078	6.53126	6.72672	6.29013	6.39479	7.35309	4.10029	6.71545	-0.629597	-0.939787	0.955617	2.72547
OG0001152	3.50066	3.82167	3.14984	3.89002	5.1343	2.33486	2.7939	0.942501	0.811404	2.7837	2.50345	0.887581	2.09883	1.94925	0.369574	4.37979	1.04501	0.403032	1.69622	0.982689	1.16382	-0.0259684	2.6617	6.14162	6.32808	5.81661	5.19681	5.75627	6.30977	5.39961	4.98436	4.57458	5.77042	6.34826	4.38546	2.78247	4.05456	2.85929	3.24837	1.90597	1.53695	2.6427	3.04078	-0.247703	2.43394	3.51582	3.10102	4.37527	3.80141
OG0001158	7.05882	5.14973	7.33613	5.461	0.411848	4.99462	4.99546	5.33052	5.38436	3.29077	4.47809	2.85332	5.00221	3.56351	3.62095	3.89645	3.34285	5.37753	3.21142	3.75445	1.38547	2.25273	3.72756	4.20618	4.38589	2.36968	4.50557	2.93418	3.97377	4.1192	3.98374	2.54115	4.08812	3.33942	3.45361	1.8031	2.40032	2.18533	1.19898	0.803639	2.04378	2.54881	1.61978	-0.111669	2.51924	6.02083	5.2434	5.55288	5.44653
OG0001160	7.68984	9.48919	9.18964	8.24335	9.41947	4.92705	7.53601	7.34632	7.13559	6.39039	6.74539	7.3411	7.09099	7.76467	7.90931	8.08549	3.26658	5.52869	5.409	3.84828	6.69476	2.26296	6.45908	7.53692	7.2305	7.60008	6.58541	6.69533	7.43463	6.13623	6.90623	7.42768	7.17047	6.87113	6.07583	5.21603	6.08487	5.50629	5.3632	5.80441	4.96994	6.19292	5.75493	5.43198	4.5104	7.117	8.68474	7.71798	7.51457
OG0001162	3.31093	3.39124	-0.329415	3.67947	0.0475711	2.19048	0.49313	-0.528273	0.530262	3.39739	2.87343	2.95393	5.11821	1.6463	4.80957	4.4192	4.60598	3.84208	2.58105	2.65018	6.56031	0.789545	3.57158	3.00495	2.37297	1.45627	0.741074	-0.149159	1.90756	2.55258	0.141383	0.409939	2.80092	2.83777	2.88719	4.17913	3.77753	4.40308	3.20879	4.20167	3.50011	2.56227	4.75691	4.10223	3.76064	-0.704721	0.885889	-0.54526	-0.774169
OG0001164	8.05674	7.29808	6.2473	8.91347	7.51574	7.3258	7.62602	5.39863	7.45421	7.60185	0.912739	3.50345	5.01983	2.70669	4.75113	5.19769	4.10331	0.876805	0.989362	4.65904	1.84858	1.16222	4.59389	6.81602	6.3858	5.95526	7.08804	6.47818	6.49197	6.33296	5.1208	3.15636	4.08882	6.50274	3.78729	4.74951	3.342	4.83288	4.23212	4.13078	3.0381	4.88402	3.84407	1.35616	5.71272	8.62171	8.60782	6.30139	7.50666
OG0001165	10.2595	9.4669	9.22539	9.6722	9.32009	13.4006	11.8817	11.9056	11.8925	10.0065	9.14889	8.55507	9.21352	9.03111	8.43457	8.64014	11.8683	10.5976	10.8193	10.5194	8.91584	11.8675	8.80249	10.3583	10.1514	10.2721	10.2157	11.0406	11.5373	12.5773	12.3067	13.4306	12.4343	11.3416	9.75431	13.3089	10.5789	10.8856	12.0627	11.9384	11.5879	12.1549	12.0301	12.4047	10.4746	12.0825	9.61044	10.5594	10.3167
OG0001168	5.80983	3.78794	7.90658	4.20091	6.45883	6.77113	5.21847	8.7262	1.76866	6.33444	7.93009	6.54345	6.90255	4.87408	6.86726	5.66134	9.19231	8.06811	7.05515	6.98104	7.53345	7.8807	5.61146	7.04598	7.6846	7.7393	8.30555	8.12724	8.18413	8.68129	9.54557	9.50356	9.94958	7.6499	6.52705	9.37807	7.52011	7.38616	8.16723	7.39964	8.38132	8.85058	9.16839	7.88021	7.70855	6.44204	2.27395	0.0730478	3.32327
OG0001170	0.0689944	0.784901	0.549348	2.55427	1.16297	-0.123923	0.414971	0.219377	1.94744	0.790736	11.961	10.8239	12.0328	10.3817	11.7119	11.9617	11.1257	11.9521	11.7493	12.3583	10.6949	10.868	10.9033	11.0118	11.3349	10.7762	11.0903	10.5617	10.6458	11.8104	11.2867	12.3535	11.9136	10.3169	10.0736	8.85252	9.05673	7.17435	11.1625	10.8954	9.31559	9.10592	8.66279	10.0983	7.52357	-0.0803119	-0.424047	0.190856	1.46363
OG0001171	7.57919	5.65548	2.92348	7.4742	6.39613	8.29445	5.2092	-0.125865	7.85573	6.71672	6.70854	6.57968	5.14405	6.69679	6.71531	5.75454	6.04247	7.97272	5.67003	8.00189	1.95901	8.00992	5.28627	0.773893	1.87754	2.04951	3.81332	0.461121	1.86683	4.11088	5.26485	1.3109	0.745595	0.966495	8.07474	4.83026	8.67017	5.05501	9.16788	7.75184	9.2451	8.94884	7.51868	8.21803	3.9149	7.96753	7.26708	7.42299	9.17046
OG0001173	7.09553	8.65393	9.49457	6.10369	7.52158	4.37295	8.4241	8.71132	5.2251	4.60057	7.02037	6.48994	5.57478	7.80653	6.61656	6.66527	5.73151	7.46937	6.83438	8.04809	8.11145	5.35755	5.70227	5.79979	5.64532	7.60061	5.74672	6.06398	7.30873	5.91445	6.97554	3.9504	6.60247	5.66443	8.36626	8.45998	8.34314	8.37937	8.5032	8.53999	8.5129	8.32094	8.92761	8.63665	8.57123	7.58016	6.96722	7.89217	7.90607
OG0001175	10.073	9.84681	10.2416	8.98418	8.39333	10.1888	11.0322	11.1239	10.4534	8.8042	6.97437	5.8227	6.42794	7.18619	6.38024	6.57622	7.82726	7.32561	6.48355	7.62434	7.12853	7.28913	5.99021	5.98925	6.56928	6.24771	6.70262	6.17545	5.95886	6.98998	8.03175	9.04753	6.56494	5.34564	9.32317	10.8918	9.06084	9.55381	10.3174	10.3041	10.5189	10.6891	9.8059	10.1947	9.48776	10.0285	8.21651	8.31896	9.081
OG0001178	5.32535	2.09705	5.63392	4.69643	-0.245737	3.90179	3.03782	3.71965	0.26369	-0.471554	1.74579	0.344238	2.33147	6.28112	3.3334	3.26578	1.41688	4.28374	1.6914	3.55085	0.642249	3.4289	-0.0003661	1.93347	-0.393414	0.00599714	0.533484	0.632729	1.10692	1.26812	1.02705	0.116634	0.885211	1.08431	3.57827	4.48037	-1.08675	5.18141	2.5863	4.1291	-0.850826	3.74284	-0.679521	-0.66433	2.86975	2.09966	0.716624	0.102537	0.649196
OG0001179	8.14513	5.04684	5.24728	7.89559	9.78671	9.56013	4.89835	4.28054	9.28129	9.77998	5.68497	6.84261	7.52787	6.741	5.79436	7.1619	6.54377	6.34421	6.8091	11.259	6.87433	6.96593	8.49638	4.20641	6.09754	6.48138	5.01387	4.48952	3.94136	1.62311	6.47015	5.44923	3.01454	4.20831	11.9193	8.64636	12.4973	5.16026	11.3584	10.7265	11.3782	11.061	9.45143	10.2444	5.61442	10.0108	8.96185	9.86549	8.58716
OG0001180	3.89442	3.07216	3.87335	3.68898	4.51703	0.832823	2.65252	3.06471	1.536	2.45706	6.7493	7.89229	8.42252	6.54295	5.92678	8.00265	4.8789	7.89173	7.11263	6.73183	8.52417	5.20453	7.78583	6.97117	7.53412	7.12405	7.23026	6.4366	6.02022	6.19594	5.54363	5.04772	5.42275	6.19371	6.8965	4.88458	5.97776	6.86704	6.3006	6.61716	5.87192	5.74578	5.48698	5.13093	6.73242	5.04407	6.60993	5.36488	5.47258
OG0001182	7.96216	7.852	8.31334	7.61756	7.78321	8.54112	6.85454	8.23903	6.42695	8.22486	5.45396	6.00865	4.32201	6.4786	5.82456	5.1673	6.25642	4.36251	6.05171	3.40608	2.1822	2.21913	5.92164	4.33083	4.11755	3.41446	5.35052	5.08134	5.02062	4.66745	2.81053	5.01967	5.80133	3.43041	8.92875	8.30545	8.31716	8.39273	9.09926	8.99386	8.45424	8.31735	7.8345	9.33118	8.51108	7.46438	7.32448	6.8029	7.20577
OG0001184	7.82962	8.94223	9.03734	8.17033	6.23052	6.48204	10.0006	10.2514	7.94785	6.33404	9.75718	8.96277	8.89806	8.62589	9.13307	9.22301	7.43305	9.78567	8.65721	9.97228	9.17373	8.32548	8.60016	7.84361	8.3065	8.88475	8.7095	8.06695	7.98229	6.41636	9.04509	7.61008	6.81652	7.89611	8.05318	9.50587	8.44056	9.54088	7.57748	8.10672	8.13322	8.05355	8.42171	8.27849	8.74886	7.24297	7.86504	8.07928	7.49959
OG0001186	5.18497	4.64437	5.70532	4.9593	4.57279	2.2342	0.729435	3.53685	1.26419	2.33774	5.97365	6.35417	7.19818	5.0309	7.2278	7.55521	5.23946	2.27593	4.91697	4.40908	1.69945	3.97686	5.31786	6.94648	4.70471	6.20426	6.677	6.97749	7.03602	6.72671	3.57415	4.64473	6.75766	7.23259	6.97109	7.80606	5.85588	8.12488	6.88645	7.07457	5.9163	6.6599	6.61528	6.60546	7.87711	-0.535636	1.76113	1.01453	-0.642804
OG0001188	6.7731	5.93653	4.81811	6.8241	6.20735	6.21953	5.59312	3.92385	1.08392	4.54726	0.628026	1.17527	2.98095	2.31958	2.86391	3.74104	0.52986	0.593962	2.5232	1.28942	1.50727	0.0746663	0.761063	7.06651	7.22789	5.68035	6.80036	7.27635	6.87076	6.29868	6.05243	1.96859	6.22691	7.07423	4.45201	-0.510923	6.90673	0.0174511	-0.265377	1.27932	7.2953	1.90648	6.68681	7.43865	-0.450146	6.60834	7.6992	6.8856	7.34501
OG0001190	10.8723	12.0978	11.0749	12.072	13.662	10.5754	11.9656	10.7078	14.0775	12.4387	14.6268	13.8712	13.1922	14.5442	13.5591	13.6302	12.8785	14.8989	13.4451	14.8338	14.6908	13.6272	13.7697	13.5807	14.1881	14.4131	12.8649	13.8526	14.2152	13.7377	14.7623	14.0927	14.6745	13.4791	11.1451	11.5519	11.7068	10.85	11.9119	11.2713	12.0737	11.2833	11.7649	13.0484	10.8645	13.5802	13.4254	14.0163	13.5976
OG0001191	7.12961	5.70513	4.40519	6.21024	5.69827	8.33493	7.74716	7.37174	8.64485	8.02725	6.21906	6.06451	6.34894	5.80105	6.54155	5.71525	7.72504	5.53913	5.8429	4.52039	5.18948	8.96751	5.52749	6.41213	5.84425	4.7527	5.67647	6.13684	5.78415	6.30751	6.81179	9.29499	5.77319	6.43029	6.92155	7.59734	6.97715	7.89716	5.73125	6.41275	6.94116	6.40743	7.99092	6.22855	8.14028	2.22379	-0.688649	-0.111814	-0.47908
OG0001193	9.37093	9.43349	9.78352	8.83721	8.58946	9.6483	9.33613	9.3883	9.68732	7.56354	8.13472	6.68113	7.94624	8.38199	7.12753	7.62228	8.34464	8.34259	6.73803	6.8032	6.98161	7.82472	6.86604	11.2723	11.396	11.4684	11.2451	11.0902	11.0943	10.6701	10.8821	10.7731	11.4718	11.1388	9.58881	9.99646	9.38997	9.6423	9.67088	9.59394	9.33861	9.71914	9.52139	9.55586	9.17299	10.537	10.657	10.422	10.7595
OG0001194	-0.720076	-0.122147	-0.318146	0.320503	0.190161	-0.0288552	-0.430336	-0.594012	0.825376	-0.117304	5.13711	5.47542	5.39566	4.28731	4.0954	7.83376	4.36062	5.88273	4.62378	2.92229	4.52887	6.45384	7.55904	3.55576	4.32569	2.27077	3.67214	3.53127	3.82316	2.53626	3.71451	5.03563	4.46403	4.2561	7.4045	7.36186	5.26017	6.18164	7.48377	6.75741	5.53616	7.21954	5.30276	3.80709	5.05151	1.66614	0.19477	2.14165	-0.946409
OG0001195	11.5558	10.2508	11.3395	10.7549	10.0179	11.1032	10.5536	11.1374	9.95836	9.74927	9.79957	9.95686	10.6116	9.6623	10.1697	10.4598	9.90001	10.0798	10.2277	10.1072	7.43744	9.73998	9.9968	10.6866	10.42	10.6461	10.5506	10.5424	10.282	10.1553	9.82629	9.99487	10.5895	10.4247	11.7226	12.6097	11.8528	12.1473	11.8247	12.1001	12.6342	11.6711	12.7818	11.7144	11.5478	9.25467	9.83689	10.0189	9.71122
OG0001196	7.44875	6.95162	6.74865	8.70634	7.34619	6.9789	6.70678	4.9368	7.10081	7.11448	8.78551	9.58433	9.16883	9.56518	9.24859	9.16862	9.5152	8.99176	9.42313	9.26936	8.76238	10.4576	9.01757	3.76267	2.68389	3.69299	4.29287	4.13826	2.05722	2.00995	3.9258	1.59444	3.72709	3.66682	5.79904	6.89185	6.27647	6.6827	6.8707	7.09314	6.59465	5.5591	8.09682	5.54461	6.46363	8.4217	8.225	7.43813	8.06093
OG0001197	7.90244	5.79437	5.1024	7.16426	8.71858	9.17777	7.31004	8.77332	7.76529	10.3947	6.39089	6.18703	6.92279	6.70226	5.95168	6.37627	5.06957	6.65328	6.77955	7.11595	2.37123	5.31912	5.27529	6.01311	6.53913	5.90504	8.01234	6.1216	4.66689	6.06951	6.91315	6.77569	5.65542	5.86815	8.06425	7.77607	8.56935	5.8681	7.24419	7.36476	8.1086	7.44898	6.58571	8.8846	4.30878	10.8163	7.87446	9.74258	9.89355
OG0001200	8.77898	8.27102	8.73682	8.60311	7.79748	8.4986	8.76697	8.54062	8.56848	7.87307	3.27898	5.84456	6.70922	3.22189	4.45627	5.32894	5.84554	4.51153	5.86042	5.77631	2.29767	4.23916	3.90743	8.11317	7.85915	8.23296	8.39017	7.88855	7.72523	7.91227	8.70499	8.34696	8.03465	7.71153	6.74837	6.71531	6.45625	7.26008	6.60884	6.89873	7.11061	6.05281	6.96037	6.58192	6.9798	6.40466	6.56587	6.77686	6.22657
OG0001201	7.47606	7.25698	7.33334	6.09491	0.928608	7.89566	8.65875	6.48618	6.95084	0.574453	6.42667	7.19092	7.69836	7.19651	7.09327	7.83217	5.91502	5.83384	6.4129	5.07872	2.14601	6.00177	7.4438	9.14681	8.63444	8.40788	8.80469	7.95104	7.73222	8.23363	6.81137	4.40442	8.12085	7.7541	7.44498	7.51665	7.25976	0.505258	7.5219	7.00859	8.04731	6.81148	6.87653	5.73697	3.06076	6.06878	-0.582907	6.95387	7.06132
OG0001202	6.32721	5.438	6.83498	5.54207	5.58015	5.42663	6.3712	5.69263	1.5121	4.52742	6.77473	6.09914	7.38717	6.37704	5.97829	7.25243	6.13576	6.40249	5.95891	6.31804	4.33467	4.57261	5.45641	4.05679	3.5139	2.6303	5.27969	4.6963	1.89946	3.19546	3.97226	5.20704	5.52517	4.91635	7.75364	7.93971	7.01212	7.81395	8.09824	7.58111	7.52756	7.94299	8.03452	7.50867	7.19505	3.06312	5.22071	4.24322	3.42576
OG0001205	7.34894	5.63421	7.46757	6.23592	4.30342	7.10788	5.2381	6.89615	5.66716	3.95419	5.2793	4.42049	5.8662	4.81386	3.11216	5.82676	8.01269	6.76793	5.24043	4.10924	2.15145	4.68037	4.46402	8.40821	6.69895	6.12227	8.15093	8.20445	7.69922	7.60448	5.86638	7.45266	8.67237	8.10444	9.36477	9.03713	8.88016	8.34344	9.22023	8.84828	8.66727	8.62295	8.88879	8.10156	7.52896	4.52012	4.95949	2.95683	2.95833
OG0001207	6.41712	12.302	10.4315	6.58731	7.57972	3.41216	10.2916	10.0356	2.1599	6.06629	9.21532	9.40129	8.49266	7.28795	8.49662	8.41623	8.09908	8.71187	10.5162	10.1895	8.93939	9.02312	7.6581	6.26505	5.84545	4.23378	5.15947	5.83302	6.13859	5.16892	3.03006	5.59285	4.45267	5.27676	9.15849	11.5142	9.68281	9.34264	10.053	9.47234	11.0538	11.832	10.9166	12.1231	10.191	9.49238	8.39977	11.1748	9.49359
OG0001208	10.8646	11.6509	10.6733	11.6241	12.6038	10.9214	11.514	11.2323	12.8793	11.9226	13.2433	11.6301	11.224	11.6576	11.8144	11.5399	11.4754	13.7626	11.2909	12.9119	11.6699	11.3931	11.692	12.3077	12.6015	12.4456	12.1898	12.4212	12.6497	12.6803	12.9489	12.8875	13.2871	12.0812	10.8067	10.8183	11.4673	10.4565	10.8183	10.7433	11.1948	10.2244	10.6405	11.7188	10.621	12.5231	12.3507	13.0952	12.4589
OG0001210	5.17916	3.30939	1.73509	5.97502	3.84162	3.61861	2.05643	1.07645	0.416563	3.31601	2.9409	5.68287	5.45081	6.06256	5.51371	5.32504	7.34487	5.80036	7.10725	5.54006	6.10667	7.58881	5.25684	3.95153	2.79574	4.22424	3.60013	3.01923	3.79238	4.26441	1.1352	3.54056	2.04892	4.51091	-1.29103	-0.967086	-1.24334	-0.501933	-0.750235	-0.644744	-0.931987	-1.13367	-0.710656	-0.691191	-0.913303	-1.12326	2.23054	-0.910816	-1.21794
OG0001215	6.07333	4.73888	4.84031	4.44877	5.26713	7.89482	5.02533	6.37568	5.27233	4.27788	4.55977	6.49288	4.82406	5.89449	6.33971	6.09281	7.00249	5.29653	6.28462	6.27134	1.74877	7.09039	6.78853	4.59418	4.60264	4.33371	3.92316	4.06147	4.79363	3.66722	5.44669	3.69562	5.83566	4.90285	7.74968	3.07355	8.09629	3.56438	2.39604	4.68389	4.51654	5.18665	4.05731	4.13934	3.31286	3.82436	3.26184	2.34327	3.80199
OG0001216	6.15071	6.05682	5.68115	1.82564	5.45672	6.91789	6.20208	5.60415	1.55645	6.76581	6.30968	9.05412	8.72614	8.33401	8.23391	8.26938	7.97141	4.70021	8.407	5.50036	8.25243	8.48355	8.60425	4.94871	5.53789	1.21851	6.7657	7.74496	7.37764	6.16147	0.972172	5.58248	6.78356	7.63904	5.63677	5.8463	6.06678	6.90823	5.69203	5.77077	5.74398	5.79117	6.66624	4.63056	7.19272	3.21139	3.36482	2.21682	5.71074
OG0001218	4.98828	7.9653	8.33316	3.68267	4.44071	4.47442	7.15687	7.355	0.738085	-0.177401	2.48418	2.05414	0.00600226	1.93944	0.255573	3.22483	0.376349	0.292356	2.18834	0.923578	1.11897	-0.183482	0.444833	4.58465	3.47187	3.8342	2.86112	4.25612	3.06387	3.75166	2.37361	0.585369	3.48245	3.60547	5.69478	5.15563	4.53612	3.44987	6.18456	6.47942	5.13104	4.799	6.02565	4.92299	3.97319	1.19689	1.44447	2.53561	2.10213
OG0001219	11.1145	12.0753	11.1566	11.652	13.8315	10.4583	11.9062	10.8109	13.4859	12.3747	14.4257	13.2577	13.1261	13.2108	13.3151	13.0722	12.203	14.504	12.528	14.5626	13.6376	12.5187	13.1136	13.3778	13.7936	13.9266	12.8205	13.534	13.9683	13.2621	14.0708	13.3645	14.3143	13.2867	9.08052	8.36162	8.70828	7.31087	9.72368	9.76358	8.48759	8.75403	8.03439	9.80376	6.99166	13.7835	13.5719	14.0796	13.5305
OG0001220	12.6066	12.6212	11.9921	12.2494	11.9621	14.2964	13.6572	13.0821	14.5673	14.3785	12.2072	11.4002	11.6196	11.137	11.1386	11.5298	12.6159	12.2732	12.0473	12.419	12.3326	13.3694	12.3201	13.8631	13.83	14.1146	13.2541	13.5241	14.0177	13.8854	14.181	13.9337	14.265	13.6862	12.3785	11.5891	12.6857	12.5308	11.7284	11.2387	11.9815	11.2155	11.0505	11.7252	12.099	8.73814	9.712	9.90545	8.78628
OG0001221	10.0443	7.46926	7.86556	10.313	9.76846	8.60548	6.75186	6.92515	8.70894	8.63608	7.5539	7.14462	6.4195	6.89341	6.94519	7.39517	6.06565	7.23515	6.35843	6.83583	7.24203	9.0323	6.51535	9.19259	8.753	8.91413	8.8811	8.73905	8.76583	8.21976	8.73088	7.22212	7.16099	8.33716	8.21785	8.34225	8.40772	8.78925	7.46894	8.34583	8.7704	7.66033	8.73828	8.24357	7.59971	5.2201	4.9248	6.5057	5.97509
OG0001225	6.4105	6.49708	5.47192	6.58926	5.49818	5.20717	5.63252	4.0827	4.09661	5.05531	5.72267	6.95552	6.87894	6.60578	6.86894	6.96669	7.86752	6.39508	7.40643	6.57733	2.17791	7.39158	7.02468	6.05208	8.11385	5.64399	6.55862	6.98664	6.54809	7.06516	5.16053	4.41899	6.97225	6.66236	7.1501	6.7183	7.19567	7.12212	6.56654	7.12855	6.48711	6.66834	7.19938	5.91429	7.51915	6.17404	5.86694	6.21298	6.17293
OG0001226	7.02574	7.31532	6.57887	6.35315	6.60505	8.8305	8.50503	7.94504	8.53388	7.2131	5.98832	7.87969	7.0522	8.23684	6.98119	6.27527	7.04323	5.78731	7.4676	4.86192	4.23376	8.55916	7.36909	6.9838	7.215	7.93612	7.54738	7.29426	7.04394	7.21988	7.81482	6.8548	5.38058	7.49868	5.6753	6.84831	5.585	6.233	6.34115	5.66912	6.04933	6.25188	5.62684	5.30236	5.54672	9.47134	8.4988	8.82871	8.3894
OG0001228	7.7607	8.90749	9.41095	8.40972	7.69238	7.09156	7.8889	8.55251	7.13854	8.36399	1.39349	6.14123	3.76535	3.35364	3.66002	4.60614	4.9109	4.31875	4.5024	3.52389	2.40127	5.77987	4.96856	8.27313	7.00955	7.55172	7.81728	8.41192	7.74688	6.94329	6.56529	6.73088	7.98976	7.62256	9.84452	8.47229	9.17062	8.88433	10.3678	9.93825	9.66652	9.06221	8.80521	9.58462	8.47152	8.76672	9.24593	8.23975	8.68935
OG0001232	6.79728	5.68613	7.67833	6.23892	4.82834	6.21638	3.87474	5.85434	1.61144	1.81037	3.43276	3.92242	4.65579	6.07029	5.03101	4.99715	3.8997	5.47489	5.16059	2.77768	2.07888	3.38423	5.55664	6.44076	5.10075	5.26745	6.18408	6.03604	6.46836	5.85022	5.84387	6.26943	5.45585	6.43579	8.40749	9.05516	8.4385	9.36436	7.87684	8.55216	8.07721	8.67715	8.78408	7.85447	8.60088	7.39139	8.59273	6.74743	6.75672
OG0001234	3.18	2.18188	2.20609	2.40569	0.910509	4.3227	1.40752	1.19471	1.66256	0.55337	7.09142	7.49875	9.35388	8.03415	7.78234	7.86762	7.44158	6.82727	6.73922	6.34483	6.72506	6.70575	7.29768	9.98435	9.28859	9.7815	9.30422	9.91236	9.32545	9.33259	9.43686	8.73177	8.83532	9.70218	6.00741	5.97534	6.00682	5.76319	6.17723	6.15177	6.33422	5.78134	5.7936	5.0959	5.22592	6.67611	6.98061	6.85438	7.05267
OG0001236	8.89628	8.94599	8.89942	9.06498	8.65576	9.11278	8.69192	9.06276	8.58376	9.05334	7.67854	8.08761	8.1471	8.10977	8.00662	8.24467	7.81573	7.20115	8.01201	7.26525	7.23542	8.16693	8.5195	8.87035	9.33217	9.15046	8.71985	8.63816	8.92173	9.1036	8.95797	8.90564	8.70607	8.49427	9.09261	8.41343	9.03458	8.75564	9.00681	9.22124	9.05047	8.98247	8.64181	8.6902	9.24411	8.02935	8.12929	8.18275	8.19008
OG0001237	6.37396	-0.177164	-0.375018	7.89959	0.137575	4.59088	1.01601	-0.654042	0.776049	1.40827	3.8233	5.05062	3.36212	7.39524	5.27125	7.38273	4.08627	3.91057	4.46375	0.968052	1.1704	4.85536	4.13679	7.97521	4.25756	4.38248	8.03307	4.16906	3.08785	7.80899	3.39094	4.95508	0.124116	3.63477	5.05697	4.41791	5.21801	6.65996	4.90023	5.03629	4.44278	3.63694	5.99277	-0.439388	6.14041	-0.909009	-1.20285	-0.678249	5.56394
OG0001238	5.26453	5.19903	5.77018	4.8823	3.69569	5.84092	5.40293	4.78283	4.86478	5.68897	4.5415	6.10282	6.68308	6.67944	5.78759	5.62509	4.77874	3.94437	5.08726	2.52703	6.81953	5.4479	4.62944	6.08524	3.54391	5.42626	3.81839	5.38656	3.27652	5.50963	5.35102	2.07758	5.23677	4.88816	-0.716889	3.70767	-0.66357	4.17273	3.91977	0.0112467	3.53127	-0.540713	3.50057	1.98922	2.58638	8.23649	7.35005	7.12985	7.49579
OG0001239	6.1597	5.3709	5.55823	6.73202	6.46358	6.27997	5.45723	4.77663	5.6198	6.16685	5.34519	4.994	4.41803	4.05717	5.0673	4.97103	4.08883	3.73982	4.79003	2.71342	1.9893	4.57877	5.15866	5.15733	4.50717	7.29657	7.19986	5.3497	6.2739	4.8732	6.2113	4.34612	5.30755	6.12855	3.70745	5.25131	6.69799	5.78335	5.07069	4.90914	6.91871	3.82176	7.70272	4.49596	4.39153	9.52094	9.76446	10.0505	9.95002
OG0001240	11.9717	10.5275	11.4725	11.7724	11.3873	12.3062	11.4926	12.5398	12.4154	11.5931	11.6666	10.6062	10.9382	10.5166	11.2058	11.2848	11.6156	10.957	10.8338	10.2238	10.4481	11.772	10.6159	10.7663	11.1019	10.0594	10.3345	10.0866	10.2555	10.7988	10.4779	10.9509	10.6366	10.1222	11.1248	13.4802	11.5737	12.4193	12.9298	12.4757	12.6121	12.2554	13.0878	12.3413	12.6273	9.46256	10.3235	9.76707	9.88265
OG0001241	9.72978	10.2943	9.68767	10.6565	9.68389	9.53987	9.96114	9.41131	9.57272	9.80664	9.88768	10.0192	10.2181	10.2677	10.1738	10.2906	9.91065	10.0494	10.0667	9.6046	10.2909	10.0147	10.2812	10.7711	10.0285	10.473	10.5579	10.8141	10.6335	10.3578	10.6534	10.3286	10.4545	10.9669	8.685	9.28199	8.78054	9.28061	8.8331	8.98554	8.92378	9.26172	8.71893	8.26681	8.97506	9.7566	9.27711	9.05157	9.11923
OG0001242	6.42889	8.39198	8.70461	6.81603	7.76206	7.34066	8.06072	9.38035	7.07574	8.97311	8.59287	7.80247	8.69479	7.65411	8.64575	9.82342	9.0021	9.18671	8.04541	8.12909	6.06967	7.46593	9.187	8.35526	8.55388	7.79785	8.95103	8.58676	7.52264	8.68367	8.40794	9.90573	8.63338	7.98258	9.82873	10.6026	9.63968	10.2253	9.82661	10.3636	9.73698	10.5132	9.221	11.3004	10.2533	7.88388	7.75441	7.22115	7.46257
OG0001245	9.95587	9.47181	9.34811	9.69429	9.66314	10.1758	10.2576	10.3793	10.0097	9.78607	8.18829	6.70977	7.47958	6.15053	6.21256	7.08262	7.28245	7.35665	7.03028	7.10957	2.78993	5.07027	5.2691	9.34412	8.7857	9.46762	8.65815	8.87341	9.25825	8.85079	8.80982	8.92569	9.09166	9.30886	9.36973	9.54431	9.0495	10.3337	9.39771	9.51997	9.09218	9.48899	9.83232	9.08458	10.4447	9.29717	9.7326	9.91092	9.60073
OG0001246	13.1209	12.6475	12.7311	13.1102	13.4473	13.1542	13.0546	12.8432	13.6071	12.9491	12.9274	11.798	12.2193	12.4099	12.2969	12.6336	12.1444	12.8646	11.9924	12.1967	10.8887	11.4262	10.9088	12.4298	11.7328	11.3684	12.1131	12.1326	11.7896	12.6779	11.5526	12.977	12.7005	11.7748	13.1872	13.3653	12.9407	13.411	13.3971	12.9115	12.856	13.2396	12.9111	12.6898	12.8148	12.3078	12.3389	12.7263	12.3433
OG0001247	9.18457	8.84655	8.54339	9.44582	7.9745	8.42834	8.50791	7.60642	8.45356	7.96739	5.53835	5.2159	5.28399	3.21662	5.21931	5.09655	5.63946	5.01872	5.39272	5.12975	2.29178	5.45469	3.45145	5.87002	7.31172	5.03315	8.01924	7.4062	7.41165	5.76378	6.2399	6.85401	7.22772	7.76738	6.68305	8.31844	8.56582	7.86932	7.50494	6.49085	8.82548	7.94578	8.35372	7.67577	6.90608	8.55618	6.27969	6.53115	5.41153
OG0001248	7.81733	6.6886	6.46921	7.67378	7.07918	7.54694	6.76444	5.72984	6.8497	6.80397	0.496095	1.02766	3.27507	2.16197	1.45437	-0.112878	3.85424	0.462935	1.69935	2.98706	1.34868	1.88144	2.74581	1.89387	0.0733149	0.63449	3.08087	1.54089	2.5662	0.0577407	0.409542	0.775652	0.267023	2.11309	7.43041	5.87163	6.7949	5.69854	6.85208	7.30331	6.60679	6.24732	6.78491	7.36066	4.68242	2.16913	3.17711	2.60225	4.5534
OG0001249	8.89982	8.29388	7.07223	9.0087	8.80743	9.74151	8.8729	9.6315	9.49473	10.0054	9.68912	9.22055	8.87951	7.68722	8.92848	9.04439	8.61019	8.39142	8.81314	8.76793	7.76572	8.78043	8.64469	9.2215	8.63571	9.54074	9.61359	9.40788	9.65801	8.73428	9.06761	10.2251	8.89171	9.62741	8.02036	11.2197	7.9384	8.88735	9.98178	10.3379	9.32503	10.2606	10.4327	11.1777	10.6413	6.58445	6.15224	7.54025	6.6494
OG0001250	5.11585	5.88079	6.72028	6.2245	5.44806	4.84923	5.43544	5.9107	4.53614	4.96115	5.79467	6.82083	6.7583	5.74906	6.96603	5.54498	4.9235	0.878487	5.36855	5.54378	6.67886	4.48543	6.22264	2.81724	0.457687	1.06507	1.62496	3.37831	0.906771	0.44095	0.820583	1.21925	2.783	0.882422	8.93297	7.85411	8.58825	8.40751	8.64469	8.45983	8.31416	7.37719	8.60362	7.81935	7.92049	5.95268	7.29529	6.88152	6.85335
OG0001252	-0.227654	3.60354	4.19703	0.959149	0.808976	-0.410528	4.392	3.91681	1.54734	0.456775	8.55981	4.36979	9.08433	4.07614	8.72726	8.6836	6.47952	8.15993	4.43942	9.09326	7.274	5.11367	8.43881	6.61044	7.13715	6.66943	7.70306	8.72028	7.12981	5.25597	6.13691	4.00758	7.37969	7.83737	6.60296	5.5872	5.28394	7.19696	6.25323	5.93996	4.54083	7.37572	3.67302	5.16976	6.70747	8.46486	9.52621	7.69721	7.23669
OG0001253	5.2443	5.23523	4.49794	5.51736	2.08192	4.51571	5.03368	4.30794	4.38668	3.48886	5.1739	4.89309	5.06335	6.10516	4.91886	4.54815	3.80311	0.79817	5.63966	4.6598	1.60916	5.92718	5.19186	3.90964	5.92072	0.952111	4.39199	3.82963	3.01342	3.24165	3.5341	5.00459	1.52694	2.29757	4.36754	3.94416	3.77775	2.53254	5.09857	5.51283	4.03283	3.44735	4.08674	4.77382	2.18123	4.5844	4.90203	4.78213	5.14114
OG0001254	9.5573	8.19429	8.74832	9.20518	8.57042	8.80432	8.52182	6.8964	7.8332	7.98937	6.23096	7.31965	7.11792	7.37609	7.11331	7.32526	6.81552	7.3851	7.32636	6.91614	7.24245	8.17243	6.69437	4.41034	4.92598	4.30173	5.41989	5.11149	4.23762	4.9543	5.34951	5.43727	4.91421	4.91485	7.59791	7.86617	7.97114	8.31579	7.36372	7.86243	8.09902	8.45386	7.71418	8.27548	7.90545	8.22946	8.15679	8.62553	9.01716
OG0001255	9.67479	9.88044	9.76598	10.2029	9.18946	8.57883	9.06899	8.34296	8.58958	9.15837	7.38372	6.87584	7.33401	6.63274	7.12197	7.28412	5.28915	6.81882	7.05345	6.93344	6.0152	5.94843	6.61772	7.29764	7.62292	7.76329	7.82486	7.79881	7.48878	8.04772	8.20594	6.72515	8.49461	7.68166	7.45604	7.70344	7.43626	8.56652	6.99263	7.25279	6.96447	7.78063	7.94432	7.35143	6.89117	9.16061	9.2181	9.58231	9.33506
OG0001257	6.14855	4.99239	7.24883	5.63635	4.70751	6.32792	7.05642	8.16976	5.02552	4.9164	2.52629	3.22848	3.92354	5.23708	5.64788	5.52131	5.79038	3.61887	4.66452	4.921	2.1194	4.67411	5.61807	6.59068	6.70331	6.27464	6.69585	6.87282	5.9987	5.51322	5.6276	6.1974	6.03122	6.6354	7.31053	8.89663	7.03082	7.10239	7.01637	8.15656	7.54582	9.16801	8.64747	7.1386	6.25516	7.39657	6.8083	5.86384	6.91369
OG0001258	5.57662	5.87717	6.33957	6.36652	3.78547	6.15129	5.43261	5.78481	4.55278	3.83553	7.30741	8.31176	8.78037	8.22205	7.68033	8.46585	7.58283	7.07275	7.65134	6.02586	6.48491	7.39463	8.08461	6.1896	6.44979	6.41029	6.16362	6.84918	6.071	6.32774	5.4795	5.07515	6.71041	5.8976	8.32949	8.31858	8.55981	8.75655	7.96866	7.93501	8.43286	7.71235	8.98095	8.042	8.875	7.99827	7.71459	6.40786	6.51359
OG0001259	8.02167	7.53153	8.35829	7.81957	6.57232	7.71285	7.38075	8.43299	6.17933	6.5987	4.31623	3.68801	3.84365	5.64776	3.94383	4.50819	6.08789	3.45335	5.2714	3.44557	2.25934	5.55842	2.75253	6.03643	5.87783	6.07955	6.37056	5.21988	6.04732	5.90347	5.99788	6.12334	5.296	5.4349	9.09889	8.18666	9.17574	8.71986	8.22774	8.94271	9.06663	9.22356	8.15556	8.50376	7.93794	8.72234	9.18896	9.16068	8.94098
OG0001260	8.2113	4.86131	8.3449	8.57039	8.52605	8.53478	6.6926	6.85685	6.55155	8.04857	6.01856	7.38937	8.04077	7.98358	6.94968	7.29237	9.35836	7.97005	8.86177	8.34808	7.61066	11.2327	7.28026	9.40981	9.48838	8.54357	9.52074	9.63478	9.23533	10.2216	8.41825	9.77025	8.96686	9.65583	9.17643	9.74231	8.40764	8.85235	9.63518	9.94734	8.98999	10.4581	9.45577	9.31238	8.08673	8.81045	7.33873	7.42042	8.64054
OG0001262	6.79485	5.60236	6.65235	7.23578	5.08558	3.43084	4.76936	5.27001	2.28463	3.39959	4.93679	4.4328	4.76334	4.54171	3.75134	4.75787	2.27522	4.40785	4.61504	4.75929	1.68636	4.4856	2.4819	5.61065	4.59157	5.4873	5.55193	5.71768	5.92172	3.85032	4.59602	3.0926	5.11308	5.29856	8.03876	6.93839	7.64583	7.26647	7.64786	8.42493	7.04525	7.16968	7.15946	6.29527	7.40958	3.18977	2.73027	1.68113	-0.635341
OG0001263	9.98642	9.30643	9.64033	11.4906	8.93333	10.0521	9.38237	10.0853	9.17609	9.37847	2.23941	2.14629	5.13172	4.46238	2.14708	4.53652	4.44256	4.36576	3.57482	4.27967	2.54011	2.64301	2.40573	9.71574	8.97514	9.93085	9.61796	9.45292	9.42473	9.62379	9.8157	10.4386	9.97289	9.60991	8.75195	9.35921	9.05577	9.28344	9.06118	8.81139	9.19698	9.10715	9.00414	9.05952	8.9141	7.94705	8.18016	8.76374	8.70696
OG0001264	7.53092	7.67348	7.33176	8.5778	8.12644	7.11918	7.46359	6.4511	5.36619	7.80434	6.93192	7.86512	7.39715	7.31279	7.42352	6.84798	6.41576	6.34974	7.07205	6.44633	7.30389	7.36128	6.64065	8.06382	7.74057	8.3688	8.53208	7.8803	7.9984	7.46033	7.35495	6.60144	6.46519	8.40981	6.46153	6.59815	6.65415	7.28174	6.34017	6.78621	7.04609	6.52201	6.77916	5.98508	6.81721	9.57828	10.1654	9.47344	9.80609
OG0001266	10.5745	10.2964	10.6494	11.0382	10.4601	9.6298	10.0735	9.38629	9.4795	9.73708	9.41469	9.50017	9.98481	9.03618	9.04341	9.14095	10.0175	9.73844	9.53619	9.47121	8.52407	9.2751	8.15638	8.90129	8.90241	8.79751	9.82779	9.16355	8.95144	8.59084	8.80287	8.59692	9.22406	9.38383	8.96643	9.40262	8.62743	9.16899	8.76316	8.7996	9.22262	9.10357	9.26219	8.97287	7.74414	10.3209	10.337	9.94472	10.1289
OG0001268	4.4947	4.75995	6.20458	2.22503	-0.111832	4.17234	3.8049	6.06034	3.21912	-0.37556	0.0667319	0.51545	1.49607	1.62286	0.00676189	1.59187	1.51831	0.0392528	0.520814	0.622272	0.829165	0.672054	0.173848	-0.102041	0.79521	0.181248	1.61382	-0.337746	0.0608442	-0.297137	-0.0050179	0.297703	1.62206	1.85572	5.80618	6.13351	4.99992	6.41934	6.01893	5.46559	4.87376	6.05246	5.41	5.07078	4.30964	3.46997	1.35567	1.82039	2.3823
OG0001271	9.23386	8.69851	8.99852	9.0456	8.51658	8.97491	9.05469	9.00191	8.81958	9.10967	9.69155	9.72516	9.84815	9.89658	9.87448	9.92601	9.50758	9.64472	9.50359	8.77766	9.26608	9.46721	9.85817	7.42829	6.74901	6.0319	7.89485	7.60627	7.37894	7.24338	6.61464	7.49397	7.63437	7.68269	9.58204	9.21069	9.67027	9.44216	8.96371	9.5987	9.52534	9.16177	9.55703	9.41107	9.44885	-0.0213166	-0.362054	0.247609	-0.140703
OG0001273	9.2935	8.77791	9.21535	9.48089	8.94329	9.13554	8.55469	8.6949	7.84471	8.89459	7.24519	7.63241	7.37308	6.8817	7.18257	7.09122	7.4882	7.05892	7.62429	6.82599	7.19259	7.7598	7.16148	6.2623	5.42176	1.65423	7.43232	7.10314	4.8943	5.28738	6.69474	6.47075	7.10197	6.43838	7.93647	8.20872	7.81321	8.36548	7.65739	7.93172	7.6792	7.50895	8.71785	6.82988	7.58639	9.49916	7.89764	8.23693	9.39742
OG0001278	-0.0609968	-0.513601	2.47858	-0.136215	-0.247141	-1.15689	2.47333	1.34243	0.312431	-0.509467	2.59394	0.397391	1.42302	3.91587	2.5025	2.64364	1.90776	3.78168	-0.634079	0.504426	0.711729	-0.514811	0.0356032	1.57987	1.32479	0.0429068	0.526563	-0.471777	2.25372	1.30682	-0.14125	3.22294	3.2745	1.12901	5.71604	7.12107	4.90658	6.14197	5.96851	6.51676	5.53628	6.3066	5.77623	5.30932	4.95018	2.06541	1.69981	1.76264	3.25643
OG0001304	-0.445496	4.63751	4.87931	0.623056	0.488104	-0.609913	4.49033	4.43296	1.1494	0.17107	5.93656	6.05294	4.20286	5.82714	2.58336	3.98378	1.80359	3.90383	3.57228	3.09379	1.56456	2.9269	2.84456	6.9398	6.77908	6.71213	7.68988	7.40597	7.05198	5.98859	5.90129	6.03287	5.55221	7.00689	4.76807	4.14756	3.59087	2.67546	5.98624	5.31763	3.77605	4.32832	4.45388	3.97132	0.989768	6.23327	6.69752	6.517	6.32483
OG0001310	7.03242	7.15808	9.19709	6.99959	8.11139	2.7173	7.35955	2.01381	2.06262	5.31902	12.2691	10.1868	10.817	10.2653	10.4292	11.3654	10.0186	11.1106	9.26872	10.2166	10.6012	9.05444	10.1281	9.43455	8.96517	8.74658	8.8652	8.50541	8.99844	9.91513	9.16072	10.3569	9.54009	8.47981	6.43144	5.46576	5.84821	4.56297	5.86836	5.59393	4.52949	6.51644	5.03857	5.73019	5.61531	8.80202	8.87887	8.38725	8.5013
OG0001319	6.11002	4.51885	5.72142	3.83021	3.30157	6.14057	4.94551	6.28223	3.74603	0.421042	8.69589	8.04622	7.34777	7.96145	7.49633	8.01723	8.24107	8.63379	8.05733	8.22919	7.02707	7.53637	7.83196	5.33269	4.6222	6.5487	6.96209	5.85909	6.20301	4.41279	3.96558	5.62602	6.97007	5.95838	7.30171	7.51906	7.1919	7.96749	7.6896	7.85534	7.11978	7.35455	7.65352	6.73962	7.53679	2.34638	0.792382	-0.140568	-0.507267
OG0001320	10.7107	12.334	11.7156	11.6711	13.844	10.4825	12.3184	10.9627	13.5966	12.6046	14.3199	13.9665	13.3908	14.6843	13.6568	13.6944	12.5043	14.479	13.2125	15.0384	14.9167	13.3569	13.7073	12.8312	13.871	13.7227	12.4305	13.0006	13.5605	13.1767	14.2184	13.6851	14.2549	12.8765	9.58318	8.85111	9.93957	7.78568	10.2942	10.4303	9.1944	9.65843	8.84558	10.6182	7.89691	9.18647	8.40293	10.2253	9.43073
OG0001321	9.79719	9.15965	9.06387	9.88692	9.81287	10.0019	9.79584	9.8148	9.55764	10.635	8.03358	7.48662	7.04713	5.58897	7.12367	7.6155	8.2846	8.55414	7.52171	8.589	2.792	7.26208	7.32155	9.37731	9.3829	9.6214	9.51915	9.44281	9.2954	9.26713	9.07716	9.07507	9.52984	9.28228	9.74684	8.32281	9.55773	8.43093	10.1009	9.96951	9.20056	9.07713	8.75812	9.2154	8.56407	8.50261	8.76178	8.72737	8.4726
OG0001324	10.333	10.1741	10.2705	10.381	10.2709	10.283	10.3763	10.1772	9.91881	9.99698	9.78903	9.67444	9.91193	9.92678	9.64397	9.45241	11.1599	9.53034	10.6208	10.8154	9.04637	12.5639	9.96093	10.0675	10.067	10.2154	10.2283	10.172	9.94447	9.94505	9.81387	9.7332	9.6407	10.049	9.93257	11.2374	9.98075	10.315	10.4678	9.44079	10.3388	9.45293	10.5785	9.21772	9.57042	10.8201	10.1566	10.2054	10.3312
OG0001328	7.89455	5.75954	7.73128	6.87492	5.18825	7.20187	6.45281	6.86153	4.60451	2.35395	8.14508	8.03232	9.12901	8.49815	8.01579	8.65966	7.84958	8.91585	8.00423	7.82855	7.02648	6.95346	7.68121	8.30129	7.45979	7.53895	9.20266	8.69536	7.99195	7.61459	7.41092	8.67064	9.45534	8.35444	10.2862	10.2845	10.1838	10.474	9.93845	10.6415	10.5242	10.459	10.8157	9.21566	9.36884	5.8429	3.91205	4.88619	5.00884
OG0001329	7.01966	6.02345	6.88162	6.58539	6.56857	6.95031	6.2664	6.32359	4.93286	5.59098	10.35	10.5206	10.4624	10.441	10.2539	10.2609	9.90151	9.40232	9.86978	9.04124	10.4592	9.06015	10.1287	10.0275	9.07779	9.36931	9.96203	9.76364	9.57849	9.58868	8.62439	9.17373	9.77958	9.73948	10.0584	10.3953	9.97504	10.8671	10.2647	10.0878	10.2189	9.8461	10.3096	9.9637	10.1977	9.13457	9.8946	9.18399	9.59684
OG0001337	7.42306	7.2897	7.3143	7.74649	7.35517	6.78155	7.1511	7.2924	6.84104	7.69238	7.06642	6.42785	6.52826	7.39666	6.39412	6.64841	6.45114	6.74418	6.77804	6.77598	2.47784	5.95809	5.68096	9.0806	9.0143	8.46078	9.10663	8.69317	8.96176	8.85307	8.60049	9.14386	8.9581	8.88406	8.13197	8.35193	7.91506	7.87573	7.78009	8.09635	8.01977	8.41911	7.89783	7.83814	7.72919	6.22735	7.13937	7.36049	7.26215
OG0001338	7.9475	8.76979	7.72335	8.71921	8.01118	8.20041	8.90171	7.9803	7.25286	8.7151	8.73972	8.60173	8.80707	8.78065	8.59084	9.02785	8.84882	9.28334	8.48319	8.45957	6.87145	8.48561	8.29285	5.03639	4.06387	4.09875	5.70271	5.19687	4.74112	4.44963	4.62807	6.30252	5.98662	5.34227	8.65625	8.23827	7.70668	8.29555	8.11064	8.39306	6.90859	7.66781	8.99638	6.75125	8.0228	4.9906	1.42259	3.00505	1.4475
OG0001339	5.16578	4.96644	4.03669	5.25689	3.81454	3.54595	3.82194	0.282413	0.854456	-0.120066	2.86611	3.59438	0.0752323	2.08345	4.22645	4.76038	2.11464	2.49375	2.62133	2.27055	1.26116	2.97592	0.542162	8.51272	8.31789	7.65505	7.78579	8.41775	7.84075	7.32013	5.20223	6.13325	6.46	8.44968	3.30368	2.81316	3.62237	3.76981	3.03352	2.83356	2.95727	4.17503	3.86054	3.31486	3.30129	-0.874964	3.54193	1.50166	3.21542
OG0001341	9.54433	8.89241	9.96161	9.0187	8.78831	8.89116	9.09229	9.21834	8.82186	8.23737	7.10305	7.17557	7.80011	6.89634	6.74653	7.40458	7.04772	7.60918	7.18607	6.83813	6.41364	6.82355	6.75715	5.46289	5.43097	3.8127	6.18744	5.65835	4.90409	5.21581	4.87181	5.6838	6.39624	5.52093	8.47197	9.41498	8.47758	9.05009	8.05699	9.1579	9.2033	8.8746	9.80011	8.48249	8.29965	9.14164	8.76244	9.34576	9.29815
OG0001343	8.25534	8.34682	7.65678	8.23451	8.16834	7.99075	7.69703	7.35908	6.15442	8.31673	4.01984	1.8048	3.39413	5.27394	1.92739	2.64824	3.23414	2.88055	0.434443	2.84237	2.1787	2.21296	1.34466	7.34036	8.09629	7.70161	7.4805	7.74314	7.90123	6.80654	7.47941	7.05585	6.91807	8.26057	8.04753	7.99192	8.26157	8.10544	7.75381	7.86392	7.98356	7.51075	7.91422	7.19894	7.49565	7.05297	8.11647	7.73317	7.60629
OG0001345	8.26833	7.4634	8.41405	7.28017	6.88113	8.32004	8.242	8.6938	8.01803	6.07864	7.93188	7.68963	8.6702	7.86837	7.50174	7.78395	8.44584	8.35079	7.83911	8.72643	7.15339	7.16203	7.77605	5.37144	4.4287	4.29088	4.57712	4.77452	5.21991	5.21172	3.20545	4.49139	6.49174	5.70922	7.97302	8.08212	7.85335	8.36014	7.34771	8.28904	7.62874	7.82207	9.26746	7.59026	7.8099	6.90188	6.92176	6.92918	7.28776
OG0001350	7.62664	7.06619	7.19124	8.3536	8.53821	7.1479	6.99247	6.58029	8.61716	8.1189	9.3981	8.24541	8.7673	8.76847	8.69707	8.98018	7.87652	9.1762	8.54198	8.65116	7.63008	8.18575	8.45751	5.12322	5.64536	6.05776	6.84115	4.32386	4.64278	3.40947	5.81234	6.46078	6.41039	4.96816	9.66844	9.64108	9.41445	9.43412	10.1405	9.92179	9.60571	9.76625	9.39873	9.83341	9.28833	8.24796	8.72257	8.27791	8.54376
OG0001352	6.00388	6.49466	5.79676	6.84918	6.18272	3.92484	5.54325	4.76988	3.1873	4.99678	6.5375	6.88836	6.4308	5.89657	6.00432	6.18003	6.62421	7.02888	6.2367	7.08722	7.09459	6.49261	6.2948	7.86282	7.52149	7.80332	8.10681	7.33693	7.86051	7.69796	7.61243	6.48167	7.30079	8.33935	5.98738	6.6302	6.80929	6.86861	4.7915	5.84752	7.14113	5.84976	7.34738	5.84269	6.05238	6.97129	6.88479	6.26371	6.04597
OG0001353	9.50578	9.62296	9.57777	9.49401	9.86344	9.19811	9.62886	10.1076	8.82865	10.4913	6.52025	4.49938	6.79308	6.55366	5.40472	5.76129	4.95542	6.39616	4.93526	3.49823	2.36304	5.05936	4.26112	9.28774	9.74667	8.96298	8.91546	9.41513	8.4901	8.61907	7.96814	10.2717	9.29238	8.47375	6.12369	3.03418	5.97278	3.73829	3.99359	4.21748	4.81376	3.0569	3.07529	5.85169	2.63756	9.4861	10.1418	9.46838	9.2642
OG0001354	4.04751	4.30393	3.73249	2.80656	4.1185	2.91148	2.28254	1.87319	0.976186	0.0607258	5.86227	6.0867	5.96908	7.15316	4.93472	5.86408	5.336	6.60151	6.1162	6.92967	1.36417	2.85821	5.67563	2.90076	3.54711	0.688699	2.61564	0.102999	2.90064	3.52666	4.60631	1.90965	4.09994	2.55733	3.73703	5.59294	5.92576	6.75989	2.06125	4.16933	6.02144	2.79495	6.87988	3.50233	5.15642	2.54476	2.07009	3.02631	4.1512
OG0001355	7.61709	8.7357	8.51375	7.99659	7.71599	7.63466	8.38419	8.18202	6.86016	7.47285	6.95111	5.57184	6.48202	5.72792	5.6666	6.06272	6.81435	6.77199	5.84607	5.54256	2.44159	4.91866	5.72226	8.43011	8.33085	8.15962	8.11093	8.0945	8.09634	8.39774	8.1625	7.88805	7.99409	8.05594	7.75529	7.17227	7.55379	7.14826	7.52715	7.65568	7.61031	7.54613	7.59807	7.66409	7.50932	8.13969	7.97584	7.85579	7.56755
OG0001358	10.8524	11.086	10.9488	10.5167	11.1119	11.5692	11.4985	11.7374	11.7054	10.7755	10.606	10.1273	9.98748	10.0793	10.3648	10.3142	10.3282	10.6502	10.8775	11.3091	10.8939	11.0312	10.125	10.5644	11.3649	10.4596	10.7259	10.4765	11.0293	11.5549	11.3073	12.0074	11.6967	10.6329	11.16	10.8529	11.0539	10.326	10.5908	10.8879	10.8556	11.0969	9.91859	10.7843	10.5067	10.9445	10.1004	10.6127	9.94742
OG0001359	4.84066	4.22817	2.41119	4.45754	0.828225	3.61926	4.3987	3.15234	1.57013	0.474489	7.19151	7.62174	8.34123	7.77513	7.91745	8.18599	7.0668	7.83322	7.75161	7.43759	7.90297	7.40948	7.9518	8.57321	7.94802	9.21822	9.03919	8.34711	8.195	7.83792	8.63683	6.73698	7.53874	8.54596	7.49386	8.34626	7.8328	8.41492	6.9113	7.76005	8.24419	6.83084	8.23815	7.2198	7.58412	2.59974	2.30648	-0.0965891	-0.469005
OG0001360	8.00977	8.59124	8.41723	8.17263	8.26367	7.8596	8.4088	7.74465	7.96138	8.27963	8.18383	7.55588	8.65885	8.07192	8.35334	7.97958	7.87806	8.07818	7.91455	8.18334	9.32283	7.92887	7.36456	6.46778	6.66217	6.05275	7.01009	7.20891	7.24942	6.28228	6.04161	6.80774	7.03287	6.77864	8.42555	8.05203	8.55153	8.50618	8.00533	8.48121	8.07372	8.22526	7.66908	7.9541	8.45918	0.511675	-0.483069	0.794689	2.6542
OG0001361	12.3495	12.3315	11.5265	12.1748	13.2563	11.5595	12.9323	11.0106	12.1359	12.0906	11.7141	11.3946	11.2902	11.7804	11.2215	10.4504	10.3213	11.8857	10.8383	11.6985	11.9168	10.6929	10.9074	11.2113	11.0514	11.0567	10.3702	10.8675	11.0282	11.393	11.4975	10.138	10.6817	11.5921	11.5814	14.6016	11.6862	13.5709	12.9252	12.8925	13.1084	13.1314	13.781	13.8337	13.2857	10.5153	11.1382	11.7346	11.4492
OG0001363	6.53177	7.15435	7.95337	4.50524	4.57622	6.94198	6.80756	7.57934	6.66317	5.01356	5.39157	4.43092	5.39938	6.60317	6.00992	5.71742	5.35793	4.66332	5.02573	5.08185	2.17026	5.38378	5.34322	7.5232	7.01777	6.11252	6.86743	7.32439	7.05467	7.05368	5.21469	7.4431	6.41394	7.30648	7.68511	6.63004	7.40514	6.62918	7.18547	7.44798	7.1005	7.24722	6.61682	7.09829	6.46841	6.11047	6.22077	5.60666	5.42085
OG0001364	5.37508	5.37863	5.86523	6.48235	5.0878	5.11172	6.19958	5.53818	1.85237	4.33307	6.14398	6.22892	7.29384	6.36357	6.91774	7.0148	6.02086	7.62797	6.27234	4.65606	2.33277	5.60823	6.08759	8.23446	8.17049	7.84934	7.94831	7.91346	7.94021	8.26665	7.8964	8.36494	7.292	8.05582	7.73763	7.89368	7.64112	8.23083	7.65504	7.59262	7.69568	7.65185	8.35283	7.54806	8.28017	8.41117	8.03224	7.16807	7.5503
OG0001365	10.2773	9.57413	10.6299	9.64189	8.37442	9.00482	9.113	9.42942	9.04698	6.70998	9.84221	9.78022	9.91624	9.75304	10.0024	9.85939	9.36365	9.83889	9.42376	9.26089	10.099	9.22991	9.58916	7.89475	7.29853	7.03345	8.14013	7.67701	7.51921	8.35805	6.86932	8.45625	9.04107	7.23001	9.77826	11.3528	9.26472	11.1406	10.3144	10.3092	9.96711	10.2785	10.583	9.97166	10.186	9.58344	10.0328	10.1413	10.0117
OG0001367	9.04142	7.15632	7.70545	8.00729	7.07665	11.0682	9.02492	10.7238	10.4738	8.41493	4.66284	3.71761	4.72848	4.91592	3.17991	4.34863	6.94646	4.79564	4.36627	6.02346	2.32262	6.05549	1.46991	7.48653	6.44968	7.29776	8.70217	8.00232	7.69575	8.34671	8.13783	9.03677	8.89142	6.96886	6.94065	8.56408	6.88195	6.81506	7.44018	7.33697	7.62341	7.92636	8.21678	6.74144	5.69936	7.67725	6.74129	6.59106	6.2916
OG0001369	11.9453	12.4647	11.9949	11.6181	11.8183	12.3121	12.5937	12.1858	12.8552	12.466	4.87943	4.16122	4.67117	6.87392	4.16198	4.12573	7.27357	6.4278	5.3124	4.31867	3.15605	6.7905	3.2772	11.4078	11.3924	10.9077	11.5299	11.4955	11.8456	12.1464	11.8018	12.9499	12.2685	11.5921	11.3143	13.5959	11.6432	12.8381	12.7932	12.7216	12.8228	12.5071	13.4761	12.5153	12.8803	11.0929	11.5653	11.9116	11.5482
OG0001370	8.29993	7.72493	8.02839	7.9637	7.83356	7.81483	7.60095	7.52676	7.22665	8.39594	0.888997	1.47285	0.521196	2.69113	0.810071	0.227474	-0.118667	0.852809	0.147002	1.59533	1.82991	0.302921	1.03049	5.7391	5.42685	5.95552	6.27978	4.71029	3.72408	5.00763	5.62915	4.12822	3.23323	4.13279	6.4873	6.85301	7.36456	7.82813	6.26479	6.41917	7.19904	6.35948	8.14592	5.89097	7.35879	8.76424	8.18139	7.21096	7.71954
OG0001373	8.03353	8.60825	4.74668	9.0694	9.70947	10.3725	10.0907	10.7084	9.64974	11.512	10.112	11.0979	9.9554	10.2983	9.64942	10.2352	13.5466	14.1321	11.0537	11.9333	11.9411	11.6527	12.9163	9.26991	10.8533	8.85987	9.83886	9.5299	9.67949	9.56015	10.9956	11.3613	10.4031	9.48213	3.50446	4.56318	10.6643	5.93246	4.51793	12.046	6.25862	8.78434	5.4892	7.44006	9.81047	8.20514	8.5071	9.01145	7.8432
OG0001374	5.77547	3.21662	5.58224	3.68469	0.805588	6.13492	4.03637	5.7589	5.47042	0.454861	7.84932	8.93487	7.89575	9.1077	8.05625	9.10112	7.1854	7.74053	8.07002	7.6209	6.91938	8.25214	8.74433	6.78041	6.46566	6.11692	7.07776	6.84504	6.40329	6.14474	6.23815	5.2299	7.80091	6.97186	7.60622	8.05594	7.54059	7.85758	7.07818	7.3556	7.60497	7.672	7.33018	6.74901	7.21543	2.06597	0.803244	-0.111566	-0.481163
OG0001375	4.79643	3.92139	5.03343	4.16805	0.614003	4.28575	4.08356	4.1816	1.33591	0.268082	6.25784	5.89758	6.30739	7.64135	5.01089	6.85094	5.92732	6.78363	5.6468	5.93309	1.79091	4.72368	4.57771	6.40932	4.45069	4.78854	6.63647	6.22841	5.48141	5.51705	4.15939	5.08295	7.15529	6.60368	9.30907	9.01033	8.92482	9.26209	8.69832	9.08372	8.82679	8.73572	8.60128	8.25187	8.93101	2.51976	1.21576	-0.292605	2.84234
OG0001376	5.80898	3.14314	4.71327	5.47103	2.66774	7.07352	4.37325	4.64772	7.08572	1.39631	7.4373	9.60234	8.43668	7.35074	8.61111	8.94835	6.68374	7.96811	8.33739	7.81482	2.28743	8.74847	8.83781	7.97851	7.25698	7.89911	9.27026	8.03383	7.83655	7.10447	6.53623	6.73066	8.39496	8.40127	10.2534	11.1952	10.1662	9.23476	10.3781	10.29	10.3758	11.0928	9.89618	10.4	9.11447	2.86683	3.66867	2.27914	1.13545
OG0001377	10.6448	9.39251	10.7269	9.38369	7.82856	9.5109	8.91046	9.0123	8.11978	6.78129	10.5717	10.3386	10.4227	10.2996	9.56777	10.3903	10.1594	11.0343	11.2861	11.1238	11.1593	10.3974	9.87006	10.5105	10.2355	9.92198	10.2805	9.64162	10.0594	9.17444	9.67365	7.57046	9.49494	9.92723	9.63628	8.67525	9.39815	8.79766	9.30425	10.2014	8.95976	9.87313	9.03229	9.31757	8.59166	4.54637	6.2764	5.80831	4.74742
OG0001378	8.85424	8.39911	9.00332	8.63753	6.62394	9.51712	9.80509	10.3739	9.78912	8.00937	5.81173	5.96079	5.15052	4.97956	5.07834	5.30848	8.28488	7.38252	7.66989	7.90003	6.80974	7.33314	5.72076	5.71349	5.77626	5.68106	5.89519	7.00772	7.44553	6.40844	6.75474	7.4373	6.83594	7.15575	6.71355	7.48324	5.87453	7.84023	7.64575	7.63314	6.21217	8.62272	7.18274	7.54076	7.69584	9.91244	6.66729	7.03318	7.9896
OG0001379	9.11707	9.23361	9.36529	9.23432	10.0229	9.47914	9.76647	9.86761	10.5696	9.08165	8.43509	8.82576	8.57975	8.87326	8.6744	8.55348	8.84189	8.85799	8.81015	8.88427	8.10077	9.28519	8.78654	9.26615	9.62335	9.28585	9.4907	9.11014	9.42627	9.62129	9.22531	9.80965	8.54427	9.30256	9.45179	8.30985	9.30116	8.91242	9.61047	9.68057	9.21077	9.35523	8.54549	9.35491	9.01547	10.503	9.85955	9.66405	9.79546
OG0001380	8.19358	6.98862	7.36884	7.74945	7.28473	7.45795	7.76916	7.50833	7.57844	6.13984	8.43381	7.63703	6.79972	7.47431	8.1302	8.18321	8.04231	7.09251	7.76739	7.76675	6.81383	7.7723	8.59503	8.30339	7.54588	8.4542	8.19126	8.29688	8.20502	7.37009	8.22132	7.56859	7.33988	7.85062	8.3614	7.08396	8.56157	7.90692	7.70005	7.99894	8.43417	8.05061	7.8844	8.33775	7.92212	4.69241	3.30883	4.61057	7.19359
OG0001382	10.998	10.984	10.0533	10.5299	10.9232	11.0039	11.3012	10.5256	10.6527	11.661	8.2402	7.26466	8.23347	7.40122	7.5448	8.19154	8.71039	8.29719	7.9999	8.06153	2.73205	7.96852	6.76763	9.19808	9.16387	8.48161	9.21083	8.96881	8.73756	9.28726	8.62047	8.74926	8.50892	8.99756	9.0495	9.07056	9.82417	9.63839	8.34687	9.10857	8.85928	9.37544	10.4571	9.72891	9.36073	5.63111	5.6187	4.61564	4.98864
OG0001383	11.7857	12.8142	12.0463	12.9589	14.3322	11.5881	12.6792	11.6011	14.6049	13.2604	14.0674	13.2704	12.6221	13.5492	13.0873	12.9561	12.1469	14.3507	12.8323	14.3673	13.3872	12.7619	12.7875	13.3297	13.7715	13.8808	12.4392	13.6606	13.8964	13.5093	14.3292	13.3945	15.0147	13.1342	11.7111	11.7684	12.0306	11.4911	12.2205	11.6522	12.1344	11.6037	11.7025	12.6519	11.3822	13.2937	13.2934	13.79	13.4112
OG0001385	7.49601	9.93516	5.15835	7.34659	9.89639	7.51818	5.99557	7.83031	6.76167	8.2157	10.4069	10.101	10.2705	10.673	5.67697	8.65311	8.96792	9.81744	8.32089	6.58882	8.41771	9.45895	9.66952	5.84865	5.53617	8.16856	4.51932	7.45013	7.55518	9.60325	8.14336	9.96466	7.24369	7.26807	9.85246	11.2201	8.58753	10.7607	11.9952	9.36531	8.07836	9.86709	9.10451	9.42769	9.16062	8.96448	8.57947	10.1153	8.50611
OG0001386	6.26521	3.94022	3.87332	6.43282	4.51624	5.77749	3.36449	3.22301	2.1021	4.48081	0.548376	1.06179	1.7648	2.16766	0.478649	2.38226	-0.343504	2.86966	-0.108392	1.16876	1.37268	0.962927	0.67322	4.4641	4.41874	4.42428	5.3102	4.59034	4.58536	3.83183	0.464965	2.52819	3.69687	4.38606	5.53961	7.18196	5.46596	7.57644	6.33391	6.55896	5.89368	5.70734	8.0515	5.5924	6.60682	3.03021	4.09578	4.50981	5.39109
OG0001388	4.75598	1.17183	4.58432	2.67418	0.679264	2.51062	2.20964	1.75415	1.38493	0.342962	5.28882	6.11736	6.04506	5.72927	5.28936	6.47374	1.58407	4.24818	5.08445	4.816	6.10006	3.00868	5.92787	7.36527	8.36062	7.60275	6.72082	8.18804	7.81193	5.485	7.17144	4.57058	8.66315	7.41127	6.83808	5.53896	5.31033	7.84957	5.47657	6.49094	5.73415	6.54537	5.86162	3.87153	7.97943	5.94502	6.28919	6.37356	6.05148
OG0001390	7.13911	6.00122	7.29051	7.40737	4.89614	6.42653	6.1932	7.58116	5.38698	4.88122	6.98382	8.2109	7.40293	7.88307	7.51541	7.52207	7.43498	7.66222	7.41688	7.28222	8.51338	7.07385	7.78935	6.33015	5.2052	4.53056	6.89338	5.55471	5.12475	4.91789	4.21607	4.84845	4.87678	6.70477	7.07556	6.91769	7.20848	7.09514	6.49969	7.25274	7.36847	6.38017	7.35607	6.91439	7.38938	7.15871	7.50628	7.37724	7.0397
OG0001391	7.44681	8.31279	8.95467	8.01024	7.31177	5.92824	6.95475	6.61194	5.30292	6.63682	9.90396	10.6526	10.4803	10.2441	10.7224	10.2649	8.81384	9.79856	10.2689	9.35377	9.32691	9.53636	9.62362	8.35468	7.98618	7.63696	7.29883	7.91639	7.79391	7.67534	8.1041	7.58876	7.76037	7.90004	9.84418	11.6403	10.802	10.6462	10.5298	9.76067	11.671	11.397	11.0555	11.5954	9.92681	10.9924	10.6494	9.56163	9.53895
OG0001395	3.14636	1.71645	2.25879	2.91514	3.83652	4.19475	1.63252	0.112838	0.559501	0.680684	3.61492	3.48099	3.86554	6.60853	4.13944	4.56482	2.01014	0.106596	3.78462	0.747715	0.965293	3.28046	0.262019	-0.056969	-0.268755	2.93879	0.613813	1.78104	0.131551	-0.283843	0.0553999	0.404821	-0.0816352	0.11007	7.26828	6.41528	6.96765	7.34962	8.48119	7.90342	7.87843	4.81823	9.01233	7.10209	6.53913	1.33993	3.59013	-0.879815	-1.21375
OG0001396	7.45287	4.8736	4.70606	6.99476	5.2025	6.78083	4.86491	4.68793	7.03064	3.22901	2.98508	4.85439	3.7436	5.34837	3.99168	4.06295	3.32689	1.62132	3.74238	1.35467	1.57716	4.56249	3.64062	1.41512	3.07222	2.42942	3.00796	3.84198	3.45197	3.35706	2.55127	0.973355	2.36439	4.87221	7.89045	7.10179	8.09608	8.62762	7.73944	8.21348	8.32132	7.53245	8.30863	7.33582	8.19931	2.7674	3.48601	2.88964	2.94097
OG0001397	9.5596	8.72242	7.77841	8.45073	8.75499	10.6091	9.26434	10.1334	9.42814	10.0037	7.46931	8.64158	8.88989	8.58337	5.94837	7.14629	7.64695	6.61305	8.20174	7.43383	7.70321	6.89187	6.92201	10.053	9.0788	9.7588	9.91499	10.9285	10.8099	11.9918	11.2739	11.6179	11.7259	10.6773	7.83328	10.6369	8.53078	10.426	10.2021	9.56909	9.48379	9.2719	9.24554	9.72249	7.88396	9.80023	9.23626	9.77674	9.50761
OG0001398	5.72936	5.67767	6.24502	6.23483	6.22054	7.20243	7.00125	8.01235	6.90379	7.24694	4.7579	4.88337	4.65744	5.51573	3.92157	4.39078	4.26136	2.88436	4.55312	2.36512	6.06115	4.78756	3.9217	0.380176	0.16762	0.712148	1.86961	3.86487	0.570749	0.152537	0.493609	0.849484	2.31945	3.54391	4.47787	4.95525	4.87183	4.95681	4.98904	4.64211	4.49115	3.6159	4.61036	4.82152	5.10732	3.04189	-0.17303	1.84298	-0.761755
OG0001401	6.28476	3.37591	4.47751	5.03346	4.53637	6.17309	4.05575	4.22754	4.0664	3.07247	2.93333	4.02284	5.63075	5.7749	3.65698	5.49315	4.82879	4.11564	4.80117	3.16133	0.923872	4.53914	4.24045	0.0356951	-0.139783	0.309788	-0.273445	-0.191272	1.93852	0.874821	0.129389	0.422957	0.0151806	0.175108	1.38914	2.47354	-0.920143	2.41022	2.76535	0.555734	1.4195	-0.827288	-0.461449	-0.444361	1.86899	3.35438	3.83382	4.07992	3.49057
OG0001402	6.76683	6.68784	5.91079	7.30774	5.82809	5.83946	5.76625	5.65958	5.6447	5.55672	5.93078	6.04849	6.69837	6.16142	5.78898	6.67812	4.88963	4.17	5.61956	4.83226	4.18023	4.32008	5.32917	8.47484	8.20611	8.76515	8.90338	8.66411	8.45292	8.17516	8.05049	7.45999	7.443	8.98355	7.11973	7.75141	7.37132	8.46647	7.24696	7.70816	7.42381	7.19486	8.36719	6.20053	6.61373	7.73554	7.8132	6.57358	6.89665
OG0001403	7.31445	7.09789	7.54789	7.57544	8.02046	7.45727	6.32697	7.74499	7.89337	6.86649	10.5107	10.2474	9.83321	10.4052	10.2369	10.2894	10.0512	10.6705	10.1155	10.1771	10.8016	9.86656	10.3449	10.1395	10.545	10.3983	9.83658	9.3167	9.86441	10.045	10.1638	10.838	10.235	9.58647	8.69929	8.06669	8.94208	10.0633	8.74931	8.52654	9.34765	8.58779	8.03425	8.83836	8.90854	10.1533	9.20852	9.09513	9.08921
OG0001404	-0.492336	0.154458	-0.0577334	0.635199	0.493359	-0.667404	-0.179083	-0.356048	1.18783	0.159705	6.83262	6.78074	7.26402	6.81343	7.14531	6.95736	6.74471	6.22363	6.4406	6.28205	7.96289	6.65457	6.88394	2.41692	1.17738	3.19062	3.52153	3.00091	0.712397	2.88347	0.628747	3.6467	3.65815	2.234	6.87296	6.34973	7.10479	7.71555	7.34709	7.46339	6.91816	6.14373	7.00542	5.91084	7.04067	7.00486	7.80598	6.59742	7.03346
OG0001406	8.33805	9.70231	8.8795	8.78889	8.27282	8.03922	9.15678	8.59681	8.66026	7.93155	8.11619	7.6385	7.8459	8.47401	7.97965	7.60224	8.87948	8.20345	8.04939	7.68539	7.49701	8.3216	7.98515	6.49257	5.75497	5.00267	5.62513	7.07082	6.43159	5.98487	5.65086	5.01407	5.10659	7.01826	8.30792	7.98129	8.18565	7.86184	8.41278	8.63913	7.85214	7.72089	8.62666	8.03243	8.35457	5.75701	5.71182	5.0614	4.75432
OG0001408	9.61995	9.91533	9.29343	9.95224	9.60035	9.04558	10.0149	8.93209	9.30677	9.9448	6.40017	6.95044	7.13329	6.42999	6.67389	7.21254	7.61294	7.46106	7.12203	6.00262	6.5367	6.80038	6.09839	6.94933	6.01751	3.99504	6.94658	6.6399	6.56899	5.89996	5.0742	5.46209	6.38387	7.28715	8.30746	6.60781	7.71451	7.67599	6.20055	7.7292	6.0491	7.52484	7.01411	5.62902	7.35265	9.51314	9.48428	9.18071	8.83222
OG0001409	9.88903	10.7834	10.1127	10.433	11.1958	9.76791	10.7113	10.4857	11.1651	10.5362	13.014	12.5539	11.908	12.6955	12.2112	11.4942	10.4171	12.96	11.5772	13.1203	12.3089	11.9175	11.4099	10.2493	10.5821	10.9312	9.77446	10.2882	10.6872	10.8039	11.1618	10.1441	10.6469	10.055	9.16709	7.89368	7.94088	7.21172	9.75864	9.8809	8.15922	7.31203	8.46643	8.20084	7.07972	10.3518	10.3055	10.3645	9.85449
OG0001410	7.9284	7.51804	8.20929	7.94618	6.43681	8.55213	7.5879	8.47732	6.54559	6.4504	9.87023	9.32531	9.65061	9.14705	9.17687	9.7019	9.78527	9.57057	9.7323	9.60422	9.95902	9.54173	9.51063	9.96777	9.89207	9.62042	10.0297	9.72589	10.546	9.80705	9.44138	10.5985	10.406	10.1267	10.1429	10.8656	10.3537	10.4959	10.3276	10.2914	10.4637	10.6714	10.4992	10.5876	10.9095	8.77701	9.13294	9.09739	9.26844
OG0001411	4.60643	3.65441	4.58391	4.06017	3.2532	2.59844	4.58109	3.35174	1.3724	1.6837	8.1377	8.74736	8.04594	9.00107	7.88817	8.1525	8.1573	8.68189	7.93965	7.87312	7.99035	7.76647	8.28264	5.82451	4.17502	3.92706	6.88158	7.16109	5.84953	4.56064	2.65276	2.15112	5.6973	6.90013	5.44994	6.10614	6.21558	7.03113	5.09943	5.50938	5.89247	6.32173	5.8106	4.31499	5.72004	3.5643	2.9427	2.14149	3.52103
OG0001414	6.81801	6.34931	7.79216	6.66173	5.55757	7.98752	6.78614	6.95615	6.85926	6.18817	2.25544	4.36643	3.72681	4.44308	3.13849	3.82644	4.64029	1.63232	3.64737	3.07885	1.53558	3.45833	1.82406	4.01553	2.68135	0.820614	5.31953	4.38897	5.40378	5.11674	2.55427	6.22879	5.71436	5.23215	1.56418	3.85647	3.40973	2.46022	1.8697	2.01571	3.35878	-0.586207	3.68208	2.86774	2.08499	6.61447	5.50042	5.57289	5.42934
OG0001420	7.88159	5.94179	6.91902	6.81503	6.76941	6.60251	6.14162	5.24619	4.5239	6.30355	0.894852	1.46958	1.93934	2.66879	1.72056	1.97986	-0.0963686	0.859237	0.164868	1.59016	1.82112	0.318218	1.96865	6.66889	7.15097	7.44231	6.19392	6.01298	6.45494	5.72315	6.92642	5.93957	6.34188	6.23073	3.74596	7.43921	6.29926	7.42333	4.22465	4.33677	6.62771	7.72909	6.87276	5.75595	7.19865	7.78981	8.20318	7.48304	8.28142
OG0001421	2.28461	7.70839	6.74639	3.34029	3.84411	1.89574	6.34432	5.15641	1.65524	1.83247	6.51668	8.26514	8.2378	8.44957	6.82613	6.18735	4.08262	6.62141	7.21227	5.07142	9.95181	5.21543	6.9198	6.92507	7.23176	5.47167	7.84407	7.56835	7.32811	6.11962	8.09034	6.35735	8.34577	6.76393	9.09177	7.57302	9.19913	8.34769	7.49893	6.75258	6.95288	7.55704	7.08563	6.47596	6.00593	5.11954	6.91313	5.24482	3.7424
OG0001424	7.56972	5.22697	6.93588	7.63344	5.45562	7.34713	5.5589	7.15467	6.28954	5.16142	8.72645	8.29701	8.35188	8.52048	8.12963	8.62577	8.38641	8.79484	8.41782	8.44464	6.01123	8.25632	8.38772	2.3097	3.29896	3.14509	2.8934	2.30341	3.24371	2.89652	1.95445	3.89172	3.86649	1.2407	10.4523	10.3827	9.11736	11.294	10.8698	10.5195	9.1311	8.76222	9.69107	9.53855	11.7761	6.83878	6.71115	6.98791	6.59201
OG0001425	8.09512	6.30763	7.50485	7.88643	4.25902	8.03574	8.1368	7.23524	6.02	4.83623	7.43864	6.27047	6.67504	6.07921	7.40861	6.92183	9.37091	7.30949	7.03465	9.07471	2.62826	8.29695	6.78697	7.94145	7.26494	7.12402	8.47466	7.68689	7.9941	7.98009	7.47134	9.15079	8.84934	7.47128	9.10515	10.9286	9.13594	9.12438	9.59415	10.1011	10.1859	9.89866	9.71031	9.6888	9.01109	9.53029	10.3467	9.36852	10.8113
OG0001427	8.41599	8.21773	8.55869	7.59568	5.61896	4.87414	5.43975	4.14447	1.8096	2.54195	5.68399	6.32953	6.27855	7.26042	6.26852	5.23323	5.2234	4.86768	6.12064	6.01684	5.14001	7.72092	5.10248	10.7336	11.4638	9.21348	10.7871	9.78746	9.89217	10.6939	9.54164	9.22801	9.40709	9.75817	6.85266	6.65407	8.23267	5.82873	7.64988	6.605	8.69404	7.43294	6.30651	6.69312	5.55485	6.11572	8.47882	4.012	7.57678
OG0001428	6.23871	4.41695	7.68227	5.7671	5.85664	5.22673	5.10257	6.03399	6.12148	4.81771	7.01821	7.57137	6.22437	6.85304	6.32391	6.44287	6.43338	6.02004	6.81042	7.46963	6.37323	6.94761	7.00696	6.91165	6.78751	6.9594	6.81338	6.93952	7.00778	6.55858	7.08173	6.07897	7.20052	6.92285	7.999	7.63778	7.98064	7.42463	8.06581	7.65754	7.43847	7.6389	7.30733	8.27609	7.89001	11.2492	10.9397	9.62964	10.3622
OG0001429	9.59895	10.0341	9.39868	9.70317	9.66759	10.9083	10.2068	9.80902	11.8951	11.2611	8.48393	8.9702	7.81251	8.99295	7.76585	8.07163	9.62479	9.19921	9.10877	9.42803	8.57155	9.5238	8.37149	9.06192	9.49905	9.7927	10.1074	9.31251	10.0761	8.79345	9.84366	10.4469	9.97716	9.77105	10.842	10.8431	10.5548	11.4417	11.243	11.1469	11.101	11.0794	10.3265	10.7977	11.0592	8.18203	7.12566	8.69033	7.57392
OG0001431	12.9113	13.5814	12.9823	13.2629	14.326	13.4232	13.3709	13.296	14.6926	12.802	14.6443	14.5046	13.8509	14.215	14.4016	13.8246	14.0183	15.2458	13.8988	15.389	14.6362	14.4756	13.9753	13.3055	13.6847	13.1551	13.2946	13.5734	13.4382	14.1468	13.5447	13.9372	15.1567	13.0476	13.9561	14.3914	13.5635	13.3767	14.8143	14.5247	13.9234	14.356	13.4208	14.6158	13.1045	13.5088	13.5513	13.7705	12.7266
OG0001433	7.65035	6.72894	7.66973	7.56457	8.13314	3.45713	5.74554	4.94161	1.49471	6.48651	5.88001	5.91927	6.45337	2.80048	6.55135	6.49881	4.23016	4.49483	5.90423	1.71205	6.20387	5.48413	6.56014	7.77622	8.06432	7.35684	6.17483	5.98264	6.79325	6.43202	5.72095	3.98714	6.45756	6.63233	7.45014	5.31461	3.78398	7.45246	4.88737	5.592	1.47104	6.07521	2.50189	2.32859	7.02627	5.63242	5.20441	3.11652	6.92988
OG0001435	5.50975	3.04058	4.40191	3.76431	3.82769	5.66696	3.93917	3.44234	1.05036	2.5201	5.21798	4.58776	5.04831	4.32799	5.2921	5.6247	3.42945	5.17269	4.05595	3.01382	1.4266	4.81587	4.38994	2.38147	2.65525	0.772837	2.6499	2.95127	2.21889	0.25488	0.569464	3.29281	3.57113	3.53419	4.60935	7.33792	5.39057	6.90806	4.60482	4.78758	5.23201	5.47568	5.77133	4.50019	5.10476	3.98031	2.39249	3.13104	3.44675
OG0001436	3.09466	2.74256	4.08605	2.22549	0.08062	2.18847	3.06887	3.35366	0.547308	-0.13965	3.86027	3.7273	5.35407	3.0807	4.54012	3.86062	2.9034	4.22956	4.04038	4.59712	3.67043	3.37071	3.39699	0.0888778	-0.0638247	0.330163	1.29777	2.29426	2.30837	-0.0745914	0.171006	0.430622	0.0709484	1.29809	4.55454	3.51565	3.39767	3.82585	5.41214	4.73456	3.56263	3.8778	4.08317	2.12657	3.26991	-0.636126	-0.0972523	-0.485697	1.9028
OG0001437	4.98416	3.85613	5.47656	3.44772	2.0996	4.79371	4.76377	5.46878	1.40051	0.334706	7.85518	7.30032	7.65322	7.10481	7.17199	7.2908	7.77545	7.37071	7.61657	7.253	6.73378	8.14119	7.25237	3.62374	2.7716	2.96552	4.10183	3.07536	3.33491	5.24518	4.57376	5.59698	4.2851	2.73999	8.33265	8.65018	8.33347	8.28846	8.17699	8.13644	7.63319	8.06443	8.8787	8.31159	6.98645	0.757514	3.35723	3.83893	-0.584129
OG0001438	7.14316	6.33603	2.7076	5.88	5.01047	6.46674	9.11846	7.14803	7.31583	5.62795	5.84666	5.32188	6.0545	5.93011	5.81884	6.05395	6.14343	7.75143	9.17758	8.61311	6.33375	9.12548	8.70429	5.29193	5.67469	3.69679	3.37411	5.43248	5.24871	6.39859	7.64494	4.28769	6.38726	6.2402	8.78094	9.72505	8.76114	6.01977	8.09955	9.23988	8.68236	9.3236	9.70327	8.88265	11.4374	4.44378	4.34093	7.13815	4.04775
OG0001441	7.1486	7.2161	6.72	8.88368	7.80405	5.11076	6.26383	6.05055	5.10207	5.47849	7.79488	9.15621	8.88271	8.90846	8.52769	8.46545	8.0463	7.35658	9.0173	8.53874	8.67781	9.0048	8.8563	8.85186	8.05753	7.98053	9.14187	8.64923	8.22178	7.83568	7.77614	6.79456	7.75415	8.76969	7.88156	7.60347	7.89318	8.49715	7.63296	7.94062	8.01649	7.49433	8.11522	8.01882	8.29533	-0.122903	-0.455729	0.140417	-0.239647
OG0001442	8.6507	7.21586	8.76129	7.11371	7.00839	9.38542	7.72447	8.98813	8.75002	4.40347	8.66622	8.17341	8.74636	7.49469	8.29483	8.70366	8.65536	8.83869	8.19678	8.57503	6.41312	8.62277	8.31102	8.51947	7.95124	8.03897	8.95273	8.76354	8.98179	8.58725	8.869	9.1405	9.61835	8.5113	9.51994	10.3468	9.66017	9.99073	10.0006	9.70469	9.82733	10.2103	10.0695	9.5486	9.35954	8.46722	8.08186	8.05449	7.45649
OG0001446	7.49821	8.6106	8.5643	7.90797	8.2313	7.30081	8.40264	8.26451	7.29516	7.53666	7.31701	7.80354	7.6169	8.19237	7.96143	8.26125	6.5204	8.48562	8.23009	8.29487	9.07166	7.62628	8.04498	8.79327	8.68097	8.84515	8.32056	8.54487	8.34421	9.04636	8.25399	8.8286	8.31613	8.86781	8.9499	8.38889	8.60224	9.19238	8.26391	8.60162	8.67843	8.51147	7.51269	8.03208	9.11838	8.33458	8.57019	8.69656	8.19515
OG0001447	7.08967	7.95908	5.98146	6.19043	6.63287	4.15752	5.40462	6.95385	1.76223	4.76488	13.753	5.90651	6.68052	6.51811	4.62515	7.24632	8.55338	10.0448	7.04168	6.38169	9.48641	9.17621	8.38295	7.47625	5.51624	6.72103	5.75768	7.33874	7.11783	7.7972	6.20939	9.50153	7.53958	6.93891	6.77458	5.50623	6.14115	6.73846	5.08903	5.56968	4.31916	4.52511	4.91165	4.5671	7.17843	6.48604	5.80714	8.84259	7.587
OG0001448	11.1109	11.2126	11.5413	11.2413	11.5883	11.3309	11.1576	11.2108	11.5091	11.7343	11.3047	10.9091	11.2093	10.8035	11.1411	11.0786	11.3561	11.0633	10.9242	11.3931	10.6806	11.2494	10.7465	8.44312	8.29996	8.09579	8.40876	8.07355	7.85039	8.80681	7.83858	8.79648	8.80938	8.10768	11.0183	11.0006	11.0705	10.6649	11.346	10.9104	11.3374	11.0337	11.2829	11.3867	10.9697	10.9773	11.263	11.2877	11.2443
OG0001451	8.87157	8.50314	9.61435	7.89952	5.70482	11.0393	9.77364	10.6831	9.64495	5.91596	9.39559	9.27727	9.3074	8.51547	9.20022	9.64846	9.3874	9.87962	9.79015	9.89533	8.01868	10.6783	9.24262	7.42586	4.83671	4.45915	9.20929	6.6411	5.83761	6.47367	5.67799	8.60722	8.6426	6.75184	9.37862	10.476	9.80861	9.40193	10.4158	9.17732	8.49558	9.00505	8.61812	8.9973	9.85913	11.2132	10.2973	9.55798	10.5099
OG0001453	7.60888	8.40787	8.03788	7.78457	7.73752	6.41961	7.76383	7.60153	6.18319	8.24446	6.20799	5.38034	7.05564	7.09006	6.65443	6.92786	7.38282	6.9543	5.74613	6.76253	5.96369	7.43465	6.57041	7.82298	7.5728	8.07005	6.84715	7.70107	7.97612	7.94439	8.24848	7.10614	7.63721	8.01511	8.2057	7.75757	7.95785	7.65097	7.80577	7.86019	7.63896	7.92815	7.54113	7.65771	7.89576	7.76107	6.23491	5.60284	5.73698
OG0001455	7.94565	6.31318	5.97416	9.10962	7.89099	7.46302	6.42811	5.52221	7.64485	8.16409	5.70913	6.36093	6.02919	5.11038	6.60579	6.08194	4.75548	6.37425	6.54407	4.82776	4.97278	5.84929	6.53836	4.0263	2.25614	2.58531	3.50046	1.79512	2.79445	3.16326	3.79781	1.25495	3.60335	2.36971	4.59453	7.35549	4.91026	7.338	5.17639	5.69952	4.29825	4.70853	5.95081	4.464	6.48459	4.84498	5.02084	5.12546	5.84845
OG0001456	-0.764904	6.6417	6.95936	0.272297	0.142577	-0.926582	5.92638	6.16148	0.774126	-0.163653	0.349589	3.54767	3.71643	6.07605	3.21654	2.85277	2.43385	4.02344	2.41167	3.35657	1.16437	2.7831	2.2334	2.24028	3.8828	0.482444	3.26844	4.22289	5.3502	0.936173	3.69763	4.46047	5.1615	2.79078	6.98603	7.56358	6.65365	6.94795	7.07654	7.34649	6.62537	6.99745	6.36903	6.66768	5.70105	2.24406	0.166416	0.793602	-0.990993
OG0001459	8.82349	9.96597	9.23844	8.50379	8.85997	8.25343	9.86204	9.11886	9.25378	8.94191	6.78003	5.90869	5.83652	5.54406	6.30472	5.74967	7.24585	6.5956	8.35466	8.74023	7.08984	8.11467	6.20446	7.59299	7.61583	7.63741	7.80908	7.10691	7.63149	8.36663	7.782	8.87572	8.04765	7.5986	9.10657	10.2573	8.98078	9.96861	9.81622	9.86746	9.95498	10.2051	9.87627	10.1205	10.5355	8.72343	8.51355	8.92086	8.74656
OG0001461	8.87965	9.31207	9.3083	9.35348	9.94902	8.24438	8.16375	8.26564	9.20261	8.84672	8.39552	8.07938	8.15377	7.50399	8.15107	8.51161	5.58749	8.63532	8.22224	8.07196	7.7745	6.38439	8.39653	9.45197	9.88079	9.09543	9.14256	9.14394	9.5667	8.82647	8.88864	8.22701	9.19069	9.13244	9.22354	8.95637	9.2959	9.14959	8.76545	9.0042	9.69438	8.95971	9.06661	9.72961	8.72367	8.24083	9.24722	7.62823	8.28843
OG0001464	3.35108	3.73905	3.26647	4.37827	0.343245	3.12479	2.44728	1.83201	1.0318	0.0110564	4.06015	5.06452	5.68023	6.39439	3.67667	3.33574	3.20265	4.84247	5.05338	5.68867	1.46129	3.64263	4.67787	8.70018	8.04291	8.54222	8.94698	8.84109	8.49503	8.08519	7.97391	7.04589	8.23784	9.22136	4.80116	1.17048	4.20448	5.3422	3.08825	3.24729	3.46249	4.20688	4.27851	3.61884	3.55315	1.25055	1.49126	2.62224	-0.884236
OG0001465	10.2009	10.838	11.1793	9.77147	9.84056	9.57583	10.4486	10.1704	8.98224	9.41332	10.1442	9.52833	9.86186	9.00106	9.31769	10.1967	10.4589	9.9658	9.44052	9.42896	9.23765	9.60724	9.7981	6.9768	7.26836	7.49016	8.23184	6.96877	7.92925	7.5121	8.44625	9.0778	9.02545	7.66267	10.4503	10.8634	10.248	9.79282	10.6934	10.818	10.5635	10.7934	10.2808	10.5049	9.40535	11.0586	11.3088	11.4818	11.3945
OG0001467	8.05623	8.37445	8.57396	7.74281	6.25115	6.13482	7.26786	7.34297	4.53049	5.77699	6.85121	6.62998	7.28933	5.9262	6.28472	6.34917	5.73632	5.21462	5.2518	2.91632	2.28739	4.77456	3.90393	8.02529	8.9198	8.42357	8.72595	9.03347	8.46975	7.68057	7.31651	7.35289	8.65323	8.42015	6.38022	6.99332	6.38498	6.12344	6.438	5.55697	5.74257	5.61125	6.58595	6.27961	4.93296	8.05702	8.50249	7.29984	8.26923
OG0001470	10.8376	10.6971	9.20313	10.9155	10.0942	10.443	11.7105	9.29163	10.8144	11.1466	11.2865	11.9581	10.9155	12.1905	11.3227	11.2457	12.1636	11.8356	12.2103	11.887	11.8939	12.3656	12.2386	11.7642	11.9109	11.3589	11.237	11.2113	11.225	11.4828	11.4769	10.4419	10.9599	11.4401	10.7573	12.1441	10.5742	11.2671	11.3169	12.0029	12.0085	11.4733	12.1864	11.3474	11.2602	9.86911	9.65022	10.857	11.291
OG0001471	7.6087	6.57122	8.32524	6.79051	4.08544	7.3678	7.63281	7.95616	6.07112	4.72806	8.30379	9.07481	9.01392	9.65626	8.64382	8.54313	7.1396	8.72158	9.6962	9.62834	9.59936	8.24025	8.99701	8.91073	9.70339	9.38625	9.26687	9.03258	9.37152	9.34001	10.1271	8.0218	9.80151	9.06118	9.80691	10.957	9.50117	9.42916	9.41943	10.2947	9.92951	10.7485	10.6475	9.92692	8.98426	8.10275	8.4824	8.0181	7.49057
OG0001479	12.7453	13.2777	12.5619	12.4913	13.1345	13.5272	13.4143	12.7613	13.8487	13.896	11.539	11.8025	11.5313	11.6664	11.7386	11.7678	10.8753	11.4909	11.5428	11.8482	12.0072	11.2302	11.6704	12.6217	13.5653	13.1602	13.0465	12.5715	12.9137	13.0724	13.3306	13.8275	12.8704	12.6686	11.4475	12.3742	11.5663	13.3272	12.3736	12.0865	11.7358	12.8169	11.9016	11.977	13.4037	12.0715	12.2049	12.3108	12.0681
OG0001480	9.26633	9.39655	8.53867	9.62009	9.28894	9.29846	9.95565	9.20076	8.72928	9.56405	8.42183	9.3658	9.14308	9.35279	9.34402	9.06862	10.775	8.71121	9.6473	8.39147	9.84459	11.3322	9.64614	8.95993	8.6133	9.32132	8.90457	9.33771	9.23734	9.91756	9.33236	9.53305	8.95424	9.30117	8.43557	10.453	8.91937	9.2273	9.0833	8.53761	9.91829	9.00183	9.56106	8.79634	8.72047	8.01339	8.26207	7.85797	7.95753
OG0001481	11.1041	10.4935	10.8741	11.3191	11.0502	11.4579	10.5772	10.7324	12.0734	11.0489	7.64083	7.76833	8.46188	9.44438	7.54764	8.14571	8.49053	8.71497	6.68678	7.66468	7.88719	7.11314	6.27161	10.9091	10.67	11.4666	11.4042	11.1736	11.2043	10.8393	11.0822	11.3242	11.3923	11.3321	10.4103	11.1637	10.4523	10.7542	10.8161	10.5003	10.7207	10.489	10.9483	9.61501	9.95883	11.0318	10.7394	10.209	10.7046
OG0001483	4.73625	6.43565	5.12339	5.58	3.25244	4.68719	6.31103	4.68124	0.864303	2.82495	5.9821	7.71686	7.78968	7.24486	7.8445	7.84985	7.45416	7.11137	7.37215	7.14692	7.31579	7.28045	7.85628	4.60212	4.90622	3.90669	4.86201	5.00554	4.1074	3.98806	4.76676	2.91361	1.82029	4.71056	-1.05684	1.12279	-1.00362	1.77224	-0.452956	1.16787	-0.656067	3.78844	-0.408688	-0.38691	-0.635198	-0.869606	-1.1717	3.82529	1.86175
OG0001484	8.90969	9.60615	10.1934	9.23256	9.28802	8.3715	9.43536	10.0739	7.85576	9.12475	9.1855	9.23033	9.27458	9.23075	9.15893	9.37728	8.60397	9.03138	9.18041	9.21034	8.9131	9.07532	9.54657	9.52038	9.33723	9.73361	9.11694	9.43305	9.35049	9.27833	9.20352	8.73041	8.33096	9.24992	9.10719	8.40201	9.04443	8.67762	9.17004	8.5843	8.79318	8.51418	8.15679	8.31014	9.16822	9.03362	10.6455	9.84239	8.81846
OG0001485	6.69599	7.81363	7.9118	7.84204	6.95408	6.68625	6.70487	6.79011	6.02374	7.93324	6.9258	8.52681	7.43455	8.4648	7.54158	7.58348	7.52694	6.11113	7.32935	6.58292	8.2387	7.89554	8.15997	9.24977	8.97754	9.67791	9.27708	9.65306	8.98517	8.93046	8.9491	8.44836	8.58493	9.70061	3.09281	0.0231311	4.26036	2.17056	3.11569	3.59336	3.56232	2.42304	2.38443	3.07901	3.6582	8.08898	7.96075	6.1783	7.12913
OG0001487	5.93019	-0.009819	5.62598	6.49061	5.7375	5.60604	-0.3062	6.33294	6.54147	6.72227	3.13807	3.58513	5.28859	5.16256	4.91811	4.56545	5.11134	4.79499	3.97776	3.73623	1.29729	3.66664	4.0183	0.303497	0.0978581	0.624723	-0.058925	2.51118	2.13732	0.0832716	1.44451	0.757552	2.84066	2.84347	4.1237	2.9229	2.83593	3.18393	3.78774	2.71388	2.15776	1.88122	2.62064	1.57129	2.00951	6.86265	6.56944	5.5485	6.19101
OG0001489	7.39295	7.47316	7.35542	8.14287	8.15377	7.07186	7.38747	7.33461	7.81334	8.25505	9.78075	11.8573	11.4164	11.797	11.4822	10.7728	11.1046	9.86821	11.422	9.61837	11.7547	11.5568	11.2822	8.63887	9.32476	8.32874	8.98119	8.78932	8.54341	9.34927	8.53847	8.46558	8.57038	8.56193	7.40735	6.93614	7.21319	7.05424	7.38197	7.16516	6.78707	7.14244	7.67893	7.81958	7.77586	7.12899	7.33734	7.81623	7.48532
OG0001491	8.49417	8.51443	8.58463	8.62703	8.87373	9.02742	8.71161	8.61254	9.76336	8.6393	9.81649	10.0796	9.87226	10.2142	9.83553	9.64382	10.0696	9.97807	10.0755	10.2148	10.7592	10.2998	9.99933	10.0247	10.2974	10.0319	10.1234	10.0228	10.3189	10.3165	10.3606	10.7235	9.94036	10.3776	9.25282	10.3377	9.39756	9.75107	9.44329	9.47502	9.79446	9.58275	10.1758	9.6492	9.48012	8.8418	8.57725	8.55623	7.74063
OG0001492	7.60252	8.01885	7.97832	7.68997	7.80023	8.03507	7.8106	7.70978	7.47701	7.22154	8.33085	8.92763	8.90596	9.1465	8.65928	8.772	7.94129	8.70229	8.60993	8.95918	9.16328	8.33283	8.83617	8.81412	9.09799	9.04584	9.08378	8.70839	9.03711	7.97011	8.86431	8.62773	9.22279	8.8465	7.10978	6.8879	6.78795	6.97927	6.20543	6.67575	6.8752	7.57975	6.57286	6.64315	7.0004	7.9939	8.29374	8.05281	8.03355
OG0001493	8.10362	9.10758	8.48093	8.36577	8.19354	8.93153	9.04168	9.59067	8.78585	8.88228	8.73794	9.06085	8.89502	8.93317	8.63143	8.53889	9.45676	9.06759	9.21711	8.70777	9.04941	11.3285	8.9853	8.26441	7.2311	8.15411	8.53761	8.90041	9.2142	8.79641	9.16688	11.9541	9.29873	9.23033	7.404	10.3811	7.09126	8.55574	9.18934	9.67953	9.01938	10.0817	9.7145	9.89031	9.55544	7.80766	7.95922	7.39607	6.45135
OG0001494	9.29986	9.14382	10.0577	9.41731	8.62793	7.32251	8.307	7.08971	6.2083	8.06211	8.41354	7.75207	9.83839	7.79066	8.19885	8.40989	7.66916	8.58987	8.11302	8.01005	6.47705	8.99279	8.80958	8.38647	8.62888	8.35504	8.10735	7.65025	7.72408	7.33151	7.5561	8.49706	7.20466	7.29213	6.51299	6.05742	4.96367	7.60024	6.03539	6.37199	4.55747	6.15077	5.88263	2.89679	7.56244	8.21023	6.87671	7.73097	7.13216
OG0001497	4.26748	5.64856	6.33764	5.19641	4.85901	4.38179	3.77509	4.07183	1.3239	2.40228	5.40059	5.18357	5.18187	2.4958	4.02979	4.98848	4.01297	4.57625	5.25016	4.74031	1.72717	4.18928	4.87863	4.07487	4.77877	4.53579	3.22822	4.59674	3.30771	4.38612	3.41101	2.71845	3.02221	3.82077	6.66214	4.29172	6.96656	6.10706	6.12994	5.89125	5.25775	6.74883	4.45173	5.15711	5.07772	4.38149	5.48162	6.1607	7.14259
OG0001498	5.34352	5.20161	6.2559	5.59295	5.61851	4.07219	5.73728	4.2131	4.193	3.78941	4.61241	7.7844	6.24179	7.54295	5.52372	5.2832	6.17742	5.84252	6.69861	5.2284	7.82077	6.78	6.07539	5.11339	5.94892	2.99642	6.19336	2.93019	3.11113	4.63162	5.66028	6.95419	5.84062	5.45321	0.632196	4.95949	3.31706	4.47084	3.02113	3.05033	4.70471	3.92912	5.56123	4.07552	2.78444	6.82302	7.65867	7.87023	7.58068
OG0001499	7.76742	5.05517	6.51677	7.37957	6.81517	6.32604	5.32979	3.89197	6.55244	5.45459	7.60063	7.96784	8.36041	8.30919	7.27918	8.13447	7.24345	8.12826	7.86945	7.55213	7.99409	8.72223	7.26942	8.65612	8.42064	8.24491	8.68854	8.75072	8.49154	8.43194	8.53473	8.22976	8.60666	8.29631	7.75131	8.41171	8.67447	8.16202	7.69122	8.88231	9.15831	8.2858	9.09894	8.99534	7.86254	5.07549	5.21885	4.90923	6.21962
OG0001501	10.3986	8.48442	9.49433	8.70772	7.14079	10.8616	9.11767	11.1497	8.82177	6.36815	9.76485	8.83019	9.97311	8.99711	9.00217	10.1555	10.0698	10.6353	10.5843	10.0584	7.2145	9.10708	8.17688	11.6425	11.493	11.7086	11.9286	11.7925	11.9936	12.6883	12.0231	12.5714	12.6275	11.8047	12.3454	11.4686	12.0478	12.1049	12.3728	12.5171	11.9178	12.2968	11.2986	11.6863	11.1833	9.07911	10.2055	10.2	9.88128
OG0001502	6.33061	7.31479	7.03471	7.27566	7.2035	5.40061	6.79332	6.48914	3.76974	6.23326	6.96704	4.3704	7.51485	7.15448	5.73907	6.12552	5.72175	5.19085	5.17255	5.28744	2.01565	1.76565	5.23541	7.15464	8.24834	7.43411	8.60371	8.40903	8.82585	6.08857	6.5129	8.81403	8.92745	8.73107	7.14213	7.82952	6.75319	7.35932	7.58953	7.5677	7.39459	7.79208	7.9688	6.92809	6.15016	-0.356671	-0.681859	2.53658	2.9193
OG0001503	5.38007	6.57959	6.10803	6.23675	5.24579	4.7259	6.11324	5.83202	1.59499	3.7465	7.01014	7.71588	7.51856	7.38798	7.93546	7.06886	4.06943	6.57534	6.6888	3.34488	7.24461	5.37511	6.87033	5.51181	5.89482	6.60099	5.44316	5.5047	6.00047	4.30481	3.70526	4.0281	3.81	6.58055	5.55133	5.54146	5.27238	6.43911	4.91853	5.16363	4.75603	5.68781	4.48987	4.67841	6.46768	7.60918	7.79232	6.59885	7.02979
OG0001504	5.51043	6.97754	5.74114	6.60509	6.63876	3.69804	5.38647	3.67447	1.50302	5.36836	7.87251	8.15926	7.87204	8.28276	8.5089	8.36502	7.36548	8.19132	8.2383	8.36475	7.95162	8.15514	8.73964	7.17157	7.1592	7.856	6.58511	7.01367	6.7862	6.65908	6.32048	4.48573	5.7375	7.51974	6.48106	6.17152	5.60079	6.76633	5.21086	6.06804	5.26051	5.27401	5.90883	3.90792	6.76092	1.17064	-0.0163046	1.7538	-0.501141
OG0001505	11.3934	14.1377	12.4026	11.5256	13.2703	11.8962	13.1259	12.3315	12.3077	12.9253	13.6495	13.4514	13.0951	13.2144	13.0128	12.2664	10.1184	13.3629	12.3613	13.9376	12.7859	10.8334	12.8003	12.3668	10.1231	12.757	12.3884	11.9798	13.1302	12.8201	13.186	14.5789	12.8408	12.7571	7.93227	6.85518	8.14892	7.27596	8.01665	6.08557	5.27983	6.89286	6.65338	6.64879	5.42648	11.3845	12.1664	12.9772	11.9292
OG0001506	7.65984	6.97093	6.69369	7.02599	7.30997	8.08369	6.17282	6.65977	7.56439	7.85553	8.41763	8.8822	9.05699	8.22034	8.52349	8.88605	8.69007	8.31312	8.99897	7.88802	8.87922	8.67433	8.93155	5.78802	4.28883	4.45224	5.74483	4.89426	4.48964	3.99224	3.66162	4.78341	5.56769	3.53747	7.62984	6.95664	7.37661	7.97147	7.65171	7.65336	7.18936	7.70907	7.22485	7.4089	8.00181	10.1637	9.63931	9.71287	9.88436
OG0001507	6.97757	8.761	7.92847	6.67231	7.00672	6.61996	6.91008	6.65173	6.73099	5.3514	6.26524	4.67444	6.30195	6.17038	4.90267	4.47673	7.35552	3.87083	4.58617	2.08418	5.82359	3.91519	4.75291	9.16138	9.10859	9.11675	8.58873	8.63504	8.6522	8.35569	8.34166	8.00851	8.16177	8.63374	8.1234	6.69426	8.7197	7.64107	7.31914	7.28322	7.92386	7.12875	7.19184	8.18338	8.15352	6.76714	7.81944	8.12008	6.44897
OG0001508	6.37256	5.91653	5.36595	6.95495	6.94435	5.03192	5.94105	4.78777	1.64862	6.93559	6.58068	7.90973	7.72065	6.98178	7.1904	7.31352	6.6011	6.8791	7.29688	6.09106	7.36099	6.58315	7.3925	8.31144	7.70475	7.73522	8.64014	8.43967	8.05008	8.1185	7.66017	6.82746	7.14375	8.3789	7.93893	6.65225	7.85378	7.84133	7.39516	7.92328	6.91679	6.89202	7.90936	6.26741	6.99349	2.116	3.39339	-0.0107053	-0.380129
OG0001509	9.59277	10.4674	10.0733	9.93256	10.2953	7.83083	9.24873	8.6056	7.71086	9.10409	7.07048	7.07128	7.43195	7.70289	6.70768	6.77131	7.61535	7.83568	7.41421	8.2821	7.23351	7.49361	6.76331	9.83199	10.0734	9.91366	9.31825	9.58321	9.43395	9.49378	9.81266	9.69108	8.91228	9.47006	10.6124	9.6698	10.9271	11.5435	9.56928	10.2429	9.72162	10.1014	10.1252	9.84955	11.3266	9.29657	9.94433	9.61518	9.52031
OG0001510	7.72387	8.10519	8.29745	7.94631	7.66774	8.07414	8.05247	7.93623	7.24867	7.22801	6.14148	5.77352	5.89954	5.77493	4.97	5.59677	6.28379	6.70143	5.61646	5.5758	2.5409	6.22591	4.71683	9.1238	9.19366	9.33356	8.62669	9.27768	9.03532	9.041	9.27172	8.20557	8.22984	9.1754	8.51869	8.47881	8.47472	8.67151	8.57314	8.58347	8.60792	8.4661	8.91785	8.83288	8.3534	8.57094	8.28818	7.91891	8.29367
OG0001511	5.86358	3.92373	6.07784	4.77911	0.0342249	5.4269	4.03138	4.69984	0.612386	1.3587	2.41802	3.09889	0.985307	3.29708	2.90907	3.36221	0.902818	1.94875	-0.378769	3.24516	0.991485	1.75735	2.58073	0.0446192	-0.148812	0.345489	2.00465	-0.205709	2.73332	-0.162554	0.147624	0.469353	2.45239	0.197824	6.86878	5.20056	5.02459	6.33423	6.49441	6.45784	5.32941	6.84892	6.44966	4.50042	3.59091	3.38594	4.30079	2.88617	1.65416
OG0001512	8.57433	7.36874	7.01853	9.72163	8.31431	7.01123	6.7652	6.93223	5.77854	8.36418	4.91848	5.68968	5.70782	6.14899	5.38379	6.42863	4.24114	6.46438	5.78028	5.37966	6.17549	4.44557	6.18182	7.46866	7.05789	6.80607	6.89786	7.11726	6.478	6.6698	6.94392	3.36679	5.39587	7.02653	7.78511	7.02459	7.56371	7.27344	7.21432	8.01595	7.43554	7.27475	7.04814	7.25006	7.2254	7.59629	6.71683	6.78309	6.76696
OG0001513	6.79813	8.48977	8.25894	7.01204	6.56074	7.67363	7.81479	6.73091	5.42065	6.00084	7.59019	6.44191	6.3011	6.09803	6.10867	6.33031	6.3217	7.16191	7.64442	6.70775	5.83293	7.18463	5.13934	8.45775	9.17549	8.66995	8.12893	7.51749	8.12602	8.99659	8.01673	8.4129	7.67666	8.19164	10.14	13.7756	9.98469	10.542	15.1045	11.0847	11.9239	13.2852	12.2052	13.3994	10.3341	8.01722	8.38155	8.35988	7.29558
OG0001515	8.99311	8.10851	7.22429	7.85569	8.39582	9.64871	8.14769	8.051	10.0751	9.27985	9.3899	9.33483	9.46127	9.30211	8.87058	9.03906	8.8061	8.66221	9.45691	8.596	9.48879	9.96496	8.94858	8.57314	7.63334	7.13756	7.82957	8.81841	8.63176	7.65386	8.52581	8.37967	7.94864	8.15194	7.26857	6.86092	8.2713	7.83843	6.35028	7.00029	8.2629	6.5926	8.93763	8.85677	7.8551	8.48197	10.3541	9.01361	8.61874
OG0001516	6.53515	3.68789	5.89623	7.14581	3.63377	5.10653	4.07116	4.78623	1.46716	4.27195	4.9503	1.56531	3.46575	2.79309	4.10509	4.51717	2.51433	3.88558	1.03628	3.27337	1.92406	0.39666	3.55223	8.42902	8.48321	7.81018	8.58378	8.37447	7.93179	7.67707	7.72927	6.88755	7.76635	8.22199	6.58553	6.76146	7.91717	7.81859	6.10699	6.39447	7.51291	7.40114	7.14232	7.84795	7.50151	6.18762	6.06382	4.54826	5.99959
OG0001517	9.04302	8.96168	9.27784	9.5123	8.20255	8.6477	8.79151	8.74204	7.12869	8.36754	9.05739	9.92526	9.31758	9.76964	9.08665	8.88311	8.87247	8.89675	9.56998	8.05619	8.84894	9.29641	9.66089	8.9054	8.54782	9.22649	8.99139	8.98846	8.16415	8.18589	7.81437	6.74336	7.15882	9.13162	8.15399	7.36633	8.2923	8.14984	7.35123	8.21597	8.03011	8.08664	7.87187	7.83398	7.86858	7.74716	8.15124	8.07112	7.33146
OG0001518	11.3587	9.21805	11.9728	11.2263	10.3791	8.39597	8.81108	8.54506	9.43837	10.2612	11.3834	11.3515	11.0861	10.7484	12.2066	10.8599	8.39029	10.1043	9.16233	10.1198	9.66335	8.38513	10.047	12.3534	11.7696	12.1015	10.9731	11.6672	11.4556	11.4795	10.8654	10.7176	10.5454	11.1897	10.8343	10.4925	10.9006	9.65006	10.8134	11.6131	10.6499	12.4986	9.72999	10.7517	9.54981	11.844	13.0313	12.635	11.9277
OG0001519	3.06013	0.685193	2.71246	1.98404	1.05014	1.9438	1.84714	3.41126	1.8096	0.690813	7.69577	8.6464	8.31199	8.71703	8.1544	8.16198	7.23783	7.62685	8.07375	7.89833	6.60016	7.5298	7.87694	7.98884	8.64619	8.57983	7.56596	8.10521	7.60258	6.9451	7.30376	6.51416	7.35135	7.54815	8.95345	9.01528	8.34399	8.82977	8.71436	8.89048	8.78246	8.72562	8.83096	8.23662	8.47285	8.11286	7.97838	8.0203	8.26511
OG0001520	9.12746	9.35617	8.4639	9.68373	8.7606	9.59949	8.73055	7.96466	8.18362	8.38989	8.39003	9.27787	8.46183	8.31837	8.6844	8.64575	9.11842	8.08085	8.58746	7.124	6.91853	7.69962	8.49594	9.51621	9.47641	9.63617	9.95685	9.29362	9.38051	9.27472	8.65399	10.2442	8.94322	9.34122	8.41681	9.47963	9.02656	8.2494	8.64171	8.59787	8.8955	8.6736	9.06742	8.68208	8.23696	0.70291	4.92929	3.83707	6.2068
OG0001521	8.64618	8.28746	8.43406	9.19311	8.32498	8.35468	8.15842	8.18244	7.1951	8.88706	7.46528	7.70162	7.68984	8.66622	7.30879	7.53825	7.06882	7.83537	7.82514	7.57092	8.87905	7.77233	7.90759	7.80797	8.0819	7.78908	8.44262	7.68041	7.8361	7.63833	7.87219	6.79566	7.64835	8.44623	8.13786	7.11969	8.25812	8.0441	7.65284	8.10299	7.79205	7.82945	7.30199	7.08431	8.18019	8.34132	8.30774	7.54103	7.50116
OG0001522	8.28644	7.22796	7.82649	8.03553	8.09072	7.59253	7.50734	5.0786	6.68956	7.36636	8.36305	8.45355	8.48095	8.95721	8.5223	8.45555	7.82202	8.04519	8.09791	6.05013	8.18732	8.21796	7.86773	8.66061	8.9711	8.49095	8.64142	8.23326	7.89534	7.38652	8.40024	6.58016	6.07218	7.76214	8.36665	8.7517	8.41683	8.90778	8.15506	8.45976	9.80363	9.79116	9.7854	9.28444	7.02874	4.04615	2.91957	3.24031	2.87336
OG0001523	6.44342	5.47456	5.91674	6.65872	6.60142	5.34544	5.85875	5.26186	1.38871	5.99007	3.90158	3.82396	6.50427	5.12078	0.819671	1.05595	2.62749	2.72478	3.89545	4.97901	1.84746	2.35705	1.04155	3.61725	4.09804	4.37649	5.68924	4.85816	4.50167	3.68532	4.0571	4.13373	5.50797	5.26277	8.322	8.92588	9.20224	9.60115	8.47926	8.29926	9.15813	9.58776	9.70484	8.95998	8.99666	4.78454	5.37423	6.16286	5.98207
OG0001524	8.97639	9.71292	9.03774	9.4614	8.85513	8.74623	9.93252	8.95181	8.96374	8.77	8.79741	10.5069	10.4765	10.5749	10.1037	10.1632	10.5448	9.05197	10.0627	8.83641	10.6186	10.4859	10.339	7.40265	7.55807	7.969	7.84889	9.48604	9.53844	8.17927	8.52217	8.70894	8.82739	9.97289	8.51172	7.7592	8.67992	7.75384	7.86065	8.50425	7.99762	7.82113	8.05361	8.15028	8.14196	10.8441	9.93515	9.63853	9.62054
OG0001525	9.31513	9.71765	10.4362	9.33144	8.54002	9.74313	9.76275	11.6139	9.17129	8.91701	9.65516	9.67436	9.79058	10.0107	9.36528	9.90677	9.0773	9.50456	9.96729	9.32915	9.02216	9.45983	10.3163	10.8325	10.9894	11.063	10.6054	10.6574	10.7093	10.341	10.4553	10.1676	10.4174	10.7726	9.54224	9.31492	9.60251	9.0705	9.34907	9.45174	9.89811	9.39887	9.13101	9.94497	9.75241	9.51088	8.38115	8.29342	7.6228
OG0001526	8.79585	6.48027	7.30835	7.92566	5.72685	8.8574	5.88989	8.12231	8.02087	5.20776	3.68026	6.71952	6.93094	5.88878	6.02955	6.86126	7.103	5.45957	4.72525	4.12535	2.18672	4.88283	3.10063	8.23914	8.03177	6.27227	10.097	8.04078	7.45803	9.0007	6.3878	9.67561	8.38699	8.19656	7.87304	9.22913	8.38579	7.05721	8.33203	6.83177	7.25409	6.88087	6.74482	6.62012	6.00254	2.6538	4.09603	3.57247	2.14442
OG0001527	8.51449	8.2545	8.01639	8.63443	7.51604	8.68722	8.10326	8.04941	8.31821	8.30648	9.15375	9.2107	9.21104	9.40203	9.43082	9.5004	8.8657	9.64554	9.17	9.45412	9.03104	9.03838	9.57826	7.89746	6.64671	8.68385	8.80739	7.11319	8.1206	5.91419	7.09097	7.12175	7.4096	7.76006	12.489	4.84184	11.8736	8.38882	5.09578	5.8029	8.91561	4.86798	6.76116	7.28732	5.34712	-0.127516	-0.466427	0.140149	4.26254
OG0001528	10.8495	10.4675	10.5889	10.9812	10.5583	10.6707	10.4068	10.6231	10.5589	10.3125	11.7245	11.9189	11.96	11.7617	12.0468	11.9034	11.4103	11.8152	11.6826	12.0287	12.0672	10.9882	11.7823	10.4997	10.4215	9.43583	10.154	10.354	10.4285	10.0874	9.71743	10.377	10.8985	10.1473	11.2786	11.1602	11.134	11.2927	11.4783	11.4557	11.4553	11.3294	11.0752	11.2999	11.493	10.2407	10.5346	10.7756	10.5565
OG0001530	7.16489	6.43394	7.21262	7.08682	6.40399	6.14409	5.68061	6.45115	5.53163	5.6096	6.52982	7.1267	7.53722	6.8071	7.03075	6.65848	5.84604	7.7527	6.74501	7.18893	8.17702	6.43187	6.50423	5.86087	5.57945	5.4206	7.49859	6.05567	5.85045	5.46984	5.69992	5.73804	5.63796	6.3728	7.16215	7.92671	7.1916	6.60402	7.14682	7.55715	7.28302	7.56599	6.80133	7.16096	6.62041	-0.351767	-0.670274	-0.100515	-0.463356
OG0001531	8.7877	8.89332	7.67528	9.66351	9.89247	8.90375	8.56804	7.97835	9.31251	9.4004	6.9336	9.07765	8.9152	8.6237	8.80451	8.94026	9.25145	7.66579	8.94083	7.4815	6.35761	9.49735	9.00961	8.7816	8.71593	9.15184	9.00958	9.59805	9.28563	9.12278	9.02225	8.22413	8.16912	9.92966	8.76783	9.20988	8.8258	9.64478	9.2865	9.29986	9.5835	8.29382	9.83911	8.21361	9.07486	8.34678	7.80079	7.63922	7.14631
OG0001532	4.99238	0.00085749	3.15448	3.94243	0.336573	0.905848	2.05174	3.39031	1.02158	0.0060606	5.19009	3.66913	6.60511	5.60016	6.10631	7.31313	6.16203	6.35299	3.85617	2.38022	1.44872	4.99265	5.32118	5.31725	4.47706	3.38698	5.62121	4.8339	0.553102	4.72198	2.07193	3.31606	4.68891	3.88033	8.24475	8.30078	8.02627	9.00807	8.14272	8.23371	7.62458	7.83881	8.62035	6.04312	8.67385	-0.776007	0.871592	-0.531649	1.56635
OG0001533	10.1211	8.79815	9.23798	9.91201	9.80564	10.6853	9.44582	10.107	11.2911	9.23972	10.13	9.81822	9.82151	9.70911	9.35983	9.28128	10.518	10.5936	10.1019	10.6891	9.70347	10.7813	8.97631	8.95138	8.64487	9.46603	8.16401	9.22623	9.66694	9.56344	9.63025	9.44732	10.0081	9.16134	9.81896	9.39995	9.62786	9.58591	9.36706	9.65826	9.54809	9.56109	9.42557	9.16095	9.76527	9.6694	9.82093	9.76755	9.90548
OG0001535	9.5369	8.88664	9.16084	9.59102	9.54544	9.55077	9.27947	9.07675	10.3679	9.77375	6.98862	5.20525	5.37606	5.4902	5.62511	5.47612	6.61923	7.12632	6.59474	6.53889	2.6071	7.03463	5.20092	7.74439	5.95457	5.56031	5.2824	7.09932	6.52952	7.18913	5.17231	4.83479	6.3511	6.94532	9.91498	11.4663	10.3722	10.8159	11.0256	11.1941	11.1296	9.91582	11.3974	12.0842	11.0773	8.17376	8.66958	9.02625	8.83402
OG0001536	4.11654	4.18883	4.56546	2.29373	3.27793	1.36588	2.41465	1.98797	1.44666	0.371424	8.86281	8.66093	8.45125	7.90644	8.35967	8.54914	8.67595	8.04576	8.35042	8.33994	9.26711	8.76627	8.68428	5.52319	4.91993	5.28453	5.21348	6.08748	5.13758	4.52548	3.63922	1.26439	5.40938	4.38683	4.88634	4.00912	5.34102	5.46166	4.46707	4.02382	3.3056	4.32526	3.71646	6.49986	4.53926	6.43588	8.74055	7.82325	8.7836
OG0001541	9.93058	9.83272	9.97038	9.27326	10.3973	8.97617	9.08258	8.82378	8.39022	9.74483	10.3866	11.0978	10.8524	11.4425	10.4724	10.7708	10.2153	9.47998	10.5369	9.78834	10.8948	10.6827	10.3503	9.89407	10.1127	9.78211	10.1195	9.81627	9.87848	9.8173	9.7426	10.7744	10.2519	9.72641	10.4412	9.72093	9.30588	9.51662	10.4075	10.5252	9.58511	10.7076	9.22154	9.41519	9.07876	10.2911	10.7086	9.82324	9.87436
OG0001542	7.89646	7.61033	6.98103	7.55945	7.44004	5.22726	6.43708	5.25632	5.52394	7.54098	4.80216	3.66207	5.16606	4.19105	5.54223	4.83133	3.93837	5.55289	4.64003	5.2232	2.19531	3.77615	4.48029	7.80358	7.53033	7.85029	7.63477	7.60586	8.11737	7.6263	5.87279	5.20278	7.30492	8.04928	8.03602	6.20317	7.08036	5.74831	7.58179	8.20679	6.28354	7.10289	6.6253	6.85133	5.25797	7.55849	6.64836	7.64117	8.94016
OG0001543	5.59758	4.80655	5.30411	6.47848	4.27926	5.26974	4.40979	5.26516	1.60399	3.24556	7.49485	6.82703	8.23074	6.27087	7.10564	7.07168	7.32679	7.51126	7.25489	7.53551	6.80159	6.97648	6.41168	6.60886	7.40695	7.78521	7.87213	7.32938	7.46201	6.74452	8.05662	7.66608	7.91993	7.42913	8.85403	8.4336	8.70885	8.59736	8.26621	8.81571	8.60085	8.67829	8.59612	8.2967	8.2557	0.382969	1.10257	-0.0621649	-0.43391
OG0001544	6.95986	7.25599	7.03322	7.61392	7.85001	7.17079	6.38291	6.75261	7.43	7.39443	7.22976	7.77714	8.14628	7.92374	8.53186	8.66544	7.67232	7.9333	7.39114	7.71205	8.23848	7.58322	8.81373	8.01371	7.27419	8.5014	7.75352	8.20261	7.92844	7.89429	7.63524	8.13454	7.83738	8.14955	7.78122	6.65955	7.82547	7.59574	6.69362	7.34065	7.03136	6.96395	8.0134	7.35564	7.71412	8.55388	8.61206	7.88112	8.48761
OG0001545	9.23665	8.01114	9.18868	9.19439	8.65396	9.29528	8.24706	8.09843	9.59842	7.89823	9.75368	9.54497	9.79246	9.78812	9.5315	9.75806	9.57428	10.1001	9.32853	9.88294	8.45401	8.9106	9.474	8.19696	8.50295	8.88599	8.75027	8.55862	8.17582	7.91332	8.36107	8.85903	9.04978	8.64844	9.60184	9.08665	8.90652	9.87446	9.637	9.48288	8.99038	9.54588	8.83447	8.8411	9.89349	9.3995	9.56967	9.40322	9.7968
OG0001546	9.03082	7.73147	8.25786	8.62585	8.57212	8.87106	8.05885	8.43543	8.705	8.35355	8.45098	9.04656	8.27072	9.11409	8.38655	8.65655	8.65003	7.86537	8.9849	8.41926	8.76186	8.82714	9.06144	6.82962	6.50091	6.23104	7.1333	7.14524	7.11383	6.73106	6.53768	6.84684	7.33328	7.42419	7.48507	7.44436	7.56864	7.22524	7.82415	7.82937	7.49484	7.57312	7.54833	7.92809	6.65296	8.46029	8.67186	8.53621	8.71585
OG0001547	6.97623	7.68188	7.66837	7.01598	6.58388	3.92405	7.30299	4.58109	6.00064	6.15268	6.25402	5.49679	5.68667	5.89186	5.75873	6.40416	4.32238	7.18262	6.81332	6.84382	5.97824	6.17748	6.49643	6.58313	6.57102	6.82281	6.94402	6.29967	6.06223	6.90474	5.61947	5.217	5.61047	6.70236	8.13034	7.0782	7.43016	7.2378	7.43986	8.31968	6.52153	7.22607	7.22532	6.38975	7.09932	6.65194	6.30431	6.35703	6.17875
OG0001549	9.6548	7.24455	9.56573	8.73002	5.52306	9.2081	8.07126	10.3766	7.34093	4.3766	5.99258	5.04236	6.50755	7.42028	4.02911	5.55997	6.81994	6.76008	4.63332	5.7611	2.50838	4.97607	4.15749	10.0791	9.04901	9.37444	10.6568	10.0216	9.05794	9.61597	9.02196	9.6834	10.0501	9.60114	10.5199	11.2984	10.4891	10.2627	10.1592	10.1824	10.6635	10.8515	10.8134	10.2317	8.87067	5.81493	5.32257	4.17411	3.39259
OG0001550	5.43046	6.97606	3.85505	3.17676	2.732	12.484	10.5111	10.5413	11.2419	8.92302	0.791832	1.38943	1.29597	2.63014	0.710887	0.111891	9.77007	2.98308	9.17589	8.62308	1.75394	13.1812	0.936842	3.22276	4.56588	5.03865	5.27504	5.53646	6.63596	6.24735	7.69721	11.342	5.56968	7.05067	2.98027	6.22554	3.44138	6.69148	5.95669	1.3104	6.95841	4.36613	6.94557	4.24303	1.85237	4.35429	-0.971388	0.415565	1.94737
OG0001551	8.91433	9.74186	8.92675	9.78989	9.22038	8.86631	9.51088	8.62994	8.53171	9.52659	7.82135	9.95294	9.54373	10.2436	9.29834	9.33219	9.21438	8.03597	9.42228	7.93765	10.0025	9.52057	9.55486	10.5984	10.5496	11.3474	10.3106	10.4742	10.4081	10.0754	10.8562	9.85766	9.05919	10.7696	7.95356	8.16646	8.21846	8.59084	8.23478	8.43908	8.5334	7.67456	8.89585	8.40031	8.81771	10.038	9.10368	9.00841	9.19141
OG0001552	8.23579	8.7541	9.75298	8.47667	7.22558	10.4349	11.0148	10.2585	10.3954	8.87873	9.64539	10.0938	10.2454	10.0431	10.2572	9.90213	10.8272	10.08	10.2943	10.3878	9.28704	11.131	9.87979	6.86699	7.23987	7.16802	6.33194	6.33982	6.7227	6.035	7.05291	7.54196	6.30751	7.06831	8.31652	9.3022	9.0381	9.78689	7.74734	8.57758	8.90038	8.2565	8.88967	8.79752	9.44408	9.38035	9.62271	8.87574	9.71181
OG0001553	9.19452	7.53449	9.23811	8.47354	4.15125	10.0365	10.7101	12.2793	8.82087	4.57748	6.97054	6.06371	7.43784	6.54876	4.23606	5.61451	8.91839	7.8833	7.09481	5.8783	2.34134	8.72882	6.30934	7.17816	4.99684	5.04629	8.33633	6.92641	6.377	6.41898	5.15221	7.83132	7.67926	6.90949	5.70225	6.06276	6.36666	6.37835	5.16847	5.95289	5.75988	1.28259	6.10479	4.45872	5.35795	9.38648	9.22657	8.80237	9.121
OG0001555	9.47515	8.56054	8.8505	9.18817	7.68719	7.85407	7.91259	8.25397	8.0503	8.11582	4.72644	3.80907	5.39079	5.43998	4.52471	5.08694	5.57802	6.90999	4.42645	5.33831	2.50598	5.02342	4.16318	8.92276	8.61423	8.72095	9.26666	8.98067	8.44104	8.73721	8.65119	9.01018	9.34363	8.33434	7.68593	8.10354	7.98738	8.89934	8.37326	7.32653	8.31731	8.01002	9.022	7.31893	7.8627	9.07712	9.54194	9.13033	10.0892
OG0001556	13.1139	12.047	13.088	12.7386	11.7091	13.7635	12.5466	12.7465	13.5663	12.8229	12.3486	12.2432	11.461	11.8001	10.5999	12.3854	11.4099	12.793	13.0314	12.6404	10.9939	12.0915	13.2193	8.91263	8.75568	9.12775	10.0692	9.1998	8.75518	10.4674	10.1074	11.6666	11.0092	8.86071	11.5748	11.6468	11.8511	11.7276	12.0172	11.6259	11.795	12.0283	11.1539	11.6446	11.7899	12.6319	12.2125	12.2622	12.63
OG0001557	8.82524	7.18733	8.14039	8.47124	8.86164	6.54796	6.50484	5.79769	7.10746	7.85131	3.00303	6.07734	7.53663	5.38152	5.93494	4.01116	6.19072	4.74507	5.82094	5.57085	6.33795	6.19904	3.44075	2.7286	0.270323	2.86967	4.40752	2.60317	1.67692	0.253777	0.627906	5.94259	3.16526	3.43914	3.65245	2.5933	1.59071	3.51598	0.633021	-0.0813438	1.83272	1.30334	2.15324	-0.136051	0.939494	8.19488	8.18486	8.22759	8.37778
OG0001559	5.41872	4.26833	5.73541	4.42626	3.47522	7.39378	4.12794	6.02539	7.5383	2.86319	6.71741	5.209	6.52109	6.54596	6.47054	6.75194	5.92317	7.37059	5.7019	5.66241	5.00678	5.1953	6.50652	5.3279	4.28658	4.12982	7.00092	5.8333	6.22707	6.60358	6.95856	10.2762	8.57795	6.55389	8.13312	7.93987	7.86426	8.18504	8.36282	7.33483	7.63708	8.124	7.62766	8.02591	7.28309	1.43723	1.8073	-0.160486	2.81499
OG0001560	7.23285	6.85991	7.149	7.31285	7.1409	7.43517	7.20389	7.56787	7.28885	7.02471	7.58208	8.0492	7.83104	8.7851	7.61329	7.55723	7.18383	5.88985	7.51519	6.65494	7.21277	7.13274	8.0581	4.97548	5.22745	6.23992	6.00503	5.41084	5.36588	4.58769	4.88438	4.39175	5.20237	5.38647	7.01017	7.14586	7.24096	7.24719	6.44906	6.90728	7.03938	7.15178	7.57782	6.86467	6.71249	1.25374	0.884601	2.25784	2.70846
OG0001561	5.49848	3.05122	4.8569	3.47653	3.66825	5.37143	4.61493	5.47712	5.0355	0.844194	9.49187	8.91126	9.665	9.5286	9.06601	9.21309	9.7034	9.44543	9.25307	9.25093	8.93438	9.53496	9.03184	9.58874	9.45579	9.48468	9.66292	9.65606	9.44749	9.40216	9.1949	9.68111	9.57986	9.57292	9.90932	10.4131	9.6959	9.99205	9.68571	10.1922	9.86404	9.89215	9.93904	9.90031	9.42146	3.98185	2.78993	2.68568	3.4466
OG0001563	9.35359	8.39747	9.06602	9.00489	8.62795	9.39907	8.9488	9.22687	8.54295	8.55992	8.4276	7.84881	8.31218	8.17042	8.34671	8.25472	8.62217	8.00396	8.58252	8.00061	7.31987	8.92885	8.02291	9.42041	9.15929	9.89844	9.72298	9.67874	9.85814	9.44062	9.80734	9.91066	10.611	9.65377	8.85697	9.04877	8.80355	8.56502	9.96391	9.02605	8.67583	8.98095	8.57988	9.60226	7.79666	6.45982	7.00903	7.4506	6.51691
OG0001564	7.08619	7.36425	7.1123	7.55035	6.70129	8.1598	8.29254	8.57075	8.14333	7.73607	6.16424	7.60948	7.47611	7.04356	7.57224	7.53214	7.59962	7.12097	7.51612	7.90768	7.38278	8.11426	7.74188	8.1439	7.79835	7.41625	8.33495	8.43629	8.32411	7.96042	7.54141	8.60658	8.78916	7.5409	7.72936	7.3834	7.73005	7.35188	7.22881	7.41606	7.78192	7.77386	6.7056	7.35928	6.91898	3.148	1.2043	2.48392	-0.253279
OG0001565	5.8525	5.53343	6.31503	6.54423	5.54039	7.9486	6.70494	7.67547	6.7809	4.88542	6.3023	6.55576	6.82347	7.38095	6.40046	7.06966	6.78867	6.89555	6.45453	6.87952	2.16371	7.21609	6.03789	4.11797	2.35799	2.18304	4.93218	4.47258	3.20804	4.177	3.89294	7.05183	4.95707	3.63215	8.14306	8.99011	8.70853	9.44213	8.93617	8.84261	9.08808	8.8428	9.45895	7.45228	8.58836	6.40197	5.71816	5.55198	5.90478
OG0001566	7.99513	7.26169	8.50603	7.53335	5.93979	7.12471	6.9661	7.57046	6.44418	3.20511	7.37266	7.87984	8.79838	8.03949	8.33642	8.98312	8.44993	9.73735	7.71302	6.35521	3.25616	6.73017	7.93286	5.4585	5.45385	5.54971	5.79118	5.21892	4.57428	4.47494	3.63699	5.3477	6.30449	5.70767	7.30076	8.09055	7.30418	8.27174	7.62544	7.63646	8.17458	7.12704	8.54348	7.53979	6.98792	8.54711	8.7338	9.02079	8.51008
OG0001568	6.07316	4.80656	5.64889	6.58769	5.64456	5.59179	5.07042	5.44802	5.00046	5.07972	8.59078	8.68356	8.51941	8.45452	8.67855	8.49674	8.6591	8.73619	9.0548	8.99731	8.4	9.21862	8.44556	8.07207	8.59479	9.06092	8.75675	7.76309	7.96088	7.14051	8.88968	8.87542	6.8202	8.47757	5.74233	4.85392	5.90334	5.74234	5.40092	5.51929	5.51917	5.54192	5.13828	5.44724	4.64828	8.55742	8.03693	7.22932	7.39426
OG0001569	7.35858	8.06922	7.57207	7.88655	7.76184	6.40603	7.75695	7.55322	5.89897	7.28013	8.17516	9.1602	9.11679	9.82149	8.70106	8.23288	7.41079	7.98858	8.73536	7.90876	9.14085	8.50517	8.27675	9.50215	9.04995	10.1943	9.58752	9.90355	9.76101	8.30569	9.67204	8.03077	8.76792	10.2759	8.17784	8.36727	7.99968	8.45318	7.81524	8.5542	8.15206	7.92195	8.69754	6.85182	8.26066	-0.0465641	0.228152	2.67588	2.35878
OG0001573	9.46244	9.0048	9.30266	9.40855	9.6175	9.79489	9.37604	9.29221	9.79915	9.8909	6.45759	6.39476	7.23001	7.18147	6.55436	7.21858	7.65694	6.84676	6.61626	6.70906	6.53185	7.11084	6.30707	9.14505	8.55647	9.16811	9.09245	9.10919	9.14473	8.46376	8.83941	8.15653	8.54419	9.21721	8.51803	8.9478	8.9086	9.11562	9.21904	9.034	9.03209	8.8002	9.05961	8.75818	9.19045	7.45943	7.38681	7.03007	7.72867
OG0001611	2.93053	2.36098	5.27116	1.40328	1.24545	3.85531	2.96217	4.8743	4.43821	0.877262	9.7246	9.3874	10.2704	8.0999	9.32097	9.72742	9.09297	9.46969	8.39156	8.21427	8.17009	8.18138	8.80384	9.81939	8.65692	8.60221	10.1541	9.58139	8.66893	9.2803	8.44008	10.5012	9.7765	8.56774	8.1968	10.2546	7.94566	6.53932	10.5144	7.34855	10.5584	10.2615	8.59369	10.2044	5.16677	9.86365	9.19316	8.07762	8.39828
OG0001612	6.77467	4.24708	5.29919	6.37674	3.25607	1.82512	4.03013	3.41126	5.2099	2.44347	0.46725	2.15778	1.13138	2.10027	1.43902	2.55602	2.7467	3.50042	0.736926	4.02036	1.29343	2.64635	2.29642	3.2718	0.0574398	2.30772	-0.104887	3.74566	2.87073	2.77772	0.38334	0.738266	0.245183	3.10102	7.04168	7.78564	6.69778	6.43006	7.50393	7.60461	5.67721	6.6743	6.47295	6.02057	6.90712	5.70919	4.10091	4.03424	4.61399
OG0001613	-0.266836	0.385885	0.171238	0.874046	0.72974	-0.442668	0.0487045	3.77887	1.43877	0.391199	5.96789	6.64578	6.42541	5.98166	6.57806	6.57532	6.51297	5.25757	6.1043	6.88218	6.67166	5.14013	6.59589	7.15096	7.42565	7.48736	6.50171	7.21911	6.8335	8.06315	7.72393	5.86039	6.58029	7.39121	5.54637	5.71914	5.78549	6.58415	6.83452	5.39029	6.20763	6.19979	5.69115	5.90573	6.31164	6.32742	6.93096	6.88334	7.04997
OG0001620	5.63261	7.65025	6.62587	5.99447	6.09231	5.04267	7.22728	6.27851	6.37628	5.76239	4.82082	3.9014	4.35625	2.85739	4.25816	5.34456	3.4864	4.9222	4.7935	4.52518	2.01427	4.22949	4.41993	6.36402	6.94626	5.72434	6.39297	6.68926	6.38663	6.68919	6.40779	6.13804	6.89882	6.62977	6.37237	5.70333	6.20253	6.4353	5.29911	6.1668	5.58773	6.27319	5.5746	5.78932	6.8852	5.68188	5.2276	5.21813	5.59127
OG0001624	2.9688	1.88143	0.659653	1.45077	6.61634	-0.857327	-0.372183	2.86375	0.97286	-0.0369473	8.37244	7.01436	7.88959	8.32341	7.06637	7.67828	7.77727	8.74546	7.59821	8.40713	7.95975	7.29248	7.52548	4.88609	5.61743	6.23834	5.83935	6.02013	6.56467	5.75931	6.42972	7.45597	6.94566	5.59334	3.03104	1.90908	1.84828	0.83183	3.171	3.9433	2.691	2.86083	3.02079	1.84653	1.77699	-0.817901	-1.12932	-0.57338	-0.926825
OG0001628	11.9427	12.7914	11.8526	13.0756	15.3388	11.2189	12.5873	11.4319	15.946	13.9583	15.4693	15.1217	14.1719	15.2631	14.648	14.1749	13.502	15.2781	14.3093	15.6465	15.6223	14.1877	14.5055	14.2406	14.8378	15.627	13.7308	15.0597	15.3974	14.3529	15.9586	14.8508	15.3697	14.6448	12.6921	12.4404	12.6508	11.8347	13.2366	12.3739	12.8433	12.2681	12.4619	13.4423	11.792	13.9691	13.1523	13.8625	13.5358
OG0001630	5.00474	7.23148	6.09252	6.37594	4.20894	2.81125	4.39175	1.247	1.67813	6.09774	7.117	7.87734	7.63178	8.70819	7.4463	7.73594	6.36935	7.40433	6.38211	5.54088	5.08098	5.77017	6.65664	8.49616	7.43223	7.95164	8.04138	7.71416	8.03977	7.71009	7.38263	7.30429	6.72635	8.30075	7.05711	5.25805	6.60274	6.50634	6.38324	6.59595	5.19834	5.95462	5.32319	1.03411	5.42727	5.99658	5.88566	6.43704	5.92002
OG0001634	9.24106	8.8872	9.80312	9.20297	8.83726	9.88028	8.79921	9.70471	9.44005	9.43617	8.78095	9.0707	8.84757	8.88963	9.10969	8.8995	8.73291	8.48412	8.79785	9.26355	9.06678	8.59362	8.75996	9.88189	9.59666	8.90805	9.0426	9.61336	9.01828	9.11096	8.50502	9.57744	9.22834	8.91203	9.29546	8.97108	9.18716	9.06818	9.27196	9.07705	8.93395	8.91011	8.22266	9.1068	8.83513	8.95228	9.67397	9.23401	8.7543
OG0001637	7.72641	6.91801	7.67929	7.77889	6.86447	8.02223	6.87766	7.89707	7.03565	6.58307	6.84706	6.44348	6.80571	5.03591	5.96528	6.39216	6.42658	5.70685	6.77273	6.01374	6.54537	6.11318	6.39144	8.09044	8.79136	8.22097	8.18911	8.61138	8.24644	8.3203	8.10928	7.98658	7.87381	8.86475	9.09036	7.85043	8.92294	7.7503	8.81214	9.01714	8.56262	8.74107	8.10473	8.43101	8.44783	8.23786	8.15816	8.02783	8.0194
OG0001640	12.8843	13.6667	13.3757	13.0285	14.0991	12.4145	13.5277	12.8161	13.3594	14.1139	14.8066	13.2732	14.8935	13.4148	15.0521	14.401	13.9639	14.6003	15.0034	15.2515	15.6629	14.0512	14.6883	12.5807	14.112	12.9928	12.6325	13.1045	13.2674	13.9107	14.3169	14.5975	13.3071	12.8466	9.17903	8.67227	14.3014	9.98482	10.1467	11.0152	13.9647	13.8617	13.4499	14.1183	10.7853	11.7484	12.3472	13.0695	12.2263
OG0001641	2.56627	5.76988	0.622206	0.406481	0.263703	-0.914653	5.77641	0.828948	0.959975	-0.0732205	1.52818	4.15939	3.11892	3.65925	4.55525	5.15772	1.34762	1.487	3.51906	2.34149	4.83895	-0.0800843	3.94437	4.95606	4.92746	3.95719	6.61304	4.44137	3.74986	5.80699	1.42085	5.29586	2.59329	4.69673	9.30527	9.64057	9.25092	9.16555	9.44537	9.4517	9.41114	9.11638	9.75861	9.14654	9.21466	2.50024	3.50723	1.50196	-0.986036
OG0001642	8.01675	7.08457	7.06668	8.58567	6.19608	7.52178	6.88601	7.53131	6.70529	6.32787	5.28515	6.63587	5.97841	2.87394	4.94035	5.77049	6.06765	5.49016	6.26506	4.31288	2.01461	6.21579	5.4691	5.38089	4.16023	1.24133	5.26323	5.46434	4.64743	5.31471	2.37877	4.35957	5.25954	5.54038	5.9898	5.96786	6.47838	5.0981	5.32727	5.25731	6.64387	6.12755	6.5382	6.16937	6.06942	6.3598	5.95253	5.89257	5.61004
OG0001646	3.30455	2.49447	4.6695	0.543457	0.399859	4.35675	2.07148	4.11561	1.1019	0.0617138	6.14306	4.71982	5.88294	7.36923	4.50481	6.20331	5.85543	6.80925	4.95678	4.36507	1.54092	4.95133	3.8187	0.412415	2.39284	4.14845	3.49251	2.56232	2.62976	2.05777	3.68153	4.72237	5.04996	3.40524	9.05929	9.23646	8.76479	8.46546	9.2191	9.56788	8.58225	9.10426	8.52796	8.82639	7.01468	2.82879	3.30914	3.14709	3.57356
OG0001649	8.82255	8.52242	8.6231	9.78307	7.70046	8.91469	8.5762	8.42861	8.33394	8.31601	5.23252	3.85218	3.96013	4.50395	3.30156	5.71512	3.4618	5.68233	4.50867	3.12168	2.59737	4.17359	4.73557	10.3776	10.6239	10.4135	10.4979	9.50198	9.69136	9.85975	9.80094	10.2924	9.53043	9.49861	9.81822	9.25358	9.1508	9.5228	9.95111	9.9495	9.83483	10.1863	8.67732	9.73037	9.44527	9.32805	8.55231	8.96777	8.13453
OG0001652	7.88732	8.65131	8.35177	8.68764	6.74889	6.23009	7.83525	6.46052	5.12675	7.16932	8.52545	8.42993	8.57779	7.37082	8.7854	8.71623	5.92067	8.17106	8.14308	7.9018	9.10065	6.89003	8.21095	6.3711	5.76711	5.3721	6.49209	5.4714	5.40698	5.09351	4.98173	5.57714	4.63331	6.57741	7.58621	6.59406	7.35968	7.42786	7.3592	7.50902	6.98736	7.23354	7.24691	6.54471	8.04406	7.37921	7.70506	7.50379	7.43828
OG0001654	0.558786	2.61455	4.35525	-0.0328939	-0.145207	-1.07101	1.28772	3.53209	0.40362	1.66651	5.1638	6.07156	6.08568	6.44854	4.63024	4.41963	5.87093	7.058	5.86543	4.95814	0.802737	5.95437	1.37135	-0.135373	1.38121	0.148657	0.595539	2.03418	1.86649	-0.331628	-0.0379934	0.265189	-0.156735	1.19691	1.47577	0.60632	0.647065	1.90342	2.02307	1.40608	0.0933816	1.51169	2.25398	-0.639448	1.35947	3.92281	4.39794	4.7992	4.31881
OG0001655	0.334882	1.05711	0.819027	2.7346	1.44007	0.141047	0.683395	1.08677	2.23799	1.06301	10.2983	10.5622	10.6898	10.2064	11.2128	11.4308	10.7578	10.4236	11.2456	10.7421	10.6778	11.4247	10.9878	9.36489	9.84666	9.03608	9.46434	9.32161	9.09607	9.9725	9.0209	9.55647	9.18874	9.25892	12.1334	12.1758	12.4021	12.8201	11.758	12.3091	12.562	12.0987	11.9512	11.8631	12.7234	8.98695	8.64917	9.41437	8.64879
OG0001657	7.02548	6.37217	7.55485	5.80089	4.822	6.21908	5.95469	6.59545	5.18641	4.37833	8.17325	7.09008	7.05157	7.32451	7.52091	7.40044	6.00102	7.27675	7.14732	7.94827	8.56489	6.27822	7.22579	7.67589	7.60102	8.33544	8.04253	8.01886	7.87075	7.0037	7.75459	6.43278	8.24135	7.99946	7.74883	8.09404	7.55897	8.50216	8.10975	8.03775	7.72649	8.09013	8.06592	8.3138	8.16426	2.0003	3.2444	3.20407	6.32802
OG0001658	9.2143	9.5004	9.45892	9.3922	10.0801	8.97978	8.85814	10.1723	8.30616	9.75376	9.79155	8.45289	8.63574	8.21641	8.63453	9.11276	9.30941	8.47855	9.39621	9.79244	8.77067	8.43346	9.19474	6.52206	7.33747	6.95437	7.48213	6.82164	7.02151	8.3844	6.66955	8.34745	7.57024	6.95215	9.59214	7.93843	9.6263	10.449	9.5219	9.47045	8.52128	9.25689	8.20144	9.30784	9.83858	8.15455	8.7285	8.04815	5.83973
OG0001659	8.56403	10.1221	10.5652	7.96326	8.27343	8.68886	9.96724	11.0767	8.11233	7.81924	9.12331	8.88298	8.46665	9.11695	8.97109	9.10606	8.16099	9.03663	9.51716	9.04642	9.37075	8.67998	8.82014	8.99043	8.72547	8.55524	9.02612	8.34694	8.7924	10.2977	9.17208	10.3217	8.13274	8.6869	7.99932	11.3662	7.77222	8.81842	8.50587	8.95102	8.86202	10.2999	9.56192	10.8201	8.46237	0.0366466	0.289055	2.20464	-0.0831168
OG0001666	10.1131	10.1065	9.94757	10.6582	11.0927	10.4043	10.0536	10.5609	10.1542	11.0452	9.2605	9.06692	9.4628	8.84477	9.29591	9.41854	9.22946	9.18593	9.23269	9.19039	9.4305	9.27472	9.2432	10.2271	10.4893	10.3277	10.6646	10.3913	10.2607	10.0639	10.3627	10.1891	10.2873	10.6949	9.29414	8.87818	8.95054	8.7262	9.16658	9.13041	9.20365	9.27847	8.66266	9.25341	9.28811	9.60572	9.63711	9.6524	9.52702
OG0001668	9.94066	9.32345	8.98533	9.87695	10.3545	9.75561	8.56068	7.74312	10.406	10.3262	8.52131	7.7502	7.26502	7.47426	8.33594	8.38466	8.88701	8.92383	7.37042	8.19438	7.33115	5.99931	8.08619	6.24404	5.51301	4.5401	7.26457	6.0294	6.42123	5.55915	3.76152	6.5643	7.17192	6.46972	9.57129	9.51223	8.90178	10.1993	10.1966	9.66168	8.62083	8.36597	9.10218	8.42053	9.29548	10.0505	9.85165	9.83292	9.42132
OG0001669	3.68279	2.66837	3.94118	1.80886	3.31626	4.69633	2.78167	2.82077	1.55795	1.75865	8.37968	9.15987	8.9274	9.57631	8.42078	8.94195	9.1597	8.04813	8.72384	8.04959	8.9576	8.76028	9.0178	5.94949	4.90785	3.34261	6.60597	6.19653	6.14721	5.66771	4.99718	6.57039	6.6187	5.95488	8.94268	9.01926	9.00406	8.44673	8.94087	8.89691	8.91305	8.61716	9.09606	8.66565	8.62105	2.69229	0.782402	1.75057	-0.494966
OG0001670	4.88975	4.70282	5.3384	4.41702	3.74219	5.2462	4.65765	5.1781	4.93552	4.14884	6.09776	7.24184	6.87059	5.88245	7.18864	7.29069	6.91834	6.74978	7.00676	6.76205	6.22048	7.49254	6.5179	5.95661	5.64683	5.23522	6.21187	5.46912	6.14959	4.11289	5.33423	6.7644	5.80199	5.88625	7.49155	7.96046	7.58972	8.78903	7.96618	7.33037	7.76407	7.82445	8.29062	7.60417	7.54073	6.41497	6.76003	6.69456	6.88806
OG0001671	6.01431	7.06205	6.07498	7.9758	6.31633	4.61103	6.05911	4.49788	4.4103	5.8205	7.94156	7.52336	7.75298	7.28608	8.0752	8.0425	7.99097	7.95906	7.91636	7.83182	7.79059	7.13091	8.10631	8.05679	7.26165	6.89437	7.97681	7.6675	7.23763	7.09924	6.94005	7.60156	7.05132	7.4026	8.11721	7.02775	8.21801	7.30998	7.38892	7.43905	7.6423	7.55512	7.66284	8.26991	8.0064	7.31368	7.91386	7.35578	7.18892
OG0001672	9.22802	8.84379	8.99007	7.47724	7.12473	9.23589	9.51151	9.19912	9.25871	6.37964	9.34219	9.01549	9.75268	8.59192	8.93015	9.22383	9.66223	9.81538	9.41768	9.31322	8.827	9.83705	9.06204	10.4987	10.6228	10.1932	10.5919	10.5865	10.3726	10.5098	10.4535	11.0424	11.2582	10.3316	9.46501	10.1036	9.62401	9.90439	9.69298	9.69145	9.65075	9.66624	9.87697	9.42096	8.38071	8.32357	8.20301	8.3508	7.54069
OG0001673	5.7401	2.77772	5.44439	3.15778	1.04983	5.9879	4.33325	5.42404	5.08948	0.686428	9.13767	8.69271	8.89121	9.1632	8.28994	8.68722	9.24868	8.80307	8.55503	8.54875	8.06673	8.35368	8.20096	8.71416	7.74905	7.48721	8.599	8.56041	8.10632	8.26981	7.01077	7.79131	8.62628	8.38869	9.49254	9.32243	9.41677	9.4414	9.21585	9.81105	9.54427	9.47625	9.61016	9.30826	9.15169	4.63786	2.65256	3.10016	0.817229
OG0001674	11.6443	11.7877	11.3485	11.5875	12.655	11.7083	11.9114	11.8965	13.1382	11.2629	12.992	12.3773	11.9167	12.368	12.1406	11.6031	11.1868	13.1126	11.5946	12.8914	12.4246	11.8631	11.342	11.9563	11.8108	12.2293	11.8754	11.7791	12.0858	12.3982	12.7344	12.7606	13.0328	11.8423	11.6942	12.5419	11.4885	11.6591	12.119	12.1408	11.9223	12.2101	11.6941	12.1629	11.4984	12.524	12.4856	12.7236	12.3193
OG0001676	4.22022	3.87692	4.56267	3.37545	0.524779	3.89096	4.03881	4.05117	1.20608	3.38181	3.01422	2.98079	4.74732	3.79105	2.60487	4.7014	4.92771	4.48449	4.55728	5.25716	2.7695	3.87494	3.44511	6.69819	6.31495	5.52226	6.16625	6.88833	6.54906	7.32491	7.08656	5.77528	7.12225	6.82938	6.91591	7.36197	7.38703	7.78269	5.05676	6.63442	6.92211	7.38678	7.46842	7.22563	7.28614	2.79725	-0.876032	1.36774	2.2566
OG0001677	4.88575	3.03327	5.5252	2.79674	1.04906	5.2803	4.26935	5.01206	3.46489	-0.307053	2.32375	1.85097	2.23195	5.36879	2.23705	2.94449	1.77544	1.86251	2.26699	3.95178	0.852412	1.29283	0.219675	-0.0451421	0.834622	0.22679	-0.352707	1.75032	0.111108	-0.231998	0.0478966	0.338839	1.03468	0.093265	4.91326	5.2747	4.57522	6.14255	4.97124	5.08899	4.47703	5.05621	5.90497	4.23577	4.46053	-0.897177	0.185645	2.95132	0.745108
OG0001678	5.57665	5.78331	5.47451	6.41667	4.93944	5.49024	5.98068	5.36959	1.75757	4.22251	8.46003	9.06757	8.85531	8.91638	8.41414	8.40389	8.69668	8.41103	8.81064	8.02446	7.75435	8.42242	8.04759	8.75528	9.04375	9.17458	8.96514	9.4536	9.36148	8.86916	9.48365	9.34758	9.04877	9.52137	7.63292	7.59186	7.79515	8.2059	6.97575	7.97846	7.23692	8.02889	8.34645	7.49363	7.71446	-0.212115	1.57136	0.0514307	-0.32904
OG0001679	5.65044	4.7759	7.02189	5.08378	0.453761	6.8096	6.37874	7.14061	4.70729	1.02982	5.52975	7.15328	7.03344	6.76492	6.22196	6.8965	4.53405	5.81464	5.57308	3.52668	1.55231	5.41826	6.51299	3.36366	0.241671	0.815981	3.50148	2.80176	2.65345	1.69908	1.55738	0.960934	3.32909	3.19821	5.52716	7.93473	6.74744	6.89263	6.31243	6.15761	7.24093	5.01206	8.14233	7.3288	6.44624	2.58224	2.28993	-0.396477	-0.740036
OG0001681	10.4489	9.89892	8.82889	7.147	6.74756	12.763	12.4175	12.5514	12.7381	10.8704	11.1283	10.4237	9.57397	9.75953	9.86318	9.73844	15.0763	12.3936	13.1778	13.092	9.82615	14.1851	11.0239	11.8626	12.26	11.1363	12.4617	11.7058	12.86	13.8264	11.9199	14.9613	13.1327	12.4478	11.9185	10.0598	12.0868	8.33234	11.6335	10.4867	10.471	11.2164	9.62342	12.3958	8.98832	9.14603	7.01596	9.06898	7.90406
OG0001682	9.9454	8.83425	9.19035	9.44507	7.84635	8.82933	8.66453	7.86701	7.82912	6.89808	6.69428	6.96334	7.56567	6.93719	6.39358	8.38631	5.94596	7.2417	6.79914	5.11411	2.63876	6.27415	6.83803	10.3945	10.0191	10.8379	9.88509	10.5877	9.55622	10.0478	10.9544	8.26031	9.15754	10.2466	9.85083	8.61359	9.14055	9.40154	9.47771	10.245	9.84543	9.09083	10.158	8.47122	8.06246	6.38136	6.46399	7.0489	6.35416
OG0001683	6.02195	5.82943	5.70157	5.23472	2.81955	5.84247	5.87334	5.76287	2.06723	5.2856	8.29301	7.80286	8.32561	8.04784	8.47795	8.21915	7.87659	7.98331	8.2126	7.80281	8.15192	8.11563	8.47773	9.13512	8.60351	8.83782	9.82156	9.19126	9.03988	8.497	8.17939	8.55828	8.87758	9.64414	8.77822	8.20741	8.72301	8.53354	7.88994	8.51008	8.42289	8.1978	8.21145	7.52736	8.69658	8.97884	8.78293	8.76377	7.94795
OG0001685	8.76599	9.17042	10.9616	8.8398	9.05819	5.08817	10.1195	6.24781	8.12576	7.01989	0.922994	4.9665	3.83218	3.99715	1.72439	0.241942	-0.114961	5.95082	2.16405	1.65016	1.8919	3.30206	1.06861	7.40673	6.76019	11.1146	8.95766	6.09507	9.26969	3.57244	6.34482	8.94239	7.67129	8.8186	4.784	3.75236	3.57694	3.22503	1.24391	3.55663	2.57341	1.79967	2.42485	0.0230638	2.95408	9.73077	10.0392	8.684	8.15331
OG0001687	-0.508455	2.53248	-0.0735294	0.619071	4.31545	-0.683875	1.56918	2.4388	1.17101	1.98144	6.08102	5.29949	6.66041	4.99941	5.17722	6.83319	4.17393	4.57157	5.11255	4.89263	6.83573	3.08542	7.20209	7.8061	7.27192	7.93759	7.71046	7.6131	7.95945	7.05003	7.24697	6.05101	7.52769	8.04666	6.62316	7.26737	6.89542	7.30639	6.7911	6.59447	6.69947	6.5404	6.4478	5.54707	7.642	-0.644185	-0.957539	-0.397857	-0.753823
OG0001688	11.6817	10.2844	11.8356	10.9343	8.1486	6.73392	9.10772	9.64342	5.01032	6.77443	9.7011	8.97942	10.4331	10.7457	8.83442	9.90327	6.05588	9.96497	6.78707	7.94861	8.70081	5.44144	7.5644	10.6673	11.4373	10.6964	10.6481	11.0799	10.5777	10.7021	10.1166	9.13905	10.4927	10.1858	10.7615	4.26508	7.78852	1.00916	4.90843	8.271	4.55819	4.60228	5.19335	6.1738	3.88008	10.5621	11.5334	11.5315	11.9183
OG0001692	7.3734	3.64009	7.35973	5.24041	4.75324	5.74653	2.97357	5.56388	1.35336	0.266411	5.3573	5.78394	6.7401	7.79601	5.84137	6.15253	5.16556	7.18553	5.46776	5.54916	6.47507	2.78891	3.90617	2.78103	1.2421	2.52191	4.22141	3.04367	3.52472	2.46294	2.62702	4.28858	5.02596	4.12555	9.70425	11.1715	9.21165	10.2397	9.73362	10.1939	9.74056	10.5168	10.5867	9.42472	9.26388	3.38238	2.7872	3.21578	4.43307
OG0001695	7.04729	0.257072	1.36269	7.35836	6.43211	7.19081	1.2132	0.996066	8.33859	6.11638	0.865166	2.46052	4.44608	4.66279	3.43327	1.00174	4.32035	0.827562	4.8294	5.36016	5.30891	13.0606	2.50975	0.634725	4.46265	1.02233	3.20412	0.314121	2.73288	0.369324	5.65163	1.18308	0.60576	1.73224	12.4646	14.7823	14.7845	14.6209	11.945	12.4042	13.2587	11.4451	13.8302	13.29	14.8176	3.69177	6.16457	-0.318986	-0.700451
OG0001696	1.80927	3.75335	4.25156	1.70532	0.660629	4.7002	3.79663	5.65806	1.36666	3.43588	7.51067	6.59808	6.06662	6.16243	7.12202	7.67704	5.23798	5.00377	5.7368	4.96089	1.81428	5.31291	7.227	3.75694	3.91106	2.953	3.08821	2.13154	3.53744	2.74379	1.69784	2.73139	3.02329	3.29317	7.96072	8.03366	7.90145	8.37929	8.01548	7.65009	7.45403	7.89069	7.12968	8.16955	7.96408	7.49624	6.05328	6.22763	5.88247
OG0001697	4.5296	4.21266	3.62014	4.52134	4.14157	3.92337	4.68893	3.39315	0.892026	4.16833	3.86236	5.46801	4.51742	5.26269	5.46918	5.18699	2.60544	3.56122	5.32024	3.62937	1.22608	4.4778	5.35618	1.35145	3.44206	4.52391	4.56295	4.17327	4.55213	1.65231	4.57511	0.7597	3.78492	4.96819	1.72406	2.50832	0.195475	0.069389	2.04934	1.95603	1.60431	1.57824	3.13859	-0.0897186	2.57789	2.50684	2.06869	2.03571	2.83534
OG0001698	6.70882	5.22814	6.92245	5.72647	5.94855	6.88354	5.99577	6.56194	4.73117	3.20426	8.51565	7.98764	8.79023	8.2535	8.25555	8.49329	8.68869	8.37433	8.23486	8.01565	7.12623	7.30312	7.96697	8.69152	8.89282	8.57983	9.21834	9.40496	9.21386	8.3661	8.50053	7.97065	9.55326	9.47069	8.76031	8.90006	8.99054	9.1212	8.27921	8.88393	9.04838	8.44524	9.36954	8.40322	8.67214	3.72871	4.12834	2.14574	2.9525
OG0001704	1.3282	8.05551	8.27527	0.185451	0.0607221	-0.964473	7.77368	7.2222	0.667383	-0.233731	2.77949	0.748458	3.66591	3.37095	1.92894	2.25482	2.53653	2.4091	2.55338	2.83231	1.05098	0.77394	0.379165	5.31804	2.23655	3.63849	3.52131	3.74507	2.00925	3.89182	2.34119	2.81265	3.30898	3.97424	3.03869	3.45287	3.54192	3.09902	2.85502	2.76343	1.87968	3.70102	2.36902	4.55942	3.00016	5.32332	3.97461	5.98835	5.25566
OG0001705	10.9969	11.9536	10.321	10.8851	12.689	10.5304	12.1204	10.8422	13.6233	12.2822	11.1662	10.1328	10.3475	10.3717	10.8019	10.5637	10.9354	11.9718	11.757	12.0759	11.3684	12.4027	11.8146	11.3553	11.3494	11.1388	10.5888	11.2111	11.8612	11.7003	12.5346	12.1189	11.4292	11.5625	10.9873	13.3429	11.3339	11.9042	12.1624	12.7957	12.2291	12.9587	12.8918	13.1518	13.62	11.6493	10.8081	11.7132	11.8292
OG0001707	7.24166	6.4284	7.23627	6.79774	6.35558	8.44521	7.53589	7.92897	8.11189	5.28329	6.83718	6.75444	7.38035	6.61961	6.84663	6.85761	8.48133	7.16893	6.66823	6.80176	2.55809	8.04568	5.33798	9.23944	8.73799	8.79624	8.86654	9.09154	8.91874	9.10374	9.26986	9.78526	8.92037	8.80321	7.7975	8.57413	7.35638	8.08678	7.96601	7.77087	7.87303	8.03408	8.19278	7.74112	7.05125	8.69812	8.49936	8.4245	8.47887
OG0001709	-0.521214	2.68831	1.30392	0.49249	0.364475	-0.676927	-0.240993	2.53979	0.991014	0.0636172	1.59454	4.60776	5.28445	5.19908	3.07793	5.2489	6.46077	2.87481	4.99222	2.35032	5.20547	6.20764	3.34291	3.60189	4.16189	4.30971	5.45685	4.94673	4.72639	6.76551	6.01762	8.55999	4.01787	6.12141	5.20154	4.42071	5.64401	3.86155	3.69854	4.22602	4.52572	4.46927	4.45408	2.818	3.96408	4.19318	4.76525	4.68186	4.3467
OG0001713	-0.474909	6.15872	5.13828	0.638562	0.498392	-0.64757	5.21564	5.02621	1.18484	0.168757	6.89547	6.24517	6.34817	7.09468	6.59264	6.86978	6.30269	6.25855	7.02165	6.16254	6.4844	6.1715	6.81207	7.49495	6.75094	7.47037	7.56318	7.4017	7.82575	6.79216	6.96943	6.00138	7.10081	7.69882	5.33115	4.98844	4.97523	5.41516	5.12752	4.65694	4.98115	5.15454	4.82234	4.99462	4.54476	-0.608527	1.40275	-0.365935	-0.716344
OG0001715	9.459	9.8578	10.609	9.55134	9.6801	9.78654	9.62167	10.1535	9.87753	9.73565	7.56334	6.94797	6.71028	6.47005	6.74438	6.97788	8.65632	7.70127	7.71161	7.7311	6.35941	8.36393	7.0402	8.85047	9.18464	9.56713	9.34467	9.64815	9.38419	8.59007	9.21435	9.66619	8.28798	9.85747	6.24772	4.68573	5.70807	3.35226	6.34857	6.69466	5.20178	4.60487	4.88018	5.52931	4.5334	8.83231	8.90126	8.59615	8.69684
OG0001718	4.55027	4.26785	1.62599	2.67635	5.213	2.80041	2.36398	2.16774	4.62047	4.31967	4.2182	0.844294	1.13215	4.57646	2.38293	3.26529	2.27735	5.60249	2.56682	0.933384	6.11068	3.14128	4.69316	0.25702	1.97996	0.528608	3.18798	3.67702	1.47037	0.0729082	1.96799	0.641651	4.08165	3.18754	3.94745	0.872873	1.86111	3.75662	1.76159	2.63031	0.416566	3.12768	2.39723	3.83302	3.25424	2.25303	0.988851	4.8299	5.28537
OG0001720	3.40194	5.57639	6.6563	1.92493	0.0694444	5.41305	5.93485	6.25092	1.91076	-0.226975	3.04922	2.01645	4.91854	7.36892	1.93486	4.50731	6.35225	7.4895	5.2096	7.18947	1.06325	7.45667	2.18507	2.52189	-0.124127	0.398049	2.03006	3.47265	4.95308	3.7306	5.30749	4.15482	6.54706	4.67637	3.77438	0.143788	4.05984	0.716217	3.53652	4.50188	2.80283	3.88036	2.91741	2.82935	-0.71336	3.17702	-1.21134	-0.710777	-1.02923
OG0001721	6.00983	5.57366	6.59123	5.81318	4.89592	8.05526	6.07812	7.16657	5.56422	5.40621	7.05307	7.07919	7.5164	6.67805	6.91459	7.15139	7.58825	7.29464	7.25396	6.44364	2.29944	6.56468	6.00097	8.52169	7.51547	8.46708	9.07398	8.72141	8.41863	8.43015	8.65318	10.0184	8.36148	8.87757	8.30631	8.91688	8.16444	10.1335	8.41138	8.31117	8.14243	7.91052	8.63239	7.18924	9.92609	3.28704	3.95502	2.88868	4.21988
OG0001722	6.71539	9.6559	9.41312	6.83036	4.83121	6.31496	10.1337	10.2773	7.78338	5.60127	8.13468	4.58455	4.20327	5.57822	3.3294	3.63428	3.95519	5.43231	1.97413	1.84747	2.09211	4.49704	4.86758	8.31278	9.19676	8.95285	8.12269	8.61921	8.18559	8.04332	8.72569	7.39568	8.19474	8.17237	6.98834	7.68923	6.03753	8.37813	7.06675	5.91517	4.71083	5.28212	4.9329	4.43642	7.95993	3.14692	2.74464	5.06883	2.36015
OG0001724	8.61733	6.67532	7.38177	7.68731	6.02001	8.9763	7.50711	8.41994	7.56527	6.32671	8.81275	8.48594	8.79122	8.393	8.86325	9.05455	9.54926	9.43273	9.08267	9.49869	8.59164	9.11296	9.2988	7.46755	7.50448	7.54407	8.94525	6.77291	7.38583	6.58981	6.07731	9.16109	7.37766	8.4543	9.02168	9.77094	9.07066	8.47981	8.47008	9.65818	9.51941	9.48169	9.35932	9.67152	9.05219	8.49923	8.55547	9.03405	8.89388
OG0001725	8.64868	7.80824	8.2357	8.49849	7.0877	9.30586	7.91877	8.14865	7.55767	7.57071	9.2449	9.49398	9.28757	9.4152	9.31977	9.27364	9.91812	8.8514	9.04158	9.16643	7.58151	9.05685	8.72707	8.28458	6.42568	5.91189	8.79182	7.86909	7.76465	7.79263	6.90855	8.81944	9.40027	7.69978	9.72504	10.317	9.64987	10.0728	10.1259	9.83655	9.98189	9.65706	10.2716	9.07895	9.50797	9.39396	9.49097	9.8771	9.9517
OG0001726	4.50985	2.50842	3.80982	2.86533	0.427209	2.61152	1.14712	1.62139	1.12449	0.0914942	7.56285	8.20823	8.31123	8.62874	7.89977	8.21529	6.89699	7.44568	7.9717	7.93798	7.91098	7.25863	8.27105	3.9253	4.1755	1.81231	4.15185	3.53224	3.79918	3.59955	2.12195	0.951	4.28558	2.61305	7.02734	7.37331	6.78058	8.00756	7.00254	6.93319	6.57649	7.33613	7.28362	5.72974	7.4569	-0.702731	2.06014	-0.454412	-0.813245
OG0001730	3.58121	5.7919	5.14741	4.37103	1.67345	4.00857	4.65538	5.34955	1.61978	3.07936	9.98762	9.63831	10.128	9.5562	9.63684	9.01837	9.30379	9.95079	10.4218	9.1071	10.7676	8.93982	9.36151	7.07983	4.9266	5.87582	5.99966	5.64481	5.1318	7.17018	5.67254	5.73478	5.87599	5.58527	9.26124	8.14879	8.98365	9.45021	9.32484	9.66487	8.79757	9.06081	7.95101	9.63655	9.52269	-0.346944	-0.683033	-0.0822926	-0.464606
OG0001731	11.3317	11.0456	11.4333	11.4698	11.8656	10.7937	10.9227	10.9095	11.4986	11.5358	9.44559	7.92549	9.47299	8.60037	8.26549	9.36307	9.02689	9.66424	8.24669	8.76519	5.56222	8.1086	8.06079	11.7988	12.2015	11.8749	11.7793	11.8598	11.9222	12.0444	12.2418	12.2754	12.4133	11.704	6.92438	6.15784	6.38426	6.42459	6.98752	5.92451	6.02253	6.29962	6.00093	5.68998	5.52971	9.72183	10.4428	9.93701	9.90013
OG0001732	7.91146	6.08137	8.31941	7.29366	3.64639	8.53422	6.68409	8.09209	8.23949	6.31579	8.06114	8.47237	8.65991	9.00827	8.24193	8.84531	7.30885	7.73605	8.05166	8.77267	7.04152	6.89555	8.47536	3.81836	3.8959	4.68424	5.77913	4.97798	4.6836	4.90122	3.4442	5.509	5.08989	4.32866	8.61796	9.6093	8.03229	6.67429	9.78139	7.96607	9.7793	8.89369	8.57134	8.26024	5.86094	8.84751	8.54635	7.8988	8.85133
OG0001733	8.08828	8.35068	8.93033	7.70563	8.19481	9.04008	8.59628	9.44804	8.9867	9.99587	8.93652	8.03513	7.87134	6.78087	7.90567	8.34668	9.00926	8.6983	7.5233	7.86677	7.17954	7.67565	7.76003	8.10385	7.62848	6.78616	8.23134	7.61131	6.95165	7.02624	6.10484	8.59931	8.71385	7.12225	8.36176	6.63602	8.39162	6.70286	7.63993	7.52292	7.64293	8.14828	7.17455	8.02252	6.55324	7.82206	8.11033	7.52492	8.34784
OG0001734	8.90338	6.37238	7.40695	8.29224	7.95608	9.01777	6.56044	7.55098	7.52511	7.77112	7.03657	6.43623	6.68497	6.62309	6.61863	6.24409	6.97899	6.08042	6.36467	5.8419	7.08941	6.12014	6.22863	2.44581	0.333959	0.941474	3.04615	2.07251	0.783544	2.13645	0.697451	2.08201	3.19295	0.75923	1.71748	1.80465	0.0215497	1.0028	3.52481	3.60355	1.31767	3.02503	2.38601	2.41477	1.6395	9.2452	8.52259	7.84487	7.85354
OG0001735	11.2688	9.91573	10.9065	10.6958	10.6178	10.883	9.77532	9.8649	10.2856	10.863	6.37102	5.77067	7.00212	5.57618	4.88936	6.54902	5.19057	7.32315	5.30386	4.09593	2.7624	3.48922	4.55691	9.67377	9.69876	8.66092	10.036	9.25256	9.31942	9.08302	8.1818	9.17186	9.18614	9.49098	9.98879	10.4474	9.43218	9.88566	9.84069	10.032	9.55588	10.6146	9.50462	10.1897	8.9958	9.46753	10.3946	9.47614	10.434
OG0001736	5.60436	7.87723	7.46819	5.52277	6.61423	5.72253	7.38881	6.99461	5.4333	6.26297	5.95111	6.11057	5.72592	6.28431	5.94878	5.53481	6.5433	3.44435	6.15709	5.33486	2.18036	6.76263	5.86584	7.5064	6.99879	7.69017	7.62756	7.04996	6.43188	6.44127	6.53954	6.24532	4.30367	6.92951	7.30985	6.2169	7.26763	6.70527	7.1808	7.20167	6.56527	6.14287	6.89114	6.67392	6.66161	5.82391	5.34774	5.50183	5.61128
OG0001738	-0.0623635	0.640475	0.40934	1.16689	1.01112	-0.251895	0.277424	0.0853524	1.77848	0.646199	8.40414	7.88273	9.13998	8.22504	8.3499	8.79406	7.51497	8.40203	7.4974	7.88372	7.0514	7.48641	7.1058	8.85129	8.8207	8.68019	9.16627	9.25493	9.1918	8.74151	8.67657	9.08824	9.18933	9.22319	9.9005	10.5593	9.76937	9.79571	9.72079	10.0081	9.87238	9.80738	10.0433	10.2671	9.80399	5.95892	5.88494	5.51767	4.66753
OG0001741	-0.465897	2.77326	0.00109362	2.21182	2.74824	-0.654377	-0.129211	-0.319342	1.33918	0.234491	10.2114	11.1803	8.57814	10.8042	12.0751	8.08187	10.667	15.103	12.7361	15.6229	16.0339	14.3391	12.3206	3.5902	4.63816	0.992641	0.169672	0.285839	3.29571	2.44301	3.40203	3.92526	3.55398	5.02217	13.6768	8.22254	1.76068	14.1333	4.88949	12.0896	0.917488	7.61179	-0.0972403	-0.0728968	16.3458	-0.611722	0.917907	2.07603	-0.729566
OG0001743	11.5986	11.9274	11.6842	11.8784	12.1496	11.7663	11.8607	11.6422	12.3692	12.2085	11.1979	11.4074	11.2527	11.1639	11.3983	11.1686	11.3064	10.9656	11.0473	10.7111	11.697	10.8948	11.2317	8.63566	9.12078	9.23284	9.21026	8.3867	8.29248	8.41635	8.73937	9.36225	8.74432	8.67943	11.4434	11.9524	11.4101	12.2562	12.0125	11.7843	11.6533	11.9107	11.885	11.6697	12.4153	11.1128	11.3622	11.5545	11.5948
OG0001744	3.97347	3.75282	3.75318	5.20008	3.54511	0.881709	3.677	1.59311	1.63159	2.21332	7.10454	5.69666	7.07868	6.2558	6.47532	7.63849	6.07524	5.94829	6.38254	6.5982	5.36923	5.65643	6.80937	6.90912	7.0082	7.18487	7.52241	6.85677	6.69209	6.9156	6.72558	7.36038	6.9506	6.9408	7.11416	6.15951	7.04798	6.62026	6.4461	6.43024	6.29968	6.52922	6.01809	7.15124	6.49363	7.70215	7.34869	6.96124	6.61695
OG0001747	8.38728	7.75884	8.37656	9.49232	7.67511	7.10231	7.05284	6.80946	4.13372	6.99425	7.76366	7.32994	9.6088	6.66719	8.29266	8.4247	8.72989	7.74308	7.42404	5.85559	7.56579	6.21946	7.13282	5.2451	2.05232	3.16051	6.09631	4.30495	4.0475	5.22093	2.48497	3.35306	4.23029	5.09034	7.3544	6.4658	7.34789	7.02263	6.69975	6.6902	7.07471	6.96232	7.24923	6.42767	7.08355	8.62313	8.17081	7.76774	8.99703
OG0001748	9.55567	8.0416	9.065	9.40289	7.16601	8.34818	8.2658	7.36838	7.15777	7.44181	8.96709	8.41095	9.36851	8.26599	8.30983	8.54777	8.45005	8.63273	8.50828	9.04786	7.32303	9.27063	8.02112	6.72519	5.94095	6.7981	7.75643	8.51168	7.60347	5.18886	6.75507	6.18204	7.16932	8.05683	4.9336	4.57312	4.66903	4.65134	3.54301	5.60713	5.2454	4.87715	5.48344	4.79108	3.85957	6.21168	5.17447	5.54604	7.09241
OG0001756	11.4293	12.1141	11.1364	12.4218	13.3657	11.1993	12.1234	11.3831	13.8267	11.9183	12.2976	12.1814	11.8351	11.9896	12.4837	11.3407	10.6943	12.102	11.1272	12.514	12.7104	11.1542	11.4037	12.0853	12.4009	12.522	11.2966	12.1476	12.3712	12.3488	12.7148	11.6944	12.661	11.7246	10.308	11.264	10.2185	10.6322	11.0547	10.113	10.759	10.7335	10.7701	11.0084	10.5191	12.9647	12.172	12.3011	11.8884
OG0001757	5.9422	5.92372	6.5134	4.2765	0.907632	3.03473	7.14436	6.33549	1.65363	2.48073	5.67788	5.64243	6.66887	6.29351	6.01477	6.2231	5.78615	6.13292	5.75779	5.80916	2.12956	4.86531	5.5747	6.60911	4.7296	1.30579	7.25828	5.56868	5.14044	5.95947	1.05184	4.0494	7.25487	7.11604	9.25459	8.70229	8.86744	8.98406	9.19731	9.02171	9.12274	8.7929	9.13063	8.14695	8.49482	8.49196	7.32432	8.78897	9.04143
OG0001759	9.13017	14.4372	8.22526	8.18654	11.7652	8.99851	8.65117	11.7638	5.74217	10.7687	10.6189	9.66139	9.4723	11.3717	9.86964	10.5665	9.56291	12.136	9.08284	9.70248	11.0835	10.2907	10.1585	6.59364	8.68655	8.30767	7.18863	9.11436	8.86469	10.0607	8.54204	10.6019	8.61566	8.12759	10.2529	11.2978	9.83552	10.5403	11.5175	9.4976	8.55819	11.1214	8.94788	9.89856	9.41237	8.29191	8.47087	12.0513	9.6434
OG0001761	5.36555	6.49702	6.63792	5.76506	4.29285	6.01724	6.83544	6.75669	4.63198	4.82784	5.764	6.81626	6.86138	5.25545	6.04809	6.1953	6.24858	6.19427	6.34188	6.28633	4.88845	6.42674	5.77768	9.5627	9.14678	9.55717	9.55528	9.55455	9.29917	9.01448	8.88847	8.53854	8.54402	9.66337	9.07715	7.75805	9.33324	8.01806	8.96258	9.26796	8.62754	8.39072	8.25397	8.5615	8.18974	-0.305914	-0.639783	-0.0429453	-0.422806
OG0001762	5.37215	7.38642	5.33977	6.33792	3.96341	4.17901	8.06465	4.59516	4.65655	1.86145	5.02573	4.99374	5.33174	6.1683	4.24781	4.93448	5.33785	6.0629	5.09923	3.68608	1.19343	4.69381	5.2578	0.232667	1.59252	3.67786	1.39633	2.22323	1.48007	1.57419	0.33821	0.670779	2.54574	3.61566	1.46816	2.88633	1.98518	1.78629	1.99486	1.59574	2.27607	1.84908	1.50861	-0.300325	3.19697	3.03465	4.18545	1.77759	4.7432
OG0001764	6.86182	7.3567	8.10958	8.34542	6.40768	2.94913	5.62388	5.36007	1.10119	5.65471	5.52374	4.8278	5.44103	4.94862	5.14137	6.28365	2.68825	3.182	3.80233	4.34347	1.52348	1.95402	2.3992	7.20274	7.26002	7.35246	7.42221	6.65909	6.78923	7.05347	6.6256	5.69731	7.13722	6.51034	3.01738	-0.487173	1.76268	0.0386151	-0.242889	0.751767	0.906947	2.45097	2.68226	1.23081	0.407497	4.39187	5.82966	4.60501	4.84776
OG0001765	6.89302	7.18097	7.58968	8.14916	6.23422	4.38347	6.53777	4.40022	1.65257	5.78663	6.3773	7.69501	6.56812	7.69799	7.79203	6.58534	4.97055	5.65725	6.21095	5.31351	2.11073	5.73279	5.93177	7.1715	6.66935	7.42436	6.8266	7.10687	7.22546	6.3163	7.45643	4.39486	6.72299	7.16634	3.416	6.66694	6.99707	7.96453	3.99923	3.24803	6.57827	5.90391	7.07418	6.09416	7.74359	5.86452	6.11928	5.48368	5.6542
OG0001767	7.37152	4.53502	4.69407	7.76279	6.69047	6.81554	5.25778	4.31525	4.35882	6.80965	0.619456	2.8852	3.89305	2.2254	2.12895	2.41513	2.39051	2.58615	0.858247	4.06311	2.64472	0.107414	1.77855	4.1649	2.85798	4.08336	4.63825	5.19225	4.67499	3.55588	4.48997	0.88745	5.04472	6.01858	2.12466	2.88424	3.76761	3.35036	2.99277	3.933	2.73525	3.1677	4.32146	1.25499	3.48268	6.66577	6.03086	5.57056	5.74645
OG0001768	6.40209	3.94084	7.00469	5.16445	5.16643	5.32287	5.47847	5.84337	1.13316	0.0974322	7.42748	8.05472	9.99231	6.42984	6.82735	9.35805	6.38847	8.63537	4.86044	7.48659	1.57102	2.72209	8.93369	0.446375	0.213991	0.809074	2.18864	2.57821	2.96781	0.197493	0.570323	0.959128	0.41923	0.630804	7.57407	6.57639	6.88005	7.82436	5.70359	6.66962	5.06361	5.91171	6.4363	5.74957	5.86147	3.5409	3.65794	4.12986	3.92215
[truncated: 5,188 more rows]
[truncated: 3 more columns]
