# Supplementary material for: Structural and Evolutionary Relationships of Melanin Cascade Proteins in Cnidarian Innate Immunity
Source: Integr Comp Biol. 2024 Jul 18;64(5):1320–37. doi: 10.1093/icb/icae115 (PMC11579526; doi:10.1093/icb/icae115)
Supplement: icae115_Supplemental_Files [file icae115_supplemental_files.zip › icae115/supplemental_file_3.xlsx]

## Sheet: KEY
In this supplemental file, we include the pearson correlation for all signficant prototypical orthogroups. These are the 109 prototypical orthogroups that were identified.
mcav_annotated_orthogroups are the hmmer results for all othrogorups within the M.cavernosa prroteome
melanin_orthogroup_sig tab includes all 109 pearson correlation statistics for signficiant prototypical orthogroups
summarized_prototypica_orthogroups summarizes the prototypical orthogroups into their 24 representative genes, and the number of prototypical orthogroups that are in positive or negative correlations to melanin.

## Sheet: mcav_annotated_orthogroups
target_name	query_name	accession	E_value	score	bias	E_value	score	bias	exp	reg	clu	ov	env	dom	rep	inc	description_of_target
Mcav_TRINITY_GG_24935_c3_g1_i1.p1	FlxA	PF14282.10	5.5	8.4	22.9	27000	-3.5	22.9	2.5	1	1	0	1	1	0	0	Mcav_TRINITY_GG_24935_c3_g1~~Mcav_TRINITY_GG_24935_c3_g1_i1.p1 ORF type:internal len:114 (-),score=19.81 Mcav_TRINITY_GG_24935_c3_g1_i1:3-341(-)
Mcav_TRINITY_GG_9658_c15_g1_i10.p3	KRTAP	PF11759.12	0.05	15.4	25	13000	-2	25	3	1	1	0	1	1	1	0	Mcav_TRINITY_GG_9658_c15_g1~~Mcav_TRINITY_GG_9658_c15_g1_i10.p3 ORF type:internal len:103 (+),score=23.67 Mcav_TRINITY_GG_9658_c15_g1_i10:3-308(+)
Mcav_TRINITY_GG_24935_c3_g1_i1.p1	NPV_P10	PF05531.16	1.9	10.2	18	8400	-1.4	18	2.9	1	1	0	1	1	0	0	Mcav_TRINITY_GG_24935_c3_g1~~Mcav_TRINITY_GG_24935_c3_g1_i1.p1 ORF type:internal len:114 (-),score=19.81 Mcav_TRINITY_GG_24935_c3_g1_i1:3-341(-)
Mcav_TRINITY_GG_44931_c1_g1_i1.p1	YtxH	PF12732.11	7	8.4	13.8	8300	-1.4	13.8	3.3	1	1	0	1	1	1	0	Mcav_TRINITY_GG_44931_c1_g1~~Mcav_TRINITY_GG_44931_c1_g1_i1.p1 ORF type:internal len:170 (+),score=52.81 Mcav_TRINITY_GG_44931_c1_g1_i1:3-509(+)
Mcav_TRINITY_GG_48573_c0_g1_i1.p2	OmpH	PF03938.18	6.8	8.1	32.9	7200	-1.7	32.9	2.4	1	1	0	1	1	0	0	Mcav_TRINITY_GG_48573_c0_g1~~Mcav_TRINITY_GG_48573_c0_g1_i1.p2 ORF type:5prime_partial len:238 (-),score=53.81 Mcav_TRINITY_GG_48573_c0_g1_i1:1004-1717(-)
Mcav_TRINITY_GG_18688_c68_g1_i1.p1	DUF16	PF01519.20	9.9	7.9	11.9	2400	0.3	11.9	2.5	1	1	0	1	1	1	0	Mcav_TRINITY_GG_18688_c68_g1~~Mcav_TRINITY_GG_18688_c68_g1_i1.p1 ORF type:3prime_partial len:134 (+),score=41.54 Mcav_TRINITY_GG_18688_c68_g1_i1:73-471(+)
Mcav_TRINITY_GG_34402_c2_g1_i1.p1	Uso1_p115_C	PF04871.17	4.9	8.7	19.6	2000	0.3	19.6	2.1	1	1	0	1	1	1	0	Mcav_TRINITY_GG_34402_c2_g1~~Mcav_TRINITY_GG_34402_c2_g1_i1.p1 ORF type:internal len:125 (+),score=35.36 Mcav_TRINITY_GG_34402_c2_g1_i1:1-372(+)
Mcav_TRINITY_GG_7926_c2_g1_i1.p1	Sec10_N	PF20667.1	6.5	8.1	7.3	1600	0.4	7.3	3	1	1	0	1	1	1	0	Mcav_TRINITY_GG_7926_c2_g1~~Mcav_TRINITY_GG_7926_c2_g1_i1.p1 ORF type:complete len:203 (+),score=30.36 Mcav_TRINITY_GG_7926_c2_g1_i1:143-751(+)
Mcav_TRINITY_GG_46663_c0_g1_i1.p1	SlyX	PF04102.16	0.65	11.9	9.8	1300	1.4	9.8	2.7	1	1	0	1	1	1	0	Mcav_TRINITY_GG_46663_c0_g1~~Mcav_TRINITY_GG_46663_c0_g1_i1.p1 ORF type:complete len:158 (-),score=41.97 Mcav_TRINITY_GG_46663_c0_g1_i1:54-527(-)
Mcav_TRINITY_GG_22031_c6_g1_i2.p1	YtxH	PF12732.11	0.013	17.2	10.8	1300	1.1	10.9	4.1	1	1	0	1	1	1	0	Mcav_TRINITY_GG_22031_c6_g1~~Mcav_TRINITY_GG_22031_c6_g1_i2.p1 ORF type:5prime_partial len:240 (+),score=58.96 Mcav_TRINITY_GG_22031_c6_g1_i2:1-720(+)
Mcav_TRINITY_GG_49657_c0_g1_i1.p1	DUF4407	PF14362.10	6.7	7.2	20.4	1200	-0.2	20.4	2.4	1	1	0	1	1	1	0	Mcav_TRINITY_GG_49657_c0_g1~~Mcav_TRINITY_GG_49657_c0_g1_i1.p1 ORF type:complete len:326 (-),score=59.48 Mcav_TRINITY_GG_49657_c0_g1_i1:71-1048(-)
Mcav_TRINITY_GG_39967_c1_g1_i1.p1	YtxH	PF12732.11	4.1	9.2	11.2	1100	1.3	11.2	3.4	1	1	0	1	1	1	0	Mcav_TRINITY_GG_39967_c1_g1~~Mcav_TRINITY_GG_39967_c1_g1_i1.p1 ORF type:internal len:220 (+),score=50.33 Mcav_TRINITY_GG_39967_c1_g1_i1:3-659(+)
Mcav_TRINITY_GG_11814_c0_g1_i1.p1	Hmw_CFAP97	PF13879.10	3.1	9.8	7.3	1000	1.8	7.3	2.5	1	1	0	1	1	1	0	Mcav_TRINITY_GG_11814_c0_g1~~Mcav_TRINITY_GG_11814_c0_g1_i1.p1 ORF type:5prime_partial len:254 (-),score=57.96 Mcav_TRINITY_GG_11814_c0_g1_i1:554-1315(-)
Mcav_TRINITY_GG_22978_c4_g1_i1.p4	YtxH	PF12732.11	9.5	8	13.7	1000	1.5	13.7	2.3	1	1	0	1	1	1	0	Mcav_TRINITY_GG_22978_c4_g1~~Mcav_TRINITY_GG_22978_c4_g1_i1.p4 ORF type:complete len:103 (+),score=47.36 Mcav_TRINITY_GG_22978_c4_g1_i1:1421-1729(+)
Mcav_TRINITY_GG_45950_c17_g3_i8.p1	NSF	PF02071.24	8.6	8.8	4.2	950	2.7	0.1	4.5	4	0	0	4	4	4	0	Mcav_TRINITY_GG_45950_c17_g3~~Mcav_TRINITY_GG_45950_c17_g3_i8.p1 ORF type:internal len:173 (+),score=31.18 Mcav_TRINITY_GG_45950_c17_g3_i8:2-517(+)
Mcav_TRINITY_GG_16511_c31_g1_i1.p1	HypA	PF01155.23	0.32	12.3	15	940	1.1	15	2.5	1	1	0	1	1	1	0	Mcav_TRINITY_GG_16511_c31_g1~~Mcav_TRINITY_GG_16511_c31_g1_i1.p1 ORF type:internal len:111 (+),score=13.64 Mcav_TRINITY_GG_16511_c31_g1_i1:1-330(+)
Mcav_TRINITY_GG_55815_c3_g1_i1.p2	eIF3g	PF12353.12	2.7	9.4	9.1	920	1.3	9.1	2.2	1	1	0	1	1	1	0	Mcav_TRINITY_GG_55815_c3_g1~~Mcav_TRINITY_GG_55815_c3_g1_i1.p2 ORF type:5prime_partial len:135 (-),score=27.82 Mcav_TRINITY_GG_55815_c3_g1_i1:1449-1853(-)
Mcav_TRINITY_GG_28482_c12_g1_i2.p1	Collagen	PF01391.22	1.8e-15	57.6	61	880	1	61	3.1	1	1	0	1	1	1	0	Mcav_TRINITY_GG_28482_c12_g1~~Mcav_TRINITY_GG_28482_c12_g1_i2.p1 ORF type:complete len:299 (+),score=25.26 Mcav_TRINITY_GG_28482_c12_g1_i2:125-1021(+)
Mcav_TRINITY_GG_59046_c2_g1_i7.p1	DUF2752	PF10825.12	0.42	11.9	0.1	870	1.3	0	4.4	5	0	0	5	5	5	0	Mcav_TRINITY_GG_59046_c2_g1~~Mcav_TRINITY_GG_59046_c2_g1_i7.p1 ORF type:internal len:238 (-),score=51.25 Mcav_TRINITY_GG_59046_c2_g1_i7:3-713(-)
Mcav_TRINITY_GG_32627_c0_g1_i1.p1	YtxH	PF12732.11	5.4	8.8	6.7	870	1.7	6.7	3.2	1	1	0	1	1	1	0	Mcav_TRINITY_GG_32627_c0_g1~~Mcav_TRINITY_GG_32627_c0_g1_i1.p1 ORF type:internal len:285 (+),score=46.52 Mcav_TRINITY_GG_32627_c0_g1_i1:1-852(+)
Mcav_TRINITY_GG_9658_c15_g1_i1.p1	KRTAP	PF11759.12	0.6	11.9	20.1	800	1.9	20.1	2.7	1	1	0	1	1	1	0	Mcav_TRINITY_GG_9658_c15_g1~~Mcav_TRINITY_GG_9658_c15_g1_i1.p1 ORF type:internal len:119 (+),score=28.22 Mcav_TRINITY_GG_9658_c15_g1_i1:2-355(+)
Mcav_TRINITY_GG_557_c3_g1_i1.p3	PTPRCAP	PF15713.9	9.9	7.8	21.6	790	1.6	21.6	2	1	1	0	1	1	1	0	Mcav_TRINITY_GG_557_c3_g1~~Mcav_TRINITY_GG_557_c3_g1_i1.p3 ORF type:complete len:159 (+),score=62.24 Mcav_TRINITY_GG_557_c3_g1_i1:1247-1723(+)
Mcav_TRINITY_GG_557_c3_g1_i5.p3	PTPRCAP	PF15713.9	9.9	7.8	21.6	790	1.6	21.6	2	1	1	0	1	1	1	0	Mcav_TRINITY_GG_557_c3_g1~~Mcav_TRINITY_GG_557_c3_g1_i5.p3 ORF type:complete len:159 (+),score=62.24 Mcav_TRINITY_GG_557_c3_g1_i5:1247-1723(+)
Mcav_TRINITY_GG_3330_c3_g1_i1.p1	AIF_C	PF14721.10	5.5	8.7	5.4	730	1.8	6.6	3	2	1	0	2	2	2	0	Mcav_TRINITY_GG_3330_c3_g1~~Mcav_TRINITY_GG_3330_c3_g1_i1.p1 ORF type:5prime_partial len:526 (-),score=123.07 Mcav_TRINITY_GG_3330_c3_g1_i1:3257-4834(-)
Mcav_TRINITY_GG_4739_c11_g1_i1.p2	PT	PF04886.16	5.2e-05	23.9	40.6	730	1	0.2	4.3	2	1	0	2	2	2	0	Mcav_TRINITY_GG_4739_c11_g1~~Mcav_TRINITY_GG_4739_c11_g1_i1.p2 ORF type:complete len:124 (+),score=23.72 Mcav_TRINITY_GG_4739_c11_g1_i1:96-467(+)
Mcav_TRINITY_GG_4739_c11_g1_i16.p1	PT	PF04886.16	5.2e-05	23.9	40.6	730	1	0.2	4.3	2	1	0	2	2	2	0	Mcav_TRINITY_GG_4739_c11_g1~~Mcav_TRINITY_GG_4739_c11_g1_i16.p1 ORF type:complete len:124 (+),score=23.72 Mcav_TRINITY_GG_4739_c11_g1_i16:96-467(+)
Mcav_TRINITY_GG_2176_c0_g1_i5.p1	DUF3020	PF11223.12	0.27	12.9	0	710	2	0	3.9	4	0	0	4	4	4	0	Mcav_TRINITY_GG_2176_c0_g1~~Mcav_TRINITY_GG_2176_c0_g1_i5.p1 ORF type:internal len:162 (+),score=26.81 Mcav_TRINITY_GG_2176_c0_g1_i5:1-483(+)
Mcav_TRINITY_GG_5634_c44_g1_i14.p1	DUF2752	PF10825.12	1.9	9.9	3.3	620	1.8	0.1	4.1	5	0	0	5	5	5	0	Mcav_TRINITY_GG_5634_c44_g1~~Mcav_TRINITY_GG_5634_c44_g1_i14.p1 ORF type:3prime_partial len:210 (+),score=42.19 Mcav_TRINITY_GG_5634_c44_g1_i14:102-728(+)
Mcav_TRINITY_GG_38667_c3_g1_i1.p1	WD40	PF00400.36	5.3	9	3.9	620	2.5	0	4.8	6	0	0	6	6	2	0	Mcav_TRINITY_GG_38667_c3_g1~~Mcav_TRINITY_GG_38667_c3_g1_i1.p1 ORF type:complete len:614 (+),score=117.44 Mcav_TRINITY_GG_38667_c3_g1_i1:688-2529(+)
Mcav_TRINITY_GG_1449_c5_g1_i1.p1	FliD_N	PF02465.22	0.45	12.4	8.2	610	2.3	8.2	2.8	1	1	0	1	1	1	0	Mcav_TRINITY_GG_1449_c5_g1~~Mcav_TRINITY_GG_1449_c5_g1_i1.p1 ORF type:complete len:200 (-),score=30.03 Mcav_TRINITY_GG_1449_c5_g1_i1:1561-2160(-)
Mcav_TRINITY_GG_39027_c0_g1_i1.p1	Pex24p	PF06398.15	9	6.4	11.1	600	0.4	11.1	2.2	1	1	0	1	1	1	0	Mcav_TRINITY_GG_39027_c0_g1~~Mcav_TRINITY_GG_39027_c0_g1_i1.p1 ORF type:5prime_partial len:250 (+),score=1.29 Mcav_TRINITY_GG_39027_c0_g1_i1:2-751(+)
Mcav_TRINITY_GG_14790_c0_g1_i1.p1	DUF2752	PF10825.12	0.078	14.3	1.2	590	1.8	0	5.5	6	0	0	6	6	6	0	Mcav_TRINITY_GG_14790_c0_g1~~Mcav_TRINITY_GG_14790_c0_g1_i1.p1 ORF type:5prime_partial len:827 (+),score=147.64 Mcav_TRINITY_GG_14790_c0_g1_i1:2-2482(+)
Mcav_TRINITY_GG_4001_c0_g1_i1.p1	Tropomyosin	PF00261.24	2.2	8.9	50.5	590	0.9	50.5	2.9	1	1	0	1	1	1	0	Mcav_TRINITY_GG_4001_c0_g1~~Mcav_TRINITY_GG_4001_c0_g1_i1.p1 ORF type:5prime_partial len:292 (+),score=79.56 Mcav_TRINITY_GG_4001_c0_g1_i1:2-877(+)
Mcav_TRINITY_GG_8305_c1_g1_i5.p1	CotJA	PF11007.12	2.7	9.2	3.2	570	1.7	0.1	4.6	5	0	0	5	5	5	0	Mcav_TRINITY_GG_8305_c1_g1~~Mcav_TRINITY_GG_8305_c1_g1_i5.p1 ORF type:internal len:217 (+),score=65.12 Mcav_TRINITY_GG_8305_c1_g1_i5:1-648(+)
Mcav_TRINITY_GG_52521_c0_g1_i2.p1	PPR	PF01535.24	0.6	11.7	11.2	570	2.3	0	7.6	8	0	0	8	8	7	0	Mcav_TRINITY_GG_52521_c0_g1~~Mcav_TRINITY_GG_52521_c0_g1_i2.p1 ORF type:5prime_partial len:815 (-),score=145.24 Mcav_TRINITY_GG_52521_c0_g1_i2:1289-3733(-)
Mcav_TRINITY_GG_24935_c3_g1_i1.p1	Spc24	PF08286.15	7.4	8.1	9.7	570	2	9.7	2.5	1	1	0	1	1	1	0	Mcav_TRINITY_GG_24935_c3_g1~~Mcav_TRINITY_GG_24935_c3_g1_i1.p1 ORF type:internal len:114 (-),score=19.81 Mcav_TRINITY_GG_24935_c3_g1_i1:3-341(-)
Mcav_TRINITY_GG_59046_c2_g1_i7.p1	COS	PF18568.5	1.7	10	2	560	2	0	4.2	5	0	0	5	5	5	0	Mcav_TRINITY_GG_59046_c2_g1~~Mcav_TRINITY_GG_59046_c2_g1_i7.p1 ORF type:internal len:238 (-),score=51.25 Mcav_TRINITY_GG_59046_c2_g1_i7:3-713(-)
Mcav_TRINITY_GG_52693_c1_g1_i1.p1	DUF3195_C	PF20997.1	0.14	13.3	1.1	550	1.9	0	5.2	5	0	0	5	5	5	0	Mcav_TRINITY_GG_52693_c1_g1~~Mcav_TRINITY_GG_52693_c1_g1_i1.p1 ORF type:3prime_partial len:1409 (+),score=371.94 Mcav_TRINITY_GG_52693_c1_g1_i1:107-4225(+)
Mcav_TRINITY_GG_55103_c0_g1_i1.p1	DUF3903	PF13043.10	0.3	12.2	0.6	540	1.8	0	3.9	4	0	0	4	4	4	0	Mcav_TRINITY_GG_55103_c0_g1~~Mcav_TRINITY_GG_55103_c0_g1_i1.p1 ORF type:internal len:146 (+),score=35.94 Mcav_TRINITY_GG_55103_c0_g1_i1:3-437(+)
Mcav_TRINITY_GG_58731_c3_g1_i3.p2	Myb_CC_LHEQLE	PF14379.10	0.42	11.6	0	540	1.7	0	3.6	4	0	0	4	4	4	0	Mcav_TRINITY_GG_58731_c3_g1~~Mcav_TRINITY_GG_58731_c3_g1_i3.p2 ORF type:internal len:102 (-),score=10.02 Mcav_TRINITY_GG_58731_c3_g1_i3:1-303(-)
Mcav_TRINITY_GG_42991_c1_g1_i1.p1	7TM_GPCR_Srw	PF10324.13	0.64	10.5	17.8	530	0.9	17.8	2.9	1	1	0	1	1	1	0	Mcav_TRINITY_GG_42991_c1_g1~~Mcav_TRINITY_GG_42991_c1_g1_i1.p1 ORF type:complete len:379 (-),score=-8.99 Mcav_TRINITY_GG_42991_c1_g1_i1:4-1140(-)
Mcav_TRINITY_GG_52521_c0_g1_i2.p1	DUF627	PF04781.16	9.8	7.4	11.9	530	1.8	0	6.6	7	1	1	8	8	7	0	Mcav_TRINITY_GG_52521_c0_g1~~Mcav_TRINITY_GG_52521_c0_g1_i2.p1 ORF type:5prime_partial len:815 (-),score=145.24 Mcav_TRINITY_GG_52521_c0_g1_i2:1289-3733(-)
Mcav_TRINITY_GG_8773_c0_g1_i1.p1	MurD-like_N	PF21799.1	0.21	13.1	0	500	2.3	0	5.2	5	1	1	6	6	5	0	Mcav_TRINITY_GG_8773_c0_g1~~Mcav_TRINITY_GG_8773_c0_g1_i1.p1 ORF type:complete len:889 (-),score=116.22 Mcav_TRINITY_GG_8773_c0_g1_i1:1305-3971(-)
Mcav_TRINITY_GG_104_c0_g1_i2.p1	Drf_DAD	PF06345.15	0.32	12.6	0.5	490	3	0	3.5	3	0	0	3	3	3	0	Mcav_TRINITY_GG_104_c0_g1~~Mcav_TRINITY_GG_104_c0_g1_i2.p1 ORF type:internal len:113 (-),score=4.81 Mcav_TRINITY_GG_104_c0_g1_i2:2-337(-)
Mcav_TRINITY_GG_8305_c1_g1_i5.p1	DUF4398	PF14346.10	0.19	13.4	4	490	2.5	0	4.7	5	0	0	5	5	5	0	Mcav_TRINITY_GG_8305_c1_g1~~Mcav_TRINITY_GG_8305_c1_g1_i5.p1 ORF type:internal len:217 (+),score=65.12 Mcav_TRINITY_GG_8305_c1_g1_i5:1-648(+)
Mcav_TRINITY_GG_22984_c83_g1_i2.p1	C1_2	PF03107.20	0.51	11.9	1.3	470	2.4	0	4.5	4	0	0	4	4	4	0	Mcav_TRINITY_GG_22984_c83_g1~~Mcav_TRINITY_GG_22984_c83_g1_i2.p1 ORF type:internal len:372 (+),score=75.32 Mcav_TRINITY_GG_22984_c83_g1_i2:2-1114(+)
Mcav_TRINITY_GG_49358_c0_g1_i3.p1	FYVE	PF01363.25	0.19	13	18.2	470	2.2	18.2	3.2	1	1	0	1	1	1	0	Mcav_TRINITY_GG_49358_c0_g1~~Mcav_TRINITY_GG_49358_c0_g1_i3.p1 ORF type:complete len:412 (+),score=46.72 Mcav_TRINITY_GG_49358_c0_g1_i3:444-1679(+)
Mcav_TRINITY_GG_36421_c2_g1_i3.p1	MucBP	PF06458.16	0.24	13.4	0.2	470	2.9	0	3.7	4	0	0	4	4	4	0	Mcav_TRINITY_GG_36421_c2_g1~~Mcav_TRINITY_GG_36421_c2_g1_i3.p1 ORF type:internal len:153 (-),score=34.95 Mcav_TRINITY_GG_36421_c2_g1_i3:2-457(-)
Mcav_TRINITY_GG_25967_c0_g1_i1.p1	TMPIT	PF07851.17	4.4	7.7	15	460	1.1	15.9	2	1	1	0	1	1	1	0	Mcav_TRINITY_GG_25967_c0_g1~~Mcav_TRINITY_GG_25967_c0_g1_i1.p1 ORF type:internal len:158 (+),score=46.57 Mcav_TRINITY_GG_25967_c0_g1_i1:3-473(+)
Mcav_TRINITY_GG_24532_c1_g1_i2.p1	2C_adapt	PF08793.14	0.06	14.8	0	450	2.4	0	4.1	4	0	0	4	4	4	0	Mcav_TRINITY_GG_24532_c1_g1~~Mcav_TRINITY_GG_24532_c1_g1_i2.p1 ORF type:internal len:216 (+),score=36.29 Mcav_TRINITY_GG_24532_c1_g1_i2:3-647(+)
Mcav_TRINITY_GG_427_c0_g1_i1.p1	DUF4407	PF14362.10	2.6	8.6	35.1	450	1.2	35.3	2.1	1	1	0	1	1	1	0	Mcav_TRINITY_GG_427_c0_g1~~Mcav_TRINITY_GG_427_c0_g1_i1.p1 ORF type:internal len:234 (+),score=63.05 Mcav_TRINITY_GG_427_c0_g1_i1:3-701(+)
Mcav_TRINITY_GG_11141_c11_g1_i1.p1	SPARC_Ca_bdg	PF10591.13	0.039	15.5	0.5	450	2.4	0	2.5	1	1	0	1	1	1	0	Mcav_TRINITY_GG_11141_c11_g1~~Mcav_TRINITY_GG_11141_c11_g1_i1.p1 ORF type:complete len:158 (+),score=45.12 Mcav_TRINITY_GG_11141_c11_g1_i1:266-739(+)
Mcav_TRINITY_GG_54547_c1_g1_i1.p1	TPR_4	PF07721.18	2.5e-07	31.9	0.2	450	3.2	0	10.7	12	0	0	12	12	7	0	Mcav_TRINITY_GG_54547_c1_g1~~Mcav_TRINITY_GG_54547_c1_g1_i1.p1 ORF type:5prime_partial len:1238 (+),score=248.06 Mcav_TRINITY_GG_54547_c1_g1_i1:2-3715(+)
Mcav_TRINITY_GG_52229_c1_g1_i1.p1	Mur_ligase	PF01225.29	2.6	9.7	5.8	440	2.5	0	6	7	2	0	7	7	7	0	Mcav_TRINITY_GG_52229_c1_g1~~Mcav_TRINITY_GG_52229_c1_g1_i1.p1 ORF type:5prime_partial len:893 (-),score=119.30 Mcav_TRINITY_GG_52229_c1_g1_i1:1805-4483(-)
Mcav_TRINITY_GG_24532_c1_g1_i2.p1	Reovirus_bridge	PF20830.1	0.075	14.7	0.1	440	2.6	0	3.9	4	0	0	4	4	4	0	Mcav_TRINITY_GG_24532_c1_g1~~Mcav_TRINITY_GG_24532_c1_g1_i2.p1 ORF type:internal len:216 (+),score=36.29 Mcav_TRINITY_GG_24532_c1_g1_i2:3-647(+)
Mcav_TRINITY_GG_52693_c2_g1_i1.p1	DUF3849	PF12960.11	0.0046	18.2	4.4	420	2.2	0	8.4	11	0	0	11	11	11	0	Mcav_TRINITY_GG_52693_c2_g1~~Mcav_TRINITY_GG_52693_c2_g1_i1.p1 ORF type:internal len:2815 (+),score=648.55 Mcav_TRINITY_GG_52693_c2_g1_i1:2-8443(+)
Mcav_TRINITY_GG_27075_c9_g1_i1.p1	Glyoxalase	PF00903.29	0.55	11.9	0.4	420	2.6	0	4.7	4	1	0	4	4	4	0	Mcav_TRINITY_GG_27075_c9_g1~~Mcav_TRINITY_GG_27075_c9_g1_i1.p1 ORF type:3prime_partial len:1634 (-),score=284.29 Mcav_TRINITY_GG_27075_c9_g1_i1:1-4899(-)
Mcav_TRINITY_GG_7501_c32_g1_i2.p1	PPR	PF01535.24	2.7	9.6	9.9	420	2.8	0.1	6.7	8	0	0	8	8	5	0	Mcav_TRINITY_GG_7501_c32_g1~~Mcav_TRINITY_GG_7501_c32_g1_i2.p1 ORF type:3prime_partial len:619 (-),score=121.31 Mcav_TRINITY_GG_7501_c32_g1_i2:2-1750(-)
Mcav_TRINITY_GG_16902_c78_g1_i4.p1	AAA_lid_12	PF21396.1	0.57	11.3	1	410	2.2	0	4.3	5	0	0	5	5	5	0	Mcav_TRINITY_GG_16902_c78_g1~~Mcav_TRINITY_GG_16902_c78_g1_i4.p1 ORF type:internal len:174 (+),score=40.17 Mcav_TRINITY_GG_16902_c78_g1_i4:1-519(+)
Mcav_TRINITY_GG_10367_c10_g1_i1.p1	DUF2977	PF11192.12	0.013	16.9	0.1	410	2.4	0	5.9	8	0	0	8	8	6	0	Mcav_TRINITY_GG_10367_c10_g1~~Mcav_TRINITY_GG_10367_c10_g1_i1.p1 ORF type:complete len:1100 (-),score=203.45 Mcav_TRINITY_GG_10367_c10_g1_i1:943-4242(-)
Mcav_TRINITY_GG_39003_c7_g1_i1.p1	He_PIG	PF05345.16	0.0061	18.2	0.8	410	2.7	0	6.7	5	3	3	9	9	9	0	Mcav_TRINITY_GG_39003_c7_g1~~Mcav_TRINITY_GG_39003_c7_g1_i1.p1 ORF type:3prime_partial len:1777 (+),score=251.72 Mcav_TRINITY_GG_39003_c7_g1_i1:519-5846(+)
Mcav_TRINITY_GG_10329_c0_g1_i1.p1	DUF627	PF04781.16	0.26	12.4	1.7	400	2.2	0	4.7	5	1	1	6	6	6	0	Mcav_TRINITY_GG_10329_c0_g1~~Mcav_TRINITY_GG_10329_c0_g1_i1.p1 ORF type:internal len:240 (+),score=52.45 Mcav_TRINITY_GG_10329_c0_g1_i1:2-718(+)
Mcav_TRINITY_GG_61970_c4_g1_i2.p1	PRP4	PF08799.15	1.3	9.8	10.4	400	1.9	0	5.8	6	0	0	6	6	6	0	Mcav_TRINITY_GG_61970_c4_g1~~Mcav_TRINITY_GG_61970_c4_g1_i2.p1 ORF type:internal len:280 (-),score=73.74 Mcav_TRINITY_GG_61970_c4_g1_i2:1-837(-)
Mcav_TRINITY_GG_16150_c0_g1_i7.p1	RCC1_2	PF13540.10	2.2	9.4	2.6	400	2.2	0	3.7	3	2	0	3	3	3	0	Mcav_TRINITY_GG_16150_c0_g1~~Mcav_TRINITY_GG_16150_c0_g1_i7.p1 ORF type:internal len:123 (+),score=16.13 Mcav_TRINITY_GG_16150_c0_g1_i7:3-368(+)
Mcav_TRINITY_GG_8773_c0_g1_i1.p1	CCDC84	PF14968.10	2.1	9.2	3	390	1.7	0.2	4.3	5	0	0	5	5	5	0	Mcav_TRINITY_GG_8773_c0_g1~~Mcav_TRINITY_GG_8773_c0_g1_i1.p1 ORF type:complete len:889 (-),score=116.22 Mcav_TRINITY_GG_8773_c0_g1_i1:1305-3971(-)
Mcav_TRINITY_GG_41653_c124_g1_i1.p1	DUF805	PF05656.18	7.8	8.2	11.3	390	2.7	11.3	2.4	1	1	0	1	1	1	0	Mcav_TRINITY_GG_41653_c124_g1~~Mcav_TRINITY_GG_41653_c124_g1_i1.p1 ORF type:complete len:264 (+),score=29.90 Mcav_TRINITY_GG_41653_c124_g1_i1:595-1386(+)
Mcav_TRINITY_GG_49601_c106_g1_i8.p1	Nup35_RRM_2	PF14605.10	0.065	14.3	0	390	2.3	0	4.8	5	0	0	5	5	5	0	Mcav_TRINITY_GG_49601_c106_g1~~Mcav_TRINITY_GG_49601_c106_g1_i8.p1 ORF type:complete len:708 (-),score=174.81 Mcav_TRINITY_GG_49601_c106_g1_i8:498-2510(-)
Mcav_TRINITY_GG_3567_c2_g1_i3.p1	Tudor_3	PF18115.5	2.6	9.2	3.3	390	2.2	0	4.4	5	0	0	5	5	5	0	Mcav_TRINITY_GG_3567_c2_g1~~Mcav_TRINITY_GG_3567_c2_g1_i3.p1 ORF type:3prime_partial len:559 (-),score=86.18 Mcav_TRINITY_GG_3567_c2_g1_i3:3-1676(-)
Mcav_TRINITY_GG_55956_c11_g1_i4.p1	zf-C2HC_2	PF13913.10	0.067	14.1	0.7	390	2.2	0	4.5	4	0	0	4	4	4	0	Mcav_TRINITY_GG_55956_c11_g1~~Mcav_TRINITY_GG_55956_c11_g1_i4.p1 ORF type:5prime_partial len:350 (-),score=68.29 Mcav_TRINITY_GG_55956_c11_g1_i4:1363-2412(-)
Mcav_TRINITY_GG_26795_c170_g2_i1.p1	TPR_14	PF13428.10	0.15	14.1	0.3	380	3.6	0.2	4.7	4	1	1	5	5	2	0	Mcav_TRINITY_GG_26795_c170_g2~~Mcav_TRINITY_GG_26795_c170_g2_i1.p1 ORF type:complete len:971 (+),score=195.32 Mcav_TRINITY_GG_26795_c170_g2_i1:220-2913(+)
Mcav_TRINITY_GG_41653_c133_g1_i1.p1	TPR_2	PF07719.21	4.2	8.9	3.7	380	2.8	0.1	3.9	4	0	0	4	4	2	0	Mcav_TRINITY_GG_41653_c133_g1~~Mcav_TRINITY_GG_41653_c133_g1_i1.p1 ORF type:5prime_partial len:449 (-),score=92.24 Mcav_TRINITY_GG_41653_c133_g1_i1:206-1552(-)
Mcav_TRINITY_GG_45087_c0_g1_i1.p1	YtxH	PF12732.11	2.8	9.7	8.5	380	2.8	8.5	2.8	1	1	0	1	1	1	0	Mcav_TRINITY_GG_45087_c0_g1~~Mcav_TRINITY_GG_45087_c0_g1_i1.p1 ORF type:5prime_partial len:232 (+),score=44.29 Mcav_TRINITY_GG_45087_c0_g1_i1:2-697(+)
Mcav_TRINITY_GG_59522_c3_g1_i1.p1	ANAPC5	PF12862.11	0.0085	17.4	0	370	2.5	0	6.1	6	1	0	7	7	6	0	Mcav_TRINITY_GG_59522_c3_g1~~Mcav_TRINITY_GG_59522_c3_g1_i1.p1 ORF type:5prime_partial len:906 (+),score=168.32 Mcav_TRINITY_GG_59522_c3_g1_i1:2-2719(+)
Mcav_TRINITY_GG_43006_c27_g1_i2.p1	Ank	PF00023.34	0.048	15.2	2.9	370	3	0	6	6	0	0	6	6	3	0	Mcav_TRINITY_GG_43006_c27_g1~~Mcav_TRINITY_GG_43006_c27_g1_i2.p1 ORF type:3prime_partial len:3086 (-),score=525.99 Mcav_TRINITY_GG_43006_c27_g1_i2:3-9257(-)
Mcav_TRINITY_GG_485_c2_g1_i2.p1	YtxH	PF12732.11	9.2	8	7	370	2.9	7	2.5	1	1	0	1	1	1	0	Mcav_TRINITY_GG_485_c2_g1~~Mcav_TRINITY_GG_485_c2_g1_i2.p1 ORF type:complete len:323 (-),score=78.07 Mcav_TRINITY_GG_485_c2_g1_i2:317-1285(-)
Mcav_TRINITY_GG_15789_c0_g1_i1.p1	BNR	PF02012.24	0.55	11.6	5.1	360	3.1	0	4.4	4	0	0	4	4	4	0	Mcav_TRINITY_GG_15789_c0_g1~~Mcav_TRINITY_GG_15789_c0_g1_i1.p1 ORF type:complete len:129 (-),score=7.35 Mcav_TRINITY_GG_15789_c0_g1_i1:140-526(-)
Mcav_TRINITY_GG_49034_c9_g1_i1.p1	P53_C	PF11619.12	0.23	12.7	1	360	2.5	0	4.3	5	0	0	5	5	5	0	Mcav_TRINITY_GG_49034_c9_g1~~Mcav_TRINITY_GG_49034_c9_g1_i1.p1 ORF type:3prime_partial len:387 (-),score=46.65 Mcav_TRINITY_GG_49034_c9_g1_i1:2-1108(-)
Mcav_TRINITY_GG_61532_c100_g1_i1.p1	PPR	PF01535.24	1.8	10.2	3.4	360	3	0	4.6	4	0	0	4	4	3	0	Mcav_TRINITY_GG_61532_c100_g1~~Mcav_TRINITY_GG_61532_c100_g1_i1.p1 ORF type:complete len:518 (-),score=113.40 Mcav_TRINITY_GG_61532_c100_g1_i1:1429-2982(-)
Mcav_TRINITY_GG_42894_c4_g1_i1.p1	PTP_tm	PF18861.5	0.02	16.4	0.3	360	2.6	0	5.7	6	0	0	6	6	6	0	Mcav_TRINITY_GG_42894_c4_g1~~Mcav_TRINITY_GG_42894_c4_g1_i1.p1 ORF type:3prime_partial len:1799 (+),score=171.70 Mcav_TRINITY_GG_42894_c4_g1_i1:1786-7179(+)
Mcav_TRINITY_GG_43610_c4_g1_i7.p1	Adaptin_binding	PF10199.13	9.9	8.3	14.4	350	3.3	0	2.8	2	1	0	2	2	2	0	Mcav_TRINITY_GG_43610_c4_g1~~Mcav_TRINITY_GG_43610_c4_g1_i7.p1 ORF type:complete len:223 (+),score=66.07 Mcav_TRINITY_GG_43610_c4_g1_i7:63-731(+)
Mcav_TRINITY_GG_23285_c5_g1_i1.p1	Arg_decarbox_C	PF17944.5	0.33	12.6	0	350	3	0	4.3	4	0	0	4	4	4	0	Mcav_TRINITY_GG_23285_c5_g1~~Mcav_TRINITY_GG_23285_c5_g1_i1.p1 ORF type:complete len:797 (+),score=119.59 Mcav_TRINITY_GG_23285_c5_g1_i1:279-2669(+)
Mcav_TRINITY_GG_5634_c44_g1_i13.p1	DUF2977	PF11192.12	0.0011	20.3	0.2	350	2.7	0	6.3	7	0	0	7	7	7	0	Mcav_TRINITY_GG_5634_c44_g1~~Mcav_TRINITY_GG_5634_c44_g1_i13.p1 ORF type:5prime_partial len:737 (+),score=119.56 Mcav_TRINITY_GG_5634_c44_g1_i13:1-2211(+)
Mcav_TRINITY_GG_8305_c1_g1_i1.p1	DUF4810	PF16068.9	0.64	11.8	0.9	350	3	0	3.5	3	0	0	3	3	3	0	Mcav_TRINITY_GG_8305_c1_g1~~Mcav_TRINITY_GG_8305_c1_g1_i1.p1 ORF type:internal len:603 (+),score=99.19 Mcav_TRINITY_GG_8305_c1_g1_i1:1-1806(+)
Mcav_TRINITY_GG_31550_c1_g1_i1.p1	DUF6845	PF20893.1	0.23	12.9	0.4	350	2.6	0	5	7	0	0	7	7	7	0	Mcav_TRINITY_GG_31550_c1_g1~~Mcav_TRINITY_GG_31550_c1_g1_i1.p1 ORF type:complete len:1043 (-),score=174.71 Mcav_TRINITY_GG_31550_c1_g1_i1:631-3627(-)
Mcav_TRINITY_GG_53241_c13_g1_i4.p1	Marek_A	PF02124.19	0.44	12.2	1.6	350	2.9	0	5.1	5	0	0	5	5	5	0	Mcav_TRINITY_GG_53241_c13_g1~~Mcav_TRINITY_GG_53241_c13_g1_i4.p1 ORF type:5prime_partial len:1560 (+),score=280.17 Mcav_TRINITY_GG_53241_c13_g1_i4:1-4680(+)
Mcav_TRINITY_GG_29995_c1_g1_i1.p1	Sel1	PF08238.16	0.47	12.3	7.3	350	3.2	0	5.8	7	0	0	7	7	5	0	Mcav_TRINITY_GG_29995_c1_g1~~Mcav_TRINITY_GG_29995_c1_g1_i1.p1 ORF type:5prime_partial len:789 (+),score=134.85 Mcav_TRINITY_GG_29995_c1_g1_i1:2-2368(+)
Mcav_TRINITY_GG_37558_c0_g1_i2.p1	DUF4810	PF16068.9	3.3	9.5	4.8	340	3	0.1	3.5	4	0	0	4	4	4	0	Mcav_TRINITY_GG_37558_c0_g1~~Mcav_TRINITY_GG_37558_c0_g1_i2.p1 ORF type:3prime_partial len:160 (-),score=49.44 Mcav_TRINITY_GG_37558_c0_g1_i2:1-429(-)
Mcav_TRINITY_GG_31530_c0_g1_i3.p1	TPR_6	PF13174.10	0.00034	22.2	4.4	340	3.4	0	7.6	7	0	0	7	7	4	0	Mcav_TRINITY_GG_31530_c0_g1~~Mcav_TRINITY_GG_31530_c0_g1_i3.p1 ORF type:3prime_partial len:447 (-),score=94.37 Mcav_TRINITY_GG_31530_c0_g1_i3:1-1338(-)
Mcav_TRINITY_GG_53914_c10_g1_i1.p1	TPR_6	PF13174.10	0.5	12.3	1.7	340	3.4	0	4.9	7	0	0	7	7	2	0	Mcav_TRINITY_GG_53914_c10_g1~~Mcav_TRINITY_GG_53914_c10_g1_i1.p1 ORF type:complete len:455 (-),score=86.09 Mcav_TRINITY_GG_53914_c10_g1_i1:1801-3165(-)
Mcav_TRINITY_GG_31550_c1_g1_i1.p1	CODH_A_N	PF18537.5	0.00015	22.9	2.1	330	2.6	0	7.8	3	3	7	10	10	9	0	Mcav_TRINITY_GG_31550_c1_g1~~Mcav_TRINITY_GG_31550_c1_g1_i1.p1 ORF type:complete len:1043 (-),score=174.71 Mcav_TRINITY_GG_31550_c1_g1_i1:631-3627(-)
Mcav_TRINITY_GG_24935_c0_g1_i1.p1	Spc24	PF08286.15	1.4	10.4	7.1	330	2.8	7.1	2.5	1	1	0	1	1	1	0	Mcav_TRINITY_GG_24935_c0_g1~~Mcav_TRINITY_GG_24935_c0_g1_i1.p1 ORF type:internal len:108 (-),score=31.54 Mcav_TRINITY_GG_24935_c0_g1_i1:2-322(-)
Mcav_TRINITY_GG_17293_c0_g1_i2.p1	TPR_4	PF07721.18	0.23	13.4	0	330	3.6	0	3.5	3	0	0	3	3	3	0	Mcav_TRINITY_GG_17293_c0_g1~~Mcav_TRINITY_GG_17293_c0_g1_i2.p1 ORF type:complete len:277 (-),score=64.48 Mcav_TRINITY_GG_17293_c0_g1_i2:292-1122(-)
Mcav_TRINITY_GG_15130_c0_g1_i3.p1	CODH_A_N	PF18537.5	0.00012	23.2	0.4	320	2.6	0	7.8	2	2	8	10	10	10	0	Mcav_TRINITY_GG_15130_c0_g1~~Mcav_TRINITY_GG_15130_c0_g1_i3.p1 ORF type:5prime_partial len:947 (-),score=159.76 Mcav_TRINITY_GG_15130_c0_g1_i3:140-2980(-)
Mcav_TRINITY_GG_16902_c78_g1_i4.p1	Cytochrom_C_2	PF01322.24	0.25	13.5	2.7	320	3.5	0.1	3.8	4	0	0	4	4	4	0	Mcav_TRINITY_GG_16902_c78_g1~~Mcav_TRINITY_GG_16902_c78_g1_i4.p1 ORF type:internal len:174 (+),score=40.17 Mcav_TRINITY_GG_16902_c78_g1_i4:1-519(+)
Mcav_TRINITY_GG_46543_c3_g1_i1.p1	DUF1799	PF08809.15	0.14	13.6	0.6	320	2.8	0	4.2	4	0	0	4	4	4	0	Mcav_TRINITY_GG_46543_c3_g1~~Mcav_TRINITY_GG_46543_c3_g1_i1.p1 ORF type:complete len:790 (+),score=118.11 Mcav_TRINITY_GG_46543_c3_g1_i1:64-2433(+)
Mcav_TRINITY_GG_51098_c5_g1_i1.p1	DUF3810	PF12725.11	4.9	7.6	6.3	320	1.7	6.5	2.1	1	1	0	1	1	1	0	Mcav_TRINITY_GG_51098_c5_g1~~Mcav_TRINITY_GG_51098_c5_g1_i1.p1 ORF type:complete len:195 (+),score=24.18 Mcav_TRINITY_GG_51098_c5_g1_i1:34-585(+)
Mcav_TRINITY_GG_24092_c15_g2_i5.p1	ERM_helical	PF20492.2	1.3	10.3	24	320	2.6	24	2.5	1	1	0	1	1	1	0	Mcav_TRINITY_GG_24092_c15_g2~~Mcav_TRINITY_GG_24092_c15_g2_i5.p1 ORF type:complete len:227 (+),score=69.63 Mcav_TRINITY_GG_24092_c15_g2_i5:1122-1802(+)
Mcav_TRINITY_GG_7896_c98_g1_i1.p1	Golgin_A5	PF09787.13	5.9	7.6	41.8	320	1.8	41.8	2.1	1	1	0	1	1	1	0	Mcav_TRINITY_GG_7896_c98_g1~~Mcav_TRINITY_GG_7896_c98_g1_i1.p1 ORF type:complete len:793 (-),score=191.12 Mcav_TRINITY_GG_7896_c98_g1_i1:1040-3397(-)
Mcav_TRINITY_GG_35941_c5_g1_i2.p1	LRR_1	PF00560.37	0.91	11.1	8.9	320	3.5	0.1	6.5	6	1	1	7	7	4	0	Mcav_TRINITY_GG_35941_c5_g1~~Mcav_TRINITY_GG_35941_c5_g1_i2.p1 ORF type:3prime_partial len:330 (-),score=50.17 Mcav_TRINITY_GG_35941_c5_g1_i2:2-988(-)
Mcav_TRINITY_GG_27898_c6_g1_i11.p1	MSL1_dimer	PF16801.9	9.8	7.3	5.7	320	2.5	0	4.2	5	0	0	5	5	5	0	Mcav_TRINITY_GG_27898_c6_g1~~Mcav_TRINITY_GG_27898_c6_g1_i11.p1 ORF type:internal len:275 (+),score=65.31 Mcav_TRINITY_GG_27898_c6_g1_i11:3-824(+)
Mcav_TRINITY_GG_34402_c2_g1_i1.p1	NPV_P10	PF05531.16	0.94	11.2	6.9	320	3.1	6.9	2.7	1	1	0	1	1	1	0	Mcav_TRINITY_GG_34402_c2_g1~~Mcav_TRINITY_GG_34402_c2_g1_i1.p1 ORF type:internal len:125 (+),score=35.36 Mcav_TRINITY_GG_34402_c2_g1_i1:1-372(+)
Mcav_TRINITY_GG_12308_c1_g1_i1.p2	TPR_17	PF13431.10	0.23	13	0.5	320	3.2	0.1	4.4	4	1	0	4	4	2	0	Mcav_TRINITY_GG_12308_c1_g1~~Mcav_TRINITY_GG_12308_c1_g1_i1.p2 ORF type:5prime_partial len:248 (+),score=26.40 Mcav_TRINITY_GG_12308_c1_g1_i1:3-746(+)
Mcav_TRINITY_GG_55213_c1_g1_i1.p1	TPR_4	PF07721.18	0.2	13.5	0	320	3.7	0	4.7	5	0	0	5	5	2	0	Mcav_TRINITY_GG_55213_c1_g1~~Mcav_TRINITY_GG_55213_c1_g1_i1.p1 ORF type:complete len:1043 (-),score=156.19 Mcav_TRINITY_GG_55213_c1_g1_i1:3424-6528(-)
Mcav_TRINITY_GG_20141_c14_g1_i4.p1	TPR_4	PF07721.18	0.21	13.5	0	320	3.6	0	3.2	3	0	0	3	3	3	0	Mcav_TRINITY_GG_20141_c14_g1~~Mcav_TRINITY_GG_20141_c14_g1_i4.p1 ORF type:internal len:118 (-),score=33.48 Mcav_TRINITY_GG_20141_c14_g1_i4:3-353(-)
Mcav_TRINITY_GG_27627_c7_g1_i1.p1	YoaP	PF14268.10	3.6	8.4	7	320	2.1	0	6.2	4	0	0	4	4	4	0	Mcav_TRINITY_GG_27627_c7_g1~~Mcav_TRINITY_GG_27627_c7_g1_i1.p1 ORF type:internal len:2740 (-),score=469.89 Mcav_TRINITY_GG_27627_c7_g1_i1:3-8219(-)
Mcav_TRINITY_GG_38019_c0_g1_i1.p1	ARMC9_LisH	PF21051.1	1.1	10.7	3.6	310	2.9	0	4.1	3	3	0	3	3	3	0	Mcav_TRINITY_GG_38019_c0_g1~~Mcav_TRINITY_GG_38019_c0_g1_i1.p1 ORF type:internal len:142 (+),score=37.17 Mcav_TRINITY_GG_38019_c0_g1_i1:1-423(+)
Mcav_TRINITY_GG_55349_c11_g1_i1.p1	PQQ_3	PF13570.10	0.4	12.5	2.3	310	3.3	0	4.8	5	0	0	5	5	5	0	Mcav_TRINITY_GG_55349_c11_g1~~Mcav_TRINITY_GG_55349_c11_g1_i1.p1 ORF type:5prime_partial len:879 (-),score=334.11 Mcav_TRINITY_GG_55349_c11_g1_i1:686-3322(-)
Mcav_TRINITY_GG_55222_c1_g1_i2.p1	Rhodopsin_N	PF10413.13	0.0038	18.2	0	310	2.5	0	6	7	0	0	7	7	7	0	Mcav_TRINITY_GG_55222_c1_g1~~Mcav_TRINITY_GG_55222_c1_g1_i2.p1 ORF type:internal len:422 (+),score=-2.92 Mcav_TRINITY_GG_55222_c1_g1_i2:2-1264(+)
Mcav_TRINITY_GG_44820_c0_g1_i1.p1	TPR_16	PF13432.10	0.6	11.9	1	310	3.2	0	4.3	4	0	0	4	4	2	0	Mcav_TRINITY_GG_44820_c0_g1~~Mcav_TRINITY_GG_44820_c0_g1_i1.p1 ORF type:complete len:1565 (-),score=253.40 Mcav_TRINITY_GG_44820_c0_g1_i1:851-5434(-)
Mcav_TRINITY_GG_7072_c6_g1_i1.p1	TPR_6	PF13174.10	0.00035	22.2	4.6	310	3.5	0.1	7.7	8	0	0	8	8	4	0	Mcav_TRINITY_GG_7072_c6_g1~~Mcav_TRINITY_GG_7072_c6_g1_i1.p1 ORF type:complete len:1489 (+),score=253.92 Mcav_TRINITY_GG_7072_c6_g1_i1:168-4634(+)
Mcav_TRINITY_GG_7072_c6_g1_i11.p1	TPR_6	PF13174.10	0.0025	19.5	5.9	310	3.5	0.1	7.6	8	0	0	8	8	4	0	Mcav_TRINITY_GG_7072_c6_g1~~Mcav_TRINITY_GG_7072_c6_g1_i11.p1 ORF type:complete len:1489 (+),score=253.72 Mcav_TRINITY_GG_7072_c6_g1_i11:168-4634(+)
Mcav_TRINITY_GG_7072_c6_g1_i10.p1	TPR_6	PF13174.10	0.0026	19.5	5.9	310	3.5	0.1	7.6	8	0	0	8	8	4	0	Mcav_TRINITY_GG_7072_c6_g1~~Mcav_TRINITY_GG_7072_c6_g1_i10.p1 ORF type:complete len:1489 (+),score=254.60 Mcav_TRINITY_GG_7072_c6_g1_i10:168-4634(+)
Mcav_TRINITY_GG_61786_c0_g1_i1.p1	Vta1_C	PF18097.5	0.38	11.6	15	310	2.3	0.1	8.7	10	0	0	10	10	10	0	Mcav_TRINITY_GG_61786_c0_g1~~Mcav_TRINITY_GG_61786_c0_g1_i1.p1 ORF type:complete len:1007 (+),score=186.80 Mcav_TRINITY_GG_61786_c0_g1_i1:202-3021(+)
Mcav_TRINITY_GG_39073_c94_g1_i1.p1	zf-C2HE	PF16278.9	0.4	12.3	1.5	310	3.1	0	3.6	3	0	0	3	3	3	0	Mcav_TRINITY_GG_39073_c94_g1~~Mcav_TRINITY_GG_39073_c94_g1_i1.p1 ORF type:complete len:926 (+),score=169.80 Mcav_TRINITY_GG_39073_c94_g1_i1:139-2916(+)
Mcav_TRINITY_GG_5634_c44_g1_i7.p1	DUF2752	PF10825.12	0.059	14.7	1.7	300	2.8	0	5	6	0	0	6	6	6	0	Mcav_TRINITY_GG_5634_c44_g1~~Mcav_TRINITY_GG_5634_c44_g1_i7.p1 ORF type:internal len:251 (+),score=67.13 Mcav_TRINITY_GG_5634_c44_g1_i7:3-752(+)
Mcav_TRINITY_GG_31530_c0_g1_i2.p1	DUF2977	PF11192.12	0.033	15.5	0	300	2.9	0	6.7	9	0	0	9	9	7	0	Mcav_TRINITY_GG_31530_c0_g1~~Mcav_TRINITY_GG_31530_c0_g1_i2.p1 ORF type:complete len:1342 (-),score=281.10 Mcav_TRINITY_GG_31530_c0_g1_i2:414-4439(-)
Mcav_TRINITY_GG_61027_c0_g1_i1.p1	DUF6711	PF20458.2	0.092	14.3	0	300	2.9	0	3.7	4	0	0	4	4	4	0	Mcav_TRINITY_GG_61027_c0_g1~~Mcav_TRINITY_GG_61027_c0_g1_i1.p1 ORF type:5prime_partial len:218 (+),score=-6.61 Mcav_TRINITY_GG_61027_c0_g1_i1:2-655(+)
Mcav_TRINITY_GG_61786_c0_g1_i1.p1	Flavi_E_stem	PF21659.1	0.023	16.3	1.7	300	3.1	0	5.6	6	1	1	7	7	6	0	Mcav_TRINITY_GG_61786_c0_g1~~Mcav_TRINITY_GG_61786_c0_g1_i1.p1 ORF type:complete len:1007 (+),score=186.80 Mcav_TRINITY_GG_61786_c0_g1_i1:202-3021(+)
Mcav_TRINITY_GG_35005_c48_g1_i1.p1	Mu-transpos_C	PF09299.15	3	9.1	4	300	2.7	0	4.2	5	0	0	5	5	5	0	Mcav_TRINITY_GG_35005_c48_g1~~Mcav_TRINITY_GG_35005_c48_g1_i1.p1 ORF type:complete len:750 (+),score=103.81 Mcav_TRINITY_GG_35005_c48_g1_i1:240-2489(+)
Mcav_TRINITY_GG_1550_c13_g1_i2.p1	MucBP	PF06458.16	0.31	13	3.2	300	3.5	0	4.2	4	2	0	4	4	4	0	Mcav_TRINITY_GG_1550_c13_g1~~Mcav_TRINITY_GG_1550_c13_g1_i2.p1 ORF type:3prime_partial len:175 (+),score=42.08 Mcav_TRINITY_GG_1550_c13_g1_i2:24-524(+)
Mcav_TRINITY_GG_42717_c0_g1_i1.p1	Sel1	PF08238.16	0.34	12.8	10.4	300	3.5	0.2	6.1	6	0	0	6	6	6	0	Mcav_TRINITY_GG_42717_c0_g1~~Mcav_TRINITY_GG_42717_c0_g1_i1.p1 ORF type:internal len:244 (+),score=67.02 Mcav_TRINITY_GG_42717_c0_g1_i1:1-729(+)
Mcav_TRINITY_GG_43005_c6_g1_i2.p1	TPR_6	PF13174.10	8.5	8.4	8.9	300	3.6	0.5	5.7	5	1	0	5	5	2	0	Mcav_TRINITY_GG_43005_c6_g1~~Mcav_TRINITY_GG_43005_c6_g1_i2.p1 ORF type:complete len:1317 (+),score=217.28 Mcav_TRINITY_GG_43005_c6_g1_i2:442-3951(+)
Mcav_TRINITY_GG_14664_c0_g1_i1.p1	DUF2752	PF10825.12	0.3	12.4	0.1	290	2.8	0	4	4	0	0	4	4	4	0	Mcav_TRINITY_GG_14664_c0_g1~~Mcav_TRINITY_GG_14664_c0_g1_i1.p1 ORF type:internal len:236 (+),score=37.87 Mcav_TRINITY_GG_14664_c0_g1_i1:1-705(+)
Mcav_TRINITY_GG_27898_c6_g1_i11.p1	DUF5045	PF16464.9	0.064	14.8	0.1	290	3.1	0	3.9	4	0	0	4	4	4	0	Mcav_TRINITY_GG_27898_c6_g1~~Mcav_TRINITY_GG_27898_c6_g1_i11.p1 ORF type:internal len:275 (+),score=65.31 Mcav_TRINITY_GG_27898_c6_g1_i11:3-824(+)
Mcav_TRINITY_GG_6649_c0_g1_i1.p1	Glyoxalase	PF00903.29	0.034	15.7	0.3	290	3.1	0	4.1	2	2	0	3	3	3	0	Mcav_TRINITY_GG_6649_c0_g1~~Mcav_TRINITY_GG_6649_c0_g1_i1.p1 ORF type:complete len:442 (-),score=56.14 Mcav_TRINITY_GG_6649_c0_g1_i1:1697-3022(-)
Mcav_TRINITY_GG_13136_c1_g1_i4.p1	PLDc	PF00614.26	2.2	9.7	2.6	290	3	0	3.3	3	0	0	3	3	3	0	Mcav_TRINITY_GG_13136_c1_g1~~Mcav_TRINITY_GG_13136_c1_g1_i4.p1 ORF type:internal len:104 (-),score=31.83 Mcav_TRINITY_GG_13136_c1_g1_i4:3-311(-)
Mcav_TRINITY_GG_60629_c0_g1_i1.p1	PQQ_3	PF13570.10	0.31	12.8	0.4	290	3.4	0.1	4.3	5	0	0	5	5	4	0	Mcav_TRINITY_GG_60629_c0_g1~~Mcav_TRINITY_GG_60629_c0_g1_i1.p1 ORF type:complete len:588 (+),score=80.41 Mcav_TRINITY_GG_60629_c0_g1_i1:60-1823(+)
Mcav_TRINITY_GG_31567_c1_g1_i1.p1	TPR_17	PF13431.10	1.1	10.9	3.1	290	3.3	0	4.9	5	0	0	5	5	2	0	Mcav_TRINITY_GG_31567_c1_g1~~Mcav_TRINITY_GG_31567_c1_g1_i1.p1 ORF type:complete len:1098 (-),score=147.65 Mcav_TRINITY_GG_31567_c1_g1_i1:1255-4419(-)
Mcav_TRINITY_GG_22566_c5_g1_i1.p1	Uso1_p115_C	PF04871.17	1.6	10.3	17.5	290	3	17.5	2.2	1	1	0	1	1	1	0	Mcav_TRINITY_GG_22566_c5_g1~~Mcav_TRINITY_GG_22566_c5_g1_i1.p1 ORF type:5prime_partial len:136 (-),score=38.33 Mcav_TRINITY_GG_22566_c5_g1_i1:2312-2719(-)
Mcav_TRINITY_GG_15130_c0_g1_i3.p1	DUF2408	PF10303.13	0.036	15.9	3.3	280	3.3	0.1	5.6	5	0	0	5	5	5	0	Mcav_TRINITY_GG_15130_c0_g1~~Mcav_TRINITY_GG_15130_c0_g1_i3.p1 ORF type:5prime_partial len:947 (-),score=159.76 Mcav_TRINITY_GG_15130_c0_g1_i3:140-2980(-)
Mcav_TRINITY_GG_54577_c18_g1_i1.p1	Knl-2-like_dom	PF21506.1	0.33	12.1	0.3	280	2.7	0	4.9	6	0	0	6	6	6	0	Mcav_TRINITY_GG_54577_c18_g1~~Mcav_TRINITY_GG_54577_c18_g1_i1.p1 ORF type:internal len:975 (-),score=220.50 Mcav_TRINITY_GG_54577_c18_g1_i1:1-2922(-)
Mcav_TRINITY_GG_41655_c0_g1_i2.p1	LRR_11	PF18831.5	0.046	14.5	0.4	280	2.4	0	4	4	0	0	4	4	4	0	Mcav_TRINITY_GG_41655_c0_g1~~Mcav_TRINITY_GG_41655_c0_g1_i2.p1 ORF type:internal len:143 (-),score=34.75 Mcav_TRINITY_GG_41655_c0_g1_i2:2-427(-)
Mcav_TRINITY_GG_50805_c31_g1_i1.p1	TPR_14	PF13428.10	0.0057	18.5	2.6	280	3.9	0	5.9	5	2	1	6	6	3	0	Mcav_TRINITY_GG_50805_c31_g1~~Mcav_TRINITY_GG_50805_c31_g1_i1.p1 ORF type:5prime_partial len:735 (-),score=62.49 Mcav_TRINITY_GG_50805_c31_g1_i1:207-2411(-)
Mcav_TRINITY_GG_61970_c4_g1_i2.p1	CbiX	PF01903.21	0.044	15.3	0.6	270	3.1	0	4	4	0	0	4	4	4	0	Mcav_TRINITY_GG_61970_c4_g1~~Mcav_TRINITY_GG_61970_c4_g1_i2.p1 ORF type:internal len:280 (-),score=73.74 Mcav_TRINITY_GG_61970_c4_g1_i2:1-837(-)
Mcav_TRINITY_GG_38019_c0_g1_i1.p1	GSH_synthase	PF03199.19	0.012	17.3	0.5	270	3.3	0	3.9	4	0	0	4	4	4	0	Mcav_TRINITY_GG_38019_c0_g1~~Mcav_TRINITY_GG_38019_c0_g1_i1.p1 ORF type:internal len:142 (+),score=37.17 Mcav_TRINITY_GG_38019_c0_g1_i1:1-423(+)
Mcav_TRINITY_GG_17664_c1_g1_i1.p1	HEF_HK	PF19191.4	2.5	9.8	3.2	270	3.3	0	4.7	5	0	0	5	5	5	0	Mcav_TRINITY_GG_17664_c1_g1~~Mcav_TRINITY_GG_17664_c1_g1_i1.p1 ORF type:complete len:1568 (+),score=320.20 Mcav_TRINITY_GG_17664_c1_g1_i1:117-4820(+)
Mcav_TRINITY_GG_53615_c2_g1_i4.p1	Sel1	PF08238.16	0.34	12.8	10.7	270	3.6	0.1	6.1	7	0	0	7	7	5	0	Mcav_TRINITY_GG_53615_c2_g1~~Mcav_TRINITY_GG_53615_c2_g1_i4.p1 ORF type:internal len:296 (+),score=67.57 Mcav_TRINITY_GG_53615_c2_g1_i4:2-886(+)
Mcav_TRINITY_GG_44804_c0_g1_i3.p1	TPR_6	PF13174.10	0.11	14.4	5.7	270	3.7	0	6.3	7	0	0	7	7	2	0	Mcav_TRINITY_GG_44804_c0_g1~~Mcav_TRINITY_GG_44804_c0_g1_i3.p1 ORF type:internal len:767 (-),score=110.16 Mcav_TRINITY_GG_44804_c0_g1_i3:2-2299(-)
Mcav_TRINITY_GG_27411_c7_g1_i3.p1	WD40	PF00400.36	3.7	9.5	4.8	270	3.6	0.1	5.2	6	1	0	6	6	2	0	Mcav_TRINITY_GG_27411_c7_g1~~Mcav_TRINITY_GG_27411_c7_g1_i3.p1 ORF type:complete len:753 (-),score=113.55 Mcav_TRINITY_GG_27411_c7_g1_i3:765-3023(-)
Mcav_TRINITY_GG_12998_c3_g1_i1.p1	DUF2977	PF11192.12	0.0011	20.3	0	260	3	0	6.4	9	0	0	9	9	6	0	Mcav_TRINITY_GG_12998_c3_g1~~Mcav_TRINITY_GG_12998_c3_g1_i1.p1 ORF type:complete len:1102 (+),score=241.35 Mcav_TRINITY_GG_12998_c3_g1_i1:321-3626(+)
Mcav_TRINITY_GG_28919_c94_g1_i1.p1	F_actin_bind	PF08919.14	0.41	12	2	260	3	0	4.3	3	1	1	4	4	4	0	Mcav_TRINITY_GG_28919_c94_g1~~Mcav_TRINITY_GG_28919_c94_g1_i1.p1 ORF type:complete len:6893 (+),score=911.37 Mcav_TRINITY_GG_28919_c94_g1_i1:680-20680(+)
Mcav_TRINITY_GG_61027_c0_g1_i1.p1	KN_motif	PF12075.12	0.3	12.1	1.8	260	2.8	0	3.8	4	0	0	4	4	4	0	Mcav_TRINITY_GG_61027_c0_g1~~Mcav_TRINITY_GG_61027_c0_g1_i1.p1 ORF type:5prime_partial len:218 (+),score=-6.61 Mcav_TRINITY_GG_61027_c0_g1_i1:2-655(+)
Mcav_TRINITY_GG_15040_c1_g1_i2.p1	LRR_1	PF00560.37	3.6e-05	24.2	5.1	260	3.8	0	9.4	11	0	0	11	11	3	0	Mcav_TRINITY_GG_15040_c1_g1~~Mcav_TRINITY_GG_15040_c1_g1_i2.p1 ORF type:complete len:900 (+),score=164.00 Mcav_TRINITY_GG_15040_c1_g1_i2:86-2701(+)
Mcav_TRINITY_GG_43780_c16_g2_i1.p1	MHB	PF16525.9	0.17	13.3	2.4	260	3.1	0	4.4	5	0	0	5	5	5	0	Mcav_TRINITY_GG_43780_c16_g2~~Mcav_TRINITY_GG_43780_c16_g2_i1.p1 ORF type:3prime_partial len:337 (-),score=17.45 Mcav_TRINITY_GG_43780_c16_g2_i1:3-1010(-)
Mcav_TRINITY_GG_43780_c16_g2_i3.p1	MHB	PF16525.9	0.17	13.3	2.4	260	3.1	0	4.4	5	0	0	5	5	5	0	Mcav_TRINITY_GG_43780_c16_g2~~Mcav_TRINITY_GG_43780_c16_g2_i3.p1 ORF type:3prime_partial len:337 (-),score=17.45 Mcav_TRINITY_GG_43780_c16_g2_i3:3-1010(-)
Mcav_TRINITY_GG_5129_c1_g1_i1.p1	MRP-63	PF14978.10	0.014	17.1	1.2	260	3.4	0	6.5	8	1	0	8	8	8	0	Mcav_TRINITY_GG_5129_c1_g1~~Mcav_TRINITY_GG_5129_c1_g1_i1.p1 ORF type:complete len:363 (+),score=87.19 Mcav_TRINITY_GG_5129_c1_g1_i1:27-1115(+)
Mcav_TRINITY_GG_20141_c14_g1_i4.p1	PLDc	PF00614.26	3.1	9.2	4.9	260	3.1	0.1	3.6	3	0	0	3	3	3	0	Mcav_TRINITY_GG_20141_c14_g1~~Mcav_TRINITY_GG_20141_c14_g1_i4.p1 ORF type:internal len:118 (-),score=33.48 Mcav_TRINITY_GG_20141_c14_g1_i4:3-353(-)
Mcav_TRINITY_GG_20718_c0_g1_i3.p1	SH3_9	PF14604.10	6.7	7.9	3.9	260	2.8	0.1	3.1	3	0	0	3	3	3	0	Mcav_TRINITY_GG_20718_c0_g1~~Mcav_TRINITY_GG_20718_c0_g1_i3.p1 ORF type:internal len:123 (-),score=24.44 Mcav_TRINITY_GG_20718_c0_g1_i3:2-367(-)
Mcav_TRINITY_GG_22984_c83_g1_i4.p1	UBAP2-Lig	PF12478.12	0.043	15.2	0.1	260	3	0	4.7	5	0	0	5	5	5	0	Mcav_TRINITY_GG_22984_c83_g1~~Mcav_TRINITY_GG_22984_c83_g1_i4.p1 ORF type:internal len:375 (+),score=65.07 Mcav_TRINITY_GG_22984_c83_g1_i4:1-1122(+)
Mcav_TRINITY_GG_18861_c1_g1_i1.p1	Ubiq-assoc	PF09145.14	0.55	11.4	1.6	260	2.8	0	3.6	3	1	0	3	3	3	0	Mcav_TRINITY_GG_18861_c1_g1~~Mcav_TRINITY_GG_18861_c1_g1_i1.p1 ORF type:internal len:128 (+),score=40.78 Mcav_TRINITY_GG_18861_c1_g1_i1:2-382(+)
Mcav_TRINITY_GG_13303_c39_g2_i1.p1	WD40	PF00400.36	0.14	14	0.4	260	3.7	0.1	4	3	1	2	5	5	3	0	Mcav_TRINITY_GG_13303_c39_g2~~Mcav_TRINITY_GG_13303_c39_g2_i1.p1 ORF type:5prime_partial len:160 (+),score=22.05 Mcav_TRINITY_GG_13303_c39_g2_i1:3-482(+)
Mcav_TRINITY_GG_40454_c31_g1_i3.p1	ANAPC5	PF12862.11	0.024	15.9	1.8	250	3	0	5.4	4	1	1	6	6	4	0	Mcav_TRINITY_GG_40454_c31_g1~~Mcav_TRINITY_GG_40454_c31_g1_i3.p1 ORF type:3prime_partial len:487 (+),score=98.21 Mcav_TRINITY_GG_40454_c31_g1_i3:225-1682(+)
Mcav_TRINITY_GG_11165_c2_g1_i2.p1	Big_13	PF19077.4	0.098	14.4	0	250	3.5	0	3.9	4	0	0	4	4	4	0	Mcav_TRINITY_GG_11165_c2_g1~~Mcav_TRINITY_GG_11165_c2_g1_i2.p1 ORF type:internal len:512 (-),score=56.13 Mcav_TRINITY_GG_11165_c2_g1_i2:3-1535(-)
Mcav_TRINITY_GG_16902_c78_g1_i4.p1	DUF2752	PF10825.12	0.0013	20	0.9	250	3	0	5	5	0	0	5	5	5	0	Mcav_TRINITY_GG_16902_c78_g1~~Mcav_TRINITY_GG_16902_c78_g1_i4.p1 ORF type:internal len:174 (+),score=40.17 Mcav_TRINITY_GG_16902_c78_g1_i4:1-519(+)
Mcav_TRINITY_GG_10329_c0_g1_i1.p1	DUF2977	PF11192.12	0.0015	19.8	0.1	250	3.1	0.1	5.2	6	0	0	6	6	6	0	Mcav_TRINITY_GG_10329_c0_g1~~Mcav_TRINITY_GG_10329_c0_g1_i1.p1 ORF type:internal len:240 (+),score=52.45 Mcav_TRINITY_GG_10329_c0_g1_i1:2-718(+)
Mcav_TRINITY_GG_54149_c1_g3_i1.p1	DUF3856	PF12968.11	3.5	8.8	6.9	250	2.8	0	5.1	3	2	1	4	4	4	0	Mcav_TRINITY_GG_54149_c1_g3~~Mcav_TRINITY_GG_54149_c1_g3_i1.p1 ORF type:3prime_partial len:1045 (+),score=216.79 Mcav_TRINITY_GG_54149_c1_g3_i1:218-3349(+)
Mcav_TRINITY_GG_7089_c7_g1_i1.p1	DUF4957	PF16318.9	0.73	10.9	3.1	250	2.7	0	4.2	4	1	0	4	4	4	0	Mcav_TRINITY_GG_7089_c7_g1~~Mcav_TRINITY_GG_7089_c7_g1_i1.p1 ORF type:internal len:885 (+),score=69.32 Mcav_TRINITY_GG_7089_c7_g1_i1:2-2653(+)
Mcav_TRINITY_GG_17073_c11_g1_i1.p1	NfeD	PF01957.22	0.71	11.6	1.5	250	3.4	0	3.9	4	0	0	4	4	4	0	Mcav_TRINITY_GG_17073_c11_g1~~Mcav_TRINITY_GG_17073_c11_g1_i1.p1 ORF type:complete len:336 (-),score=35.77 Mcav_TRINITY_GG_17073_c11_g1_i1:1685-2692(-)
Mcav_TRINITY_GG_60808_c1_g1_i2.p1	NSF	PF02071.24	0.33	13	1.4	250	4.4	0	3.6	4	0	0	4	4	4	0	Mcav_TRINITY_GG_60808_c1_g1~~Mcav_TRINITY_GG_60808_c1_g1_i2.p1 ORF type:internal len:106 (+),score=17.19 Mcav_TRINITY_GG_60808_c1_g1_i2:3-317(+)
Mcav_TRINITY_GG_16511_c31_g1_i6.p1	Peptidase_S80	PF20034.3	0.19	12.1	0.1	250	1.9	0	3.8	1	1	4	5	5	5	0	Mcav_TRINITY_GG_16511_c31_g1~~Mcav_TRINITY_GG_16511_c31_g1_i6.p1 ORF type:5prime_partial len:239 (+),score=14.54 Mcav_TRINITY_GG_16511_c31_g1_i6:1-717(+)
Mcav_TRINITY_GG_7250_c0_g1_i1.p1	PsaM	PF07465.17	0.34	11.9	0.1	250	2.7	0	3.1	3	0	0	3	3	3	0	Mcav_TRINITY_GG_7250_c0_g1~~Mcav_TRINITY_GG_7250_c0_g1_i1.p1 ORF type:internal len:177 (+),score=36.62 Mcav_TRINITY_GG_7250_c0_g1_i1:3-530(+)
Mcav_TRINITY_GG_35598_c0_g1_i1.p1	Sel1	PF08238.16	0.43	12.5	3.1	250	3.7	0.4	3.6	3	1	0	3	3	3	0	Mcav_TRINITY_GG_35598_c0_g1~~Mcav_TRINITY_GG_35598_c0_g1_i1.p1 ORF type:internal len:116 (-),score=27.43 Mcav_TRINITY_GG_35598_c0_g1_i1:3-347(-)
Mcav_TRINITY_GG_38019_c0_g1_i1.p1	Sod_Fe_C	PF02777.22	0.3	12.4	0.1	250	3	0	3	3	0	0	3	3	3	0	Mcav_TRINITY_GG_38019_c0_g1~~Mcav_TRINITY_GG_38019_c0_g1_i1.p1 ORF type:internal len:142 (+),score=37.17 Mcav_TRINITY_GG_38019_c0_g1_i1:1-423(+)
Mcav_TRINITY_GG_57137_c0_g1_i1.p2	SspK	PF08176.16	0.13	13.8	0.6	250	3.3	0	4.5	6	0	0	6	6	6	0	Mcav_TRINITY_GG_57137_c0_g1~~Mcav_TRINITY_GG_57137_c0_g1_i1.p2 ORF type:internal len:102 (+),score=1.15 Mcav_TRINITY_GG_57137_c0_g1_i1:3-305(+)
Mcav_TRINITY_GG_40479_c130_g3_i3.p1	TPR_8	PF13181.10	0.01	17.1	4.9	250	3.5	0	6.2	5	1	1	6	6	4	0	Mcav_TRINITY_GG_40479_c130_g3~~Mcav_TRINITY_GG_40479_c130_g3_i3.p1 ORF type:5prime_partial len:575 (-),score=125.44 Mcav_TRINITY_GG_40479_c130_g3_i3:4228-5952(-)
Mcav_TRINITY_GG_13303_c39_g2_i4.p1	WD40	PF00400.36	0.11	14.4	1.3	250	3.8	0	4.4	3	1	1	4	4	3	0	Mcav_TRINITY_GG_13303_c39_g2~~Mcav_TRINITY_GG_13303_c39_g2_i4.p1 ORF type:5prime_partial len:160 (+),score=25.79 Mcav_TRINITY_GG_13303_c39_g2_i4:3-482(+)
Mcav_TRINITY_GG_55684_c4_g1_i1.p1	ZapB	PF06005.16	3.6	9.4	7.2	250	3.5	7.2	2.4	1	1	0	1	1	1	0	Mcav_TRINITY_GG_55684_c4_g1~~Mcav_TRINITY_GG_55684_c4_g1_i1.p1 ORF type:internal len:267 (-),score=78.23 Mcav_TRINITY_GG_55684_c4_g1_i1:2-799(-)
Mcav_TRINITY_GG_47596_c2_g1_i2.p1	zf-RING_2	PF13639.10	3	9.4	9.4	250	3.3	9.7	2.7	2	1	0	2	2	2	0	Mcav_TRINITY_GG_47596_c2_g1~~Mcav_TRINITY_GG_47596_c2_g1_i2.p1 ORF type:complete len:189 (-),score=19.87 Mcav_TRINITY_GG_47596_c2_g1_i2:83-649(-)
Mcav_TRINITY_GG_31548_c0_g1_i2.p1	DUF2752	PF10825.12	0.17	13.2	1	240	3.1	0	4.1	4	0	0	4	4	4	0	Mcav_TRINITY_GG_31548_c0_g1~~Mcav_TRINITY_GG_31548_c0_g1_i2.p1 ORF type:internal len:369 (-),score=62.12 Mcav_TRINITY_GG_31548_c0_g1_i2:1-1104(-)
Mcav_TRINITY_GG_42717_c0_g1_i1.p1	DUF4810	PF16068.9	0.36	12.6	5.8	240	3.5	0	4.7	4	2	1	5	5	5	0	Mcav_TRINITY_GG_42717_c0_g1~~Mcav_TRINITY_GG_42717_c0_g1_i1.p1 ORF type:internal len:244 (+),score=67.02 Mcav_TRINITY_GG_42717_c0_g1_i1:1-729(+)
Mcav_TRINITY_GG_24305_c0_g1_i1.p1	Fis1_TPR_C	PF14853.10	1.1	10.8	4.1	240	3.2	0	3.8	4	0	0	4	4	3	0	Mcav_TRINITY_GG_24305_c0_g1~~Mcav_TRINITY_GG_24305_c0_g1_i1.p1 ORF type:internal len:192 (-),score=45.30 Mcav_TRINITY_GG_24305_c0_g1_i1:2-574(-)
Mcav_TRINITY_GG_43220_c130_g1_i1.p1	GPHH	PF16905.9	0.25	12.5	0	240	2.9	0	3.8	4	0	0	4	4	4	0	Mcav_TRINITY_GG_43220_c130_g1~~Mcav_TRINITY_GG_43220_c130_g1_i1.p1 ORF type:complete len:327 (+),score=81.30 Mcav_TRINITY_GG_43220_c130_g1_i1:73-1053(+)
Mcav_TRINITY_GG_23658_c0_g1_i1.p1	LRR_1	PF00560.37	0.013	16.6	11	240	3.9	0	9.3	11	0	0	11	11	3	0	Mcav_TRINITY_GG_23658_c0_g1~~Mcav_TRINITY_GG_23658_c0_g1_i1.p1 ORF type:5prime_partial len:424 (+),score=26.58 Mcav_TRINITY_GG_23658_c0_g1_i1:3-1274(+)
Mcav_TRINITY_GG_56112_c12_g1_i3.p1	PPR	PF01535.24	5.3	8.7	7.9	240	3.5	0	5.1	6	0	0	6	6	3	0	Mcav_TRINITY_GG_56112_c12_g1~~Mcav_TRINITY_GG_56112_c12_g1_i3.p1 ORF type:5prime_partial len:370 (+),score=57.39 Mcav_TRINITY_GG_56112_c12_g1_i3:3-1112(+)
Mcav_TRINITY_GG_61532_c100_g1_i1.p1	PPR_2	PF13041.10	1.1	10.6	2.8	240	3.2	0	4.6	4	0	0	4	4	4	0	Mcav_TRINITY_GG_61532_c100_g1~~Mcav_TRINITY_GG_61532_c100_g1_i1.p1 ORF type:complete len:518 (-),score=113.40 Mcav_TRINITY_GG_61532_c100_g1_i1:1429-2982(-)
Mcav_TRINITY_GG_7072_c6_g1_i10.p1	PRD1_DD	PF11087.12	0.59	11.1	0.6	240	2.7	0	4.1	4	0	0	4	4	4	0	Mcav_TRINITY_GG_7072_c6_g1~~Mcav_TRINITY_GG_7072_c6_g1_i10.p1 ORF type:complete len:1489 (+),score=254.60 Mcav_TRINITY_GG_7072_c6_g1_i10:168-4634(+)
Mcav_TRINITY_GG_7072_c6_g1_i1.p1	PRD1_DD	PF11087.12	0.59	11.1	0.6	240	2.7	0	4.1	4	0	0	4	4	4	0	Mcav_TRINITY_GG_7072_c6_g1~~Mcav_TRINITY_GG_7072_c6_g1_i1.p1 ORF type:complete len:1489 (+),score=253.92 Mcav_TRINITY_GG_7072_c6_g1_i1:168-4634(+)
Mcav_TRINITY_GG_7072_c6_g1_i11.p1	PRD1_DD	PF11087.12	0.59	11.1	0.6	240	2.7	0	4.1	4	0	0	4	4	4	0	Mcav_TRINITY_GG_7072_c6_g1~~Mcav_TRINITY_GG_7072_c6_g1_i11.p1 ORF type:complete len:1489 (+),score=253.72 Mcav_TRINITY_GG_7072_c6_g1_i11:168-4634(+)
Mcav_TRINITY_GG_53195_c28_g1_i10.p1	Sel1	PF08238.16	0.63	11.9	20.8	240	3.8	0.1	8.6	10	0	0	10	10	7	0	Mcav_TRINITY_GG_53195_c28_g1~~Mcav_TRINITY_GG_53195_c28_g1_i10.p1 ORF type:5prime_partial len:895 (-),score=162.60 Mcav_TRINITY_GG_53195_c28_g1_i10:5727-8411(-)
Mcav_TRINITY_GG_13929_c13_g1_i6.p1	TPR_19	PF14559.10	2.5	9.7	5.3	240	3.3	0	3.7	3	1	0	3	3	3	0	Mcav_TRINITY_GG_13929_c13_g1~~Mcav_TRINITY_GG_13929_c13_g1_i6.p1 ORF type:3prime_partial len:856 (+),score=119.08 Mcav_TRINITY_GG_13929_c13_g1_i6:1539-4103(+)
Mcav_TRINITY_GG_46398_c14_g2_i1.p1	TPR_6	PF13174.10	0.6	12	1.8	240	3.9	0	5	6	0	0	6	6	2	0	Mcav_TRINITY_GG_46398_c14_g2~~Mcav_TRINITY_GG_46398_c14_g2_i1.p1 ORF type:5prime_partial len:996 (+),score=204.22 Mcav_TRINITY_GG_46398_c14_g2_i1:1-2988(+)
Mcav_TRINITY_GG_22566_c5_g1_i3.p1	YtxH	PF12732.11	9.2	8	8	240	3.5	8	2.3	1	1	0	1	1	1	0	Mcav_TRINITY_GG_22566_c5_g1~~Mcav_TRINITY_GG_22566_c5_g1_i3.p1 ORF type:5prime_partial len:105 (-),score=37.76 Mcav_TRINITY_GG_22566_c5_g1_i3:104-418(-)
Mcav_TRINITY_GG_22984_c83_g1_i4.p1	Biotin_lipoyl_2	PF13533.10	0.49	11.4	0.8	230	2.8	0	4.4	5	0	0	5	5	5	0	Mcav_TRINITY_GG_22984_c83_g1~~Mcav_TRINITY_GG_22984_c83_g1_i4.p1 ORF type:internal len:375 (+),score=65.07 Mcav_TRINITY_GG_22984_c83_g1_i4:1-1122(+)
Mcav_TRINITY_GG_6649_c0_g1_i1.p1	DUF3310	PF11753.12	1.7	10	3.4	230	3.2	0.1	4.2	4	0	0	4	4	4	0	Mcav_TRINITY_GG_6649_c0_g1~~Mcav_TRINITY_GG_6649_c0_g1_i1.p1 ORF type:complete len:442 (-),score=56.14 Mcav_TRINITY_GG_6649_c0_g1_i1:1697-3022(-)
Mcav_TRINITY_GG_36332_c4_g1_i1.p1	DUF6181	PF19679.3	0.035	15.3	0.4	230	2.9	0	4.2	3	1	0	4	4	4	0	Mcav_TRINITY_GG_36332_c4_g1~~Mcav_TRINITY_GG_36332_c4_g1_i1.p1 ORF type:5prime_partial len:690 (+),score=107.20 Mcav_TRINITY_GG_36332_c4_g1_i1:3-2072(+)
Mcav_TRINITY_GG_54406_c0_g1_i4.p1	DUF6247	PF19760.3	0.59	11.6	1.6	230	3.3	0	3.4	3	1	0	3	3	3	0	Mcav_TRINITY_GG_54406_c0_g1~~Mcav_TRINITY_GG_54406_c0_g1_i4.p1 ORF type:internal len:167 (+),score=30.24 Mcav_TRINITY_GG_54406_c0_g1_i4:1-498(+)
Mcav_TRINITY_GG_56276_c13_g1_i3.p1	GSH_synthase	PF03199.19	6	8.7	4.6	230	3.6	0	4	5	0	0	5	5	5	0	Mcav_TRINITY_GG_56276_c13_g1~~Mcav_TRINITY_GG_56276_c13_g1_i3.p1 ORF type:internal len:288 (+),score=56.60 Mcav_TRINITY_GG_56276_c13_g1_i3:2-862(+)
Mcav_TRINITY_GG_52765_c7_g1_i2.p1	Interfer-bind	PF09294.14	0.0024	19.3	0.5	230	3.3	0	6.5	8	0	0	8	8	6	0	Mcav_TRINITY_GG_52765_c7_g1~~Mcav_TRINITY_GG_52765_c7_g1_i2.p1 ORF type:5prime_partial len:2022 (-),score=275.54 Mcav_TRINITY_GG_52765_c7_g1_i2:945-7010(-)
Mcav_TRINITY_GG_12411_c11_g1_i1.p1	LRR_1	PF00560.37	2e-05	25	0.2	230	3.9	0	6.2	6	0	0	6	6	5	0	Mcav_TRINITY_GG_12411_c11_g1~~Mcav_TRINITY_GG_12411_c11_g1_i1.p1 ORF type:3prime_partial len:823 (+),score=312.12 Mcav_TRINITY_GG_12411_c11_g1_i1:73-2466(+)
Mcav_TRINITY_GG_18688_c92_g1_i1.p1	PKD_3	PF16820.9	3.1	8.9	5.9	230	2.9	0	6	6	0	0	6	6	6	0	Mcav_TRINITY_GG_18688_c92_g1~~Mcav_TRINITY_GG_18688_c92_g1_i1.p1 ORF type:internal len:3853 (+),score=1052.89 Mcav_TRINITY_GG_18688_c92_g1_i1:2-11557(+)
Mcav_TRINITY_GG_2364_c1_g1_i1.p1	Potassium_chann	PF11404.12	6.1	7.8	4.3	230	2.8	0.1	3.1	3	0	0	3	3	3	0	Mcav_TRINITY_GG_2364_c1_g1~~Mcav_TRINITY_GG_2364_c1_g1_i1.p1 ORF type:complete len:406 (+),score=161.77 Mcav_TRINITY_GG_2364_c1_g1_i1:194-1411(+)
Mcav_TRINITY_GG_58326_c2_g1_i3.p1	PPR	PF01535.24	0.33	12.5	0.4	230	3.6	0	3.1	3	0	0	3	3	3	0	Mcav_TRINITY_GG_58326_c2_g1~~Mcav_TRINITY_GG_58326_c2_g1_i3.p1 ORF type:internal len:127 (-),score=33.81 Mcav_TRINITY_GG_58326_c2_g1_i3:1-378(-)
Mcav_TRINITY_GG_31550_c1_g1_i1.p1	PPR	PF01535.24	4.3	9	7.6	230	3.6	0.1	5.7	5	0	0	5	5	3	0	Mcav_TRINITY_GG_31550_c1_g1~~Mcav_TRINITY_GG_31550_c1_g1_i1.p1 ORF type:complete len:1043 (-),score=174.71 Mcav_TRINITY_GG_31550_c1_g1_i1:631-3627(-)
Mcav_TRINITY_GG_41014_c8_g1_i2.p1	TBD	PF12845.11	0.16	13.1	0	230	2.9	0	3.2	3	0	0	3	3	3	0	Mcav_TRINITY_GG_41014_c8_g1~~Mcav_TRINITY_GG_41014_c8_g1_i2.p1 ORF type:internal len:188 (-),score=55.75 Mcav_TRINITY_GG_41014_c8_g1_i2:3-563(-)
Mcav_TRINITY_GG_45950_c17_g3_i8.p1	TPR_4	PF07721.18	0.032	16	0	230	4.1	0	3.8	4	0	0	4	4	3	0	Mcav_TRINITY_GG_45950_c17_g3~~Mcav_TRINITY_GG_45950_c17_g3_i8.p1 ORF type:internal len:173 (+),score=31.18 Mcav_TRINITY_GG_45950_c17_g3_i8:2-517(+)
Mcav_TRINITY_GG_60133_c7_g1_i2.p1	TPR_4	PF07721.18	0.14	14.1	0	230	4.1	0.1	3.8	3	0	0	3	3	3	0	Mcav_TRINITY_GG_60133_c7_g1~~Mcav_TRINITY_GG_60133_c7_g1_i2.p1 ORF type:internal len:212 (+),score=33.16 Mcav_TRINITY_GG_60133_c7_g1_i2:1-633(+)
Mcav_TRINITY_GG_16902_c78_g1_i4.p1	Type_III_YscX	PF09474.14	0.39	12.3	0.3	230	3.3	0	3.6	3	1	1	4	4	4	0	Mcav_TRINITY_GG_16902_c78_g1~~Mcav_TRINITY_GG_16902_c78_g1_i4.p1 ORF type:internal len:174 (+),score=40.17 Mcav_TRINITY_GG_16902_c78_g1_i4:1-519(+)
Mcav_TRINITY_GG_48125_c0_g1_i1.p1	VEK-30	PF12107.12	6.4	8.1	8	230	3.1	8	2.3	1	1	0	1	1	1	0	Mcav_TRINITY_GG_48125_c0_g1~~Mcav_TRINITY_GG_48125_c0_g1_i1.p1 ORF type:internal len:105 (-),score=17.94 Mcav_TRINITY_GG_48125_c0_g1_i1:3-314(-)
Mcav_TRINITY_GG_50772_c0_g1_i2.p1	zf-IS66	PF13005.11	1.2	10.8	2.5	230	3.5	0.1	3.2	3	0	0	3	3	3	0	Mcav_TRINITY_GG_50772_c0_g1~~Mcav_TRINITY_GG_50772_c0_g1_i2.p1 ORF type:internal len:137 (-),score=29.30 Mcav_TRINITY_GG_50772_c0_g1_i2:1-408(-)
Mcav_TRINITY_GG_6528_c33_g1_i1.p1	DASH_Spc19	PF08287.15	4.7	8.3	8.6	220	2.9	5	3.7	3	1	0	3	3	3	0	Mcav_TRINITY_GG_6528_c33_g1~~Mcav_TRINITY_GG_6528_c33_g1_i1.p1 ORF type:complete len:1140 (-),score=168.73 Mcav_TRINITY_GG_6528_c33_g1_i1:1397-4816(-)
Mcav_TRINITY_GG_9929_c0_g1_i1.p1	DUF2201	PF09967.13	0.19	13	4.6	220	3.2	0	6.3	6	0	0	6	6	6	0	Mcav_TRINITY_GG_9929_c0_g1~~Mcav_TRINITY_GG_9929_c0_g1_i1.p1 ORF type:complete len:1747 (+),score=227.55 Mcav_TRINITY_GG_9929_c0_g1_i1:628-5241(+)
Mcav_TRINITY_GG_38212_c0_g1_i1.p1	DUF2975	PF11188.12	4.2	8.5	6.7	220	2.9	6.7	2.2	1	1	0	1	1	1	0	Mcav_TRINITY_GG_38212_c0_g1~~Mcav_TRINITY_GG_38212_c0_g1_i1.p1 ORF type:5prime_partial len:190 (+),score=3.68 Mcav_TRINITY_GG_38212_c0_g1_i1:3-572(+)
Mcav_TRINITY_GG_43972_c1_g1_i1.p1	DUF3253	PF11625.12	0.37	12.3	0.2	220	3.4	0	3.5	3	0	0	3	3	3	0	Mcav_TRINITY_GG_43972_c1_g1~~Mcav_TRINITY_GG_43972_c1_g1_i1.p1 ORF type:complete len:1154 (+),score=151.23 Mcav_TRINITY_GG_43972_c1_g1_i1:1934-5395(+)
Mcav_TRINITY_GG_16552_c2_g1_i1.p1	DUF4140	PF13600.10	8.1	8.2	8.2	220	3.6	8.2	2.4	1	1	0	1	1	1	0	Mcav_TRINITY_GG_16552_c2_g1~~Mcav_TRINITY_GG_16552_c2_g1_i1.p1 ORF type:complete len:210 (+),score=49.10 Mcav_TRINITY_GG_16552_c2_g1_i1:23-631(+)
Mcav_TRINITY_GG_56786_c0_g1_i2.p1	DUF4810	PF16068.9	0.13	14	3.2	220	3.7	0.1	4.4	2	2	1	4	4	4	0	Mcav_TRINITY_GG_56786_c0_g1~~Mcav_TRINITY_GG_56786_c0_g1_i2.p1 ORF type:internal len:682 (+),score=116.63 Mcav_TRINITY_GG_56786_c0_g1_i2:2-2044(+)
Mcav_TRINITY_GG_56105_c0_g1_i2.p1	DUF4810	PF16068.9	0.14	13.9	0.7	220	3.6	0	3	3	0	0	3	3	3	0	Mcav_TRINITY_GG_56105_c0_g1~~Mcav_TRINITY_GG_56105_c0_g1_i2.p1 ORF type:internal len:128 (-),score=27.47 Mcav_TRINITY_GG_56105_c0_g1_i2:1-381(-)
Mcav_TRINITY_GG_31508_c4_g1_i1.p1	DUF6507	PF20117.3	1.5	10.6	5.5	220	3.6	0.1	3.6	2	1	1	3	3	3	0	Mcav_TRINITY_GG_31508_c4_g1~~Mcav_TRINITY_GG_31508_c4_g1_i1.p1 ORF type:complete len:308 (-),score=109.11 Mcav_TRINITY_GG_31508_c4_g1_i1:982-1905(-)
Mcav_TRINITY_GG_1449_c5_g1_i1.p1	H-kinase_dim	PF02895.18	1.1	11	5.9	220	3.6	5.9	2.7	1	1	0	1	1	1	0	Mcav_TRINITY_GG_1449_c5_g1~~Mcav_TRINITY_GG_1449_c5_g1_i1.p1 ORF type:complete len:200 (-),score=30.03 Mcav_TRINITY_GG_1449_c5_g1_i1:1561-2160(-)
Mcav_TRINITY_GG_1014_c1_g1_i1.p1	LRR_2	PF07723.17	9	8.4	8.2	220	4	0.1	3.6	4	0	0	4	4	3	0	Mcav_TRINITY_GG_1014_c1_g1~~Mcav_TRINITY_GG_1014_c1_g1_i1.p1 ORF type:internal len:152 (-),score=20.81 Mcav_TRINITY_GG_1014_c1_g1_i1:3-455(-)
Mcav_TRINITY_GG_41655_c0_g1_i2.p1	MT0933_antitox	PF14013.10	7	8.2	6.1	220	3.4	0.1	3.6	4	0	0	4	4	4	0	Mcav_TRINITY_GG_41655_c0_g1~~Mcav_TRINITY_GG_41655_c0_g1_i2.p1 ORF type:internal len:143 (-),score=34.75 Mcav_TRINITY_GG_41655_c0_g1_i2:2-427(-)
Mcav_TRINITY_GG_16218_c0_g1_i1.p1	Rrp40_N	PF18311.5	8.5	7.4	5.8	220	2.9	0.1	4.7	6	0	0	6	6	6	0	Mcav_TRINITY_GG_16218_c0_g1~~Mcav_TRINITY_GG_16218_c0_g1_i1.p1 ORF type:3prime_partial len:1531 (-),score=357.68 Mcav_TRINITY_GG_16218_c0_g1_i1:1-4590(-)
Mcav_TRINITY_GG_58753_c4_g1_i5.p1	T3SS_ExsE	PF18286.5	0.58	11.4	3.4	220	3.1	0	3.8	4	0	0	4	4	4	0	Mcav_TRINITY_GG_58753_c4_g1~~Mcav_TRINITY_GG_58753_c4_g1_i5.p1 ORF type:internal len:103 (-),score=18.00 Mcav_TRINITY_GG_58753_c4_g1_i5:2-307(-)
Mcav_TRINITY_GG_40479_c130_g3_i1.p1	TPR_8	PF13181.10	0.012	17	0.3	220	3.6	0	4.7	3	1	1	4	4	3	0	Mcav_TRINITY_GG_40479_c130_g3~~Mcav_TRINITY_GG_40479_c130_g3_i1.p1 ORF type:complete len:494 (-),score=103.97 Mcav_TRINITY_GG_40479_c130_g3_i1:4228-5709(-)
Mcav_TRINITY_GG_38017_c0_g1_i1.p1	Vta1_C	PF18097.5	0.85	10.5	5.6	220	2.8	0	5.1	5	0	0	5	5	5	0	Mcav_TRINITY_GG_38017_c0_g1~~Mcav_TRINITY_GG_38017_c0_g1_i1.p1 ORF type:complete len:757 (+),score=106.48 Mcav_TRINITY_GG_38017_c0_g1_i1:74-2344(+)
Mcav_TRINITY_GG_22369_c3_g1_i1.p1	Wheel	PF18972.4	0.26	12.8	0	220	3.4	0	4.1	4	0	0	4	4	3	0	Mcav_TRINITY_GG_22369_c3_g1~~Mcav_TRINITY_GG_22369_c3_g1_i1.p1 ORF type:3prime_partial len:1015 (-),score=174.34 Mcav_TRINITY_GG_22369_c3_g1_i1:1-2874(-)
Mcav_TRINITY_GG_49601_c116_g1_i1.p1	ANAPC4_WD40	PF12894.11	0.63	11.5	1.3	210	3.4	0	4.1	3	2	1	4	4	3	0	Mcav_TRINITY_GG_49601_c116_g1~~Mcav_TRINITY_GG_49601_c116_g1_i1.p1 ORF type:complete len:652 (-),score=97.51 Mcav_TRINITY_GG_49601_c116_g1_i1:2300-4255(-)
Mcav_TRINITY_GG_56112_c11_g1_i1.p1	ANAPC5	PF12862.11	0.004	18.4	0	210	3.3	0	5.5	3	2	3	6	6	6	0	Mcav_TRINITY_GG_56112_c11_g1~~Mcav_TRINITY_GG_56112_c11_g1_i1.p1 ORF type:5prime_partial len:368 (+),score=77.73 Mcav_TRINITY_GG_56112_c11_g1_i1:3-1106(+)
Mcav_TRINITY_GG_35498_c29_g1_i4.p1	Big_12	PF19078.4	0.2	13.1	0	210	3.4	0	3.8	4	0	0	4	4	4	0	Mcav_TRINITY_GG_35498_c29_g1~~Mcav_TRINITY_GG_35498_c29_g1_i4.p1 ORF type:5prime_partial len:350 (-),score=32.64 Mcav_TRINITY_GG_35498_c29_g1_i4:68-1117(-)
Mcav_TRINITY_GG_4816_c11_g1_i3.p1	Big_6	PF17936.5	0.12	13.9	1.1	210	3.5	0	3.7	3	0	0	3	3	3	0	Mcav_TRINITY_GG_4816_c11_g1~~Mcav_TRINITY_GG_4816_c11_g1_i3.p1 ORF type:complete len:366 (-),score=77.73 Mcav_TRINITY_GG_4816_c11_g1_i3:2421-3518(-)
Mcav_TRINITY_GG_42290_c29_g1_i10.p1	Big_9	PF17963.5	0.1	14.5	8.1	210	3.9	0	6.4	6	0	0	6	6	6	0	Mcav_TRINITY_GG_42290_c29_g1~~Mcav_TRINITY_GG_42290_c29_g1_i10.p1 ORF type:internal len:1284 (+),score=250.12 Mcav_TRINITY_GG_42290_c29_g1_i10:2-3850(+)
Mcav_TRINITY_GG_42290_c29_g1_i13.p1	Big_9	PF17963.5	0.12	14.3	8.2	210	3.9	0	6.4	6	0	0	6	6	6	0	Mcav_TRINITY_GG_42290_c29_g1~~Mcav_TRINITY_GG_42290_c29_g1_i13.p1 ORF type:internal len:1325 (+),score=259.00 Mcav_TRINITY_GG_42290_c29_g1_i13:2-3973(+)
Mcav_TRINITY_GG_2329_c4_g1_i1.p1	Chlorosome_CsmC	PF11098.12	0.76	11	3.4	210	3.1	7.4	2.6	2	1	0	2	2	2	0	Mcav_TRINITY_GG_2329_c4_g1~~Mcav_TRINITY_GG_2329_c4_g1_i1.p1 ORF type:complete len:4480 (-),score=408.61 Mcav_TRINITY_GG_2329_c4_g1_i1:389-13114(-)
Mcav_TRINITY_GG_59522_c3_g1_i1.p1	CODH_A_N	PF18537.5	0.069	14.4	0	210	3.2	0	4.8	6	1	1	7	7	5	0	Mcav_TRINITY_GG_59522_c3_g1~~Mcav_TRINITY_GG_59522_c3_g1_i1.p1 ORF type:5prime_partial len:906 (+),score=168.32 Mcav_TRINITY_GG_59522_c3_g1_i1:2-2719(+)
Mcav_TRINITY_GG_29978_c1_g1_i1.p1	COG4_N	PF20663.1	0.74	11.1	1.5	210	3.2	0.1	4	4	1	0	5	5	5	0	Mcav_TRINITY_GG_29978_c1_g1~~Mcav_TRINITY_GG_29978_c1_g1_i1.p1 ORF type:internal len:257 (+),score=66.74 Mcav_TRINITY_GG_29978_c1_g1_i1:2-769(+)
Mcav_TRINITY_GG_40727_c1_g2_i4.p1	Crystall_2	PF09076.14	0.64	11.2	1.7	210	3.1	0	3	3	0	0	3	3	3	0	Mcav_TRINITY_GG_40727_c1_g2~~Mcav_TRINITY_GG_40727_c1_g2_i4.p1 ORF type:internal len:125 (+),score=33.64 Mcav_TRINITY_GG_40727_c1_g2_i4:2-373(+)
Mcav_TRINITY_GG_18861_c1_g1_i1.p1	DBD_Tnp_Mut	PF03108.19	0.22	12.4	0	210	2.9	0	3	3	0	0	3	3	3	0	Mcav_TRINITY_GG_18861_c1_g1~~Mcav_TRINITY_GG_18861_c1_g1_i1.p1 ORF type:internal len:128 (+),score=40.78 Mcav_TRINITY_GG_18861_c1_g1_i1:2-382(+)
Mcav_TRINITY_GG_15199_c38_g3_i1.p1	DUF2752	PF10825.12	0.18	13.1	0.3	210	3.3	0	3.2	3	0	0	3	3	3	0	Mcav_TRINITY_GG_15199_c38_g3~~Mcav_TRINITY_GG_15199_c38_g3_i1.p1 ORF type:internal len:152 (-),score=25.48 Mcav_TRINITY_GG_15199_c38_g3_i1:1-453(-)
Mcav_TRINITY_GG_58753_c4_g1_i5.p1	FAM25	PF15825.9	2	10	5.3	210	3.5	0	3.6	4	0	0	4	4	4	0	Mcav_TRINITY_GG_58753_c4_g1~~Mcav_TRINITY_GG_58753_c4_g1_i5.p1 ORF type:internal len:103 (-),score=18.00 Mcav_TRINITY_GG_58753_c4_g1_i5:2-307(-)
Mcav_TRINITY_GG_38019_c0_g1_i1.p1	Fis1_TPR_C	PF14853.10	0.18	13.2	1.1	210	3.4	0	3.2	3	0	0	3	3	3	0	Mcav_TRINITY_GG_38019_c0_g1~~Mcav_TRINITY_GG_38019_c0_g1_i1.p1 ORF type:internal len:142 (+),score=37.17 Mcav_TRINITY_GG_38019_c0_g1_i1:1-423(+)
Mcav_TRINITY_GG_13257_c5_g1_i2.p1	Flavi_E_stem	PF21659.1	0.27	12.9	0.1	210	3.6	0	4.1	4	0	0	4	4	3	0	Mcav_TRINITY_GG_13257_c5_g1~~Mcav_TRINITY_GG_13257_c5_g1_i2.p1 ORF type:complete len:1239 (+),score=241.18 Mcav_TRINITY_GG_13257_c5_g1_i2:219-3935(+)
Mcav_TRINITY_GG_45950_c17_g3_i8.p1	GP46	PF07409.16	0.052	14.7	0.1	210	3.2	0	3.7	1	1	3	4	4	4	0	Mcav_TRINITY_GG_45950_c17_g3~~Mcav_TRINITY_GG_45950_c17_g3_i8.p1 ORF type:internal len:173 (+),score=31.18 Mcav_TRINITY_GG_45950_c17_g3_i8:2-517(+)
Mcav_TRINITY_GG_21836_c0_g1_i1.p1	GSH_synthase	PF03199.19	0.34	12.7	0.2	210	3.7	0	3.4	4	0	0	4	4	4	0	Mcav_TRINITY_GG_21836_c0_g1~~Mcav_TRINITY_GG_21836_c0_g1_i1.p1 ORF type:internal len:168 (+),score=40.99 Mcav_TRINITY_GG_21836_c0_g1_i1:3-503(+)
Mcav_TRINITY_GG_38019_c0_g1_i1.p1	HnRNPA1_LC	PF11627.12	3.9	9.1	6.3	210	3.6	0	3.5	3	1	0	3	3	3	0	Mcav_TRINITY_GG_38019_c0_g1~~Mcav_TRINITY_GG_38019_c0_g1_i1.p1 ORF type:internal len:142 (+),score=37.17 Mcav_TRINITY_GG_38019_c0_g1_i1:1-423(+)
Mcav_TRINITY_GG_43488_c1_g1_i2.p1	LIFR_D2	PF17971.5	4.4	8.8	5.2	210	3.4	0.1	3.1	3	0	0	3	3	3	0	Mcav_TRINITY_GG_43488_c1_g1~~Mcav_TRINITY_GG_43488_c1_g1_i2.p1 ORF type:5prime_partial len:200 (-),score=34.54 Mcav_TRINITY_GG_43488_c1_g1_i2:54-653(-)
Mcav_TRINITY_GG_41655_c0_g1_i2.p1	Nore1-SARAH	PF16517.9	1.4	10.1	3.2	210	3.1	0.1	3.1	3	0	0	3	3	3	0	Mcav_TRINITY_GG_41655_c0_g1~~Mcav_TRINITY_GG_41655_c0_g1_i2.p1 ORF type:internal len:143 (-),score=34.75 Mcav_TRINITY_GG_41655_c0_g1_i2:2-427(-)
Mcav_TRINITY_GG_30850_c5_g1_i1.p1	PD40	PF07676.16	5.2	8.4	4.6	210	3.2	0	3.4	3	0	0	3	3	3	0	Mcav_TRINITY_GG_30850_c5_g1~~Mcav_TRINITY_GG_30850_c5_g1_i1.p1 ORF type:complete len:346 (+),score=65.45 Mcav_TRINITY_GG_30850_c5_g1_i1:141-1178(+)
Mcav_TRINITY_GG_59604_c9_g1_i2.p1	PQQ_3	PF13570.10	0.18	13.5	0.1	210	3.8	0.1	4.5	5	0	0	5	5	4	0	Mcav_TRINITY_GG_59604_c9_g1~~Mcav_TRINITY_GG_59604_c9_g1_i2.p1 ORF type:5prime_partial len:557 (-),score=95.41 Mcav_TRINITY_GG_59604_c9_g1_i2:1057-2727(-)
Mcav_TRINITY_GG_9139_c1_g1_i1.p1	Reg_prop	PF07494.15	0.3	12.6	0.6	210	3.9	0.2	3.7	3	0	0	3	3	3	0	Mcav_TRINITY_GG_9139_c1_g1~~Mcav_TRINITY_GG_9139_c1_g1_i1.p1 ORF type:5prime_partial len:1259 (-),score=166.10 Mcav_TRINITY_GG_9139_c1_g1_i1:693-4469(-)
Mcav_TRINITY_GG_8305_c1_g1_i1.p1	Sel1	PF08238.16	1.1	11.2	1.8	210	4	0	3.4	3	0	0	3	3	3	0	Mcav_TRINITY_GG_8305_c1_g1~~Mcav_TRINITY_GG_8305_c1_g1_i1.p1 ORF type:internal len:603 (+),score=99.19 Mcav_TRINITY_GG_8305_c1_g1_i1:1-1806(+)
Mcav_TRINITY_GG_38459_c6_g1_i1.p1	TPR_10	PF13374.10	0.35	12.1	0.3	210	3.3	0	3.6	3	1	0	3	3	3	0	Mcav_TRINITY_GG_38459_c6_g1~~Mcav_TRINITY_GG_38459_c6_g1_i1.p1 ORF type:3prime_partial len:352 (-),score=101.05 Mcav_TRINITY_GG_38459_c6_g1_i1:1-1053(-)
Mcav_TRINITY_GG_1225_c13_g1_i5.p1	TPR_14	PF13428.10	1.1	11.5	1.7	210	4.4	0	4.4	4	0	0	4	4	1	0	Mcav_TRINITY_GG_1225_c13_g1~~Mcav_TRINITY_GG_1225_c13_g1_i5.p1 ORF type:3prime_partial len:1319 (+),score=204.45 Mcav_TRINITY_GG_1225_c13_g1_i5:456-4409(+)
Mcav_TRINITY_GG_61311_c1_g1_i2.p1	TPR_17	PF13431.10	0.011	17.1	4.2	210	3.8	0	6.7	8	0	0	8	8	3	0	Mcav_TRINITY_GG_61311_c1_g1~~Mcav_TRINITY_GG_61311_c1_g1_i2.p1 ORF type:complete len:611 (-),score=92.19 Mcav_TRINITY_GG_61311_c1_g1_i2:568-2160(-)
Mcav_TRINITY_GG_47104_c2_g1_i1.p1	TPR_17	PF13431.10	2.5	9.8	3.1	210	3.8	0	4	4	0	0	4	4	2	0	Mcav_TRINITY_GG_47104_c2_g1~~Mcav_TRINITY_GG_47104_c2_g1_i1.p1 ORF type:internal len:685 (+),score=168.62 Mcav_TRINITY_GG_47104_c2_g1_i1:1-2052(+)
Mcav_TRINITY_GG_52319_c6_g1_i2.p1	TPR_4	PF07721.18	0.0054	18.4	0.6	210	4.2	0	6.3	7	0	0	7	7	3	0	Mcav_TRINITY_GG_52319_c6_g1~~Mcav_TRINITY_GG_52319_c6_g1_i2.p1 ORF type:3prime_partial len:851 (-),score=183.26 Mcav_TRINITY_GG_52319_c6_g1_i2:2-2551(-)
Mcav_TRINITY_GG_59046_c2_g1_i2.p1	TPR_4	PF07721.18	0.31	13	0	210	4.2	0	3.3	3	0	0	3	3	3	0	Mcav_TRINITY_GG_59046_c2_g1~~Mcav_TRINITY_GG_59046_c2_g1_i2.p1 ORF type:internal len:127 (-),score=32.25 Mcav_TRINITY_GG_59046_c2_g1_i2:1-378(-)
Mcav_TRINITY_GG_19777_c0_g2_i1.p1	WD40	PF00400.36	2.5	10.1	7	210	4	0.3	5.5	4	1	2	6	6	3	0	Mcav_TRINITY_GG_19777_c0_g2~~Mcav_TRINITY_GG_19777_c0_g2_i1.p1 ORF type:5prime_partial len:394 (+),score=60.85 Mcav_TRINITY_GG_19777_c0_g2_i1:3-1184(+)
Mcav_TRINITY_GG_42710_c7_g3_i1.p1	WSLR	PF20023.3	4.5	8.9	4	210	3.5	0.1	4	4	0	0	4	4	4	0	Mcav_TRINITY_GG_42710_c7_g3~~Mcav_TRINITY_GG_42710_c7_g3_i1.p1 ORF type:3prime_partial len:273 (-),score=67.25 Mcav_TRINITY_GG_42710_c7_g3_i1:2-751(-)
Mcav_TRINITY_GG_55213_c1_g1_i1.p1	ANAPC5	PF12862.11	0.022	16	1.4	200	3.3	0	5.1	3	1	3	6	6	5	0	Mcav_TRINITY_GG_55213_c1_g1~~Mcav_TRINITY_GG_55213_c1_g1_i1.p1 ORF type:complete len:1043 (-),score=156.19 Mcav_TRINITY_GG_55213_c1_g1_i1:3424-6528(-)
Mcav_TRINITY_GG_24575_c15_g1_i1.p1	Bac_rhamnosid_C	PF17390.6	0.026	15.6	0.2	200	3.1	0	4.1	4	0	0	4	4	4	0	Mcav_TRINITY_GG_24575_c15_g1~~Mcav_TRINITY_GG_24575_c15_g1_i1.p1 ORF type:5prime_partial len:284 (+),score=23.13 Mcav_TRINITY_GG_24575_c15_g1_i1:2-853(+)
Mcav_TRINITY_GG_6649_c0_g1_i1.p1	bpX2	PF19918.3	0.22	12.4	0	200	2.7	0	4.1	5	0	0	5	5	5	0	Mcav_TRINITY_GG_6649_c0_g1~~Mcav_TRINITY_GG_6649_c0_g1_i1.p1 ORF type:complete len:442 (-),score=56.14 Mcav_TRINITY_GG_6649_c0_g1_i1:1697-3022(-)
Mcav_TRINITY_GG_18861_c1_g1_i1.p1	Cas_Csa5	PF09702.14	0.38	12.3	0.6	200	3.6	0	2.9	1	1	2	3	3	3	0	Mcav_TRINITY_GG_18861_c1_g1~~Mcav_TRINITY_GG_18861_c1_g1_i1.p1 ORF type:internal len:128 (+),score=40.78 Mcav_TRINITY_GG_18861_c1_g1_i1:2-382(+)
Mcav_TRINITY_GG_43421_c1_g1_i2.p1	CFSR	PF19079.4	3.7	9.1	9.5	200	3.6	9.5	2.6	1	1	0	1	1	1	0	Mcav_TRINITY_GG_43421_c1_g1~~Mcav_TRINITY_GG_43421_c1_g1_i2.p1 ORF type:3prime_partial len:306 (+),score=33.46 Mcav_TRINITY_GG_43421_c1_g1_i2:108-1022(+)
Mcav_TRINITY_GG_38983_c1_g1_i1.p1	CHORD	PF04968.16	6.6	8.6	9	200	3.9	6.8	3.2	2	2	0	2	2	2	0	Mcav_TRINITY_GG_38983_c1_g1~~Mcav_TRINITY_GG_38983_c1_g1_i1.p1 ORF type:3prime_partial len:196 (+),score=43.17 Mcav_TRINITY_GG_38983_c1_g1_i1:53-637(+)
Mcav_TRINITY_GG_58326_c2_g1_i3.p1	DBD_Tnp_Mut	PF03108.19	0.34	11.8	0	200	3	0	3	3	0	0	3	3	3	0	Mcav_TRINITY_GG_58326_c2_g1~~Mcav_TRINITY_GG_58326_c2_g1_i3.p1 ORF type:internal len:127 (-),score=33.81 Mcav_TRINITY_GG_58326_c2_g1_i3:1-378(-)
Mcav_TRINITY_GG_55579_c2_g1_i1.p1	Dockerin_1	PF00404.22	0.99	10.9	2.7	200	3.5	0.1	4.1	4	1	1	5	5	4	0	Mcav_TRINITY_GG_55579_c2_g1~~Mcav_TRINITY_GG_55579_c2_g1_i1.p1 ORF type:complete len:351 (-),score=80.93 Mcav_TRINITY_GG_55579_c2_g1_i1:1395-2420(-)
Mcav_TRINITY_GG_28510_c3_g1_i1.p1	DUF2922	PF11148.12	1.3	10	4.4	200	3	0	4.9	6	0	0	6	6	6	0	Mcav_TRINITY_GG_28510_c3_g1~~Mcav_TRINITY_GG_28510_c3_g1_i1.p1 ORF type:5prime_partial len:523 (+),score=100.88 Mcav_TRINITY_GG_28510_c3_g1_i1:2-1570(+)
Mcav_TRINITY_GG_11350_c72_g1_i6.p1	DUF3823_C	PF18003.5	2.5	10	7.4	200	3.9	0	3.2	2	1	0	2	2	2	0	Mcav_TRINITY_GG_11350_c72_g1~~Mcav_TRINITY_GG_11350_c72_g1_i6.p1 ORF type:internal len:255 (-),score=18.13 Mcav_TRINITY_GG_11350_c72_g1_i6:3-764(-)
Mcav_TRINITY_GG_22984_c83_g1_i2.p1	DUF4087	PF13316.10	8.8	8.1	7	200	3.7	0.1	4.3	5	0	0	5	5	5	0	Mcav_TRINITY_GG_22984_c83_g1~~Mcav_TRINITY_GG_22984_c83_g1_i2.p1 ORF type:internal len:372 (+),score=75.32 Mcav_TRINITY_GG_22984_c83_g1_i2:2-1114(+)
Mcav_TRINITY_GG_3958_c4_g1_i1.p1	Fer4_13	PF13370.10	0.061	15.2	1	200	3.9	0	4.4	4	0	0	4	4	4	0	Mcav_TRINITY_GG_3958_c4_g1~~Mcav_TRINITY_GG_3958_c4_g1_i1.p1 ORF type:5prime_partial len:951 (+),score=217.02 Mcav_TRINITY_GG_3958_c4_g1_i1:3-2855(+)
Mcav_TRINITY_GG_7478_c21_g1_i1.p1	PQQ_3	PF13570.10	0.36	12.6	0	200	3.9	0	3.7	3	0	0	3	3	3	0	Mcav_TRINITY_GG_7478_c21_g1~~Mcav_TRINITY_GG_7478_c21_g1_i1.p1 ORF type:complete len:624 (-),score=133.19 Mcav_TRINITY_GG_7478_c21_g1_i1:639-2315(-)
Mcav_TRINITY_GG_35042_c7_g1_i3.p2	Ribosomal_L6e_N	PF03868.19	0.015	16.6	2.9	200	3.5	0	5.1	4	1	2	6	6	6	0	Mcav_TRINITY_GG_35042_c7_g1~~Mcav_TRINITY_GG_35042_c7_g1_i3.p2 ORF type:5prime_partial len:198 (-),score=50.57 Mcav_TRINITY_GG_35042_c7_g1_i3:14-607(-)
Mcav_TRINITY_GG_57016_c3_g1_i1.p1	SCD	PF21581.1	0.0099	17.4	0.4	200	3.6	0	4.9	4	2	1	5	5	5	0	Mcav_TRINITY_GG_57016_c3_g1~~Mcav_TRINITY_GG_57016_c3_g1_i1.p1 ORF type:complete len:959 (+),score=197.82 Mcav_TRINITY_GG_57016_c3_g1_i1:1606-4482(+)
Mcav_TRINITY_GG_61970_c4_g1_i2.p1	Syntaxin_2	PF14523.10	4.6	8.9	5.5	200	3.7	0	3.9	5	0	0	5	5	3	0	Mcav_TRINITY_GG_61970_c4_g1~~Mcav_TRINITY_GG_61970_c4_g1_i2.p1 ORF type:internal len:280 (-),score=73.74 Mcav_TRINITY_GG_61970_c4_g1_i2:1-837(-)
Mcav_TRINITY_GG_16963_c0_g1_i3.p1	TPR_17	PF13431.10	0.061	14.8	1.6	200	3.8	0	4.9	5	0	0	5	5	3	0	Mcav_TRINITY_GG_16963_c0_g1~~Mcav_TRINITY_GG_16963_c0_g1_i3.p1 ORF type:5prime_partial len:659 (+),score=150.63 Mcav_TRINITY_GG_16963_c0_g1_i3:3-1979(+)
Mcav_TRINITY_GG_32338_c15_g2_i1.p1	TPR_17	PF13431.10	0.25	12.9	0.1	200	3.9	0	4	4	0	0	4	4	2	0	Mcav_TRINITY_GG_32338_c15_g2~~Mcav_TRINITY_GG_32338_c15_g2_i1.p1 ORF type:complete len:382 (-),score=62.96 Mcav_TRINITY_GG_32338_c15_g2_i1:1938-3020(-)
Mcav_TRINITY_GG_50851_c0_g1_i1.p1	YtxH	PF12732.11	0.31	12.7	5.1	200	3.8	4.4	3.3	1	1	1	2	2	2	0	Mcav_TRINITY_GG_50851_c0_g1~~Mcav_TRINITY_GG_50851_c0_g1_i1.p1 ORF type:internal len:160 (+),score=55.22 Mcav_TRINITY_GG_50851_c0_g1_i1:2-478(+)
Mcav_TRINITY_GG_53833_c1_g2_i3.p1	Y_Y_Y	PF07495.17	0.043	14.9	9.1	200	3.2	0	8.6	8	0	0	8	8	7	0	Mcav_TRINITY_GG_53833_c1_g2~~Mcav_TRINITY_GG_53833_c1_g2_i3.p1 ORF type:5prime_partial len:2235 (-),score=336.61 Mcav_TRINITY_GG_53833_c1_g2_i3:681-7385(-)
Mcav_TRINITY_GG_22367_c0_g1_i1.p1	AbbA_antirepres	PF14156.10	6.6	7.9	6.5	190	3.3	0	5.1	6	0	0	6	6	6	0	Mcav_TRINITY_GG_22367_c0_g1~~Mcav_TRINITY_GG_22367_c0_g1_i1.p1 ORF type:complete len:2122 (-),score=367.48 Mcav_TRINITY_GG_22367_c0_g1_i1:1091-7456(-)
Mcav_TRINITY_GG_12696_c15_g1_i1.p1	ADDz_Dnmt3b	PF21255.1	0.19	13.1	2.4	190	3.5	0	4.3	5	0	0	5	5	5	0	Mcav_TRINITY_GG_12696_c15_g1~~Mcav_TRINITY_GG_12696_c15_g1_i1.p1 ORF type:complete len:363 (-),score=35.71 Mcav_TRINITY_GG_12696_c15_g1_i1:2267-3355(-)
Mcav_TRINITY_GG_59119_c15_g4_i1.p2	Arc_PepC	PF06819.15	0.34	12.3	0	190	3.4	0	2.9	2	1	1	3	3	3	0	Mcav_TRINITY_GG_59119_c15_g4~~Mcav_TRINITY_GG_59119_c15_g4_i1.p2 ORF type:internal len:114 (+),score=22.51 Mcav_TRINITY_GG_59119_c15_g4_i1:3-341(+)
Mcav_TRINITY_GG_36904_c10_g1_i3.p1	Cnn_1N	PF07989.15	3.5	9.1	12.9	190	3.5	0	5.7	3	1	1	5	5	5	0	Mcav_TRINITY_GG_36904_c10_g1~~Mcav_TRINITY_GG_36904_c10_g1_i3.p1 ORF type:complete len:584 (+),score=95.08 Mcav_TRINITY_GG_36904_c10_g1_i3:156-1907(+)
Mcav_TRINITY_GG_49726_c0_g1_i1.p1	CsgE	PF10627.13	0.49	11.9	0.4	190	3.5	0	3.8	4	0	0	4	4	4	0	Mcav_TRINITY_GG_49726_c0_g1~~Mcav_TRINITY_GG_49726_c0_g1_i1.p1 ORF type:internal len:786 (+),score=123.07 Mcav_TRINITY_GG_49726_c0_g1_i1:2-2356(+)
Mcav_TRINITY_GG_36664_c3_g1_i1.p1	CusF_Ec	PF11604.12	0.075	14.3	0.3	190	3.3	0	3.8	4	0	0	4	4	4	0	Mcav_TRINITY_GG_36664_c3_g1~~Mcav_TRINITY_GG_36664_c3_g1_i1.p1 ORF type:internal len:185 (-),score=0.34 Mcav_TRINITY_GG_36664_c3_g1_i1:1-552(-)
Mcav_TRINITY_GG_10329_c0_g1_i1.p1	DBD_Tnp_Mut	PF03108.19	0.0057	17.5	0	190	3	0	5.2	6	0	0	6	6	6	0	Mcav_TRINITY_GG_10329_c0_g1~~Mcav_TRINITY_GG_10329_c0_g1_i1.p1 ORF type:internal len:240 (+),score=52.45 Mcav_TRINITY_GG_10329_c0_g1_i1:2-718(+)
Mcav_TRINITY_GG_28025_c97_g1_i1.p1	DUF1285_N	PF06938.15	0.45	11.6	0.1	190	3.2	0	3.9	4	0	0	4	4	4	0	Mcav_TRINITY_GG_28025_c97_g1~~Mcav_TRINITY_GG_28025_c97_g1_i1.p1 ORF type:complete len:403 (+),score=44.70 Mcav_TRINITY_GG_28025_c97_g1_i1:228-1436(+)
Mcav_TRINITY_GG_46847_c0_g1_i1.p1	DUF2516	PF10724.13	0.6	11.6	0.5	190	3.6	0	2.9	3	0	0	3	3	3	0	Mcav_TRINITY_GG_46847_c0_g1~~Mcav_TRINITY_GG_46847_c0_g1_i1.p1 ORF type:internal len:105 (+),score=9.89 Mcav_TRINITY_GG_46847_c0_g1_i1:1-312(+)
Mcav_TRINITY_GG_15199_c20_g1_i2.p1	DUF2977	PF11192.12	0.33	12.3	0	190	3.5	0	3.2	3	0	0	3	3	3	0	Mcav_TRINITY_GG_15199_c20_g1~~Mcav_TRINITY_GG_15199_c20_g1_i2.p1 ORF type:internal len:153 (+),score=37.88 Mcav_TRINITY_GG_15199_c20_g1_i2:1-456(+)
Mcav_TRINITY_GG_20077_c18_g1_i9.p1	DUF5786	PF19099.4	0.64	12	2.8	190	4.1	0	3.6	4	0	0	4	4	4	0	Mcav_TRINITY_GG_20077_c18_g1~~Mcav_TRINITY_GG_20077_c18_g1_i9.p1 ORF type:internal len:125 (+),score=12.15 Mcav_TRINITY_GG_20077_c18_g1_i9:1-372(+)
Mcav_TRINITY_GG_40726_c3_g1_i2.p1	GSH_synthase	PF03199.19	0.029	16.1	0.6	190	3.8	0	3.9	4	0	0	4	4	4	0	Mcav_TRINITY_GG_40726_c3_g1~~Mcav_TRINITY_GG_40726_c3_g1_i2.p1 ORF type:internal len:155 (-),score=33.91 Mcav_TRINITY_GG_40726_c3_g1_i2:1-462(-)
Mcav_TRINITY_GG_43384_c8_g1_i1.p1	HEAT	PF02985.26	0.47	12.1	0.8	190	4	0	4.2	4	0	0	4	4	2	0	Mcav_TRINITY_GG_43384_c8_g1~~Mcav_TRINITY_GG_43384_c8_g1_i1.p1 ORF type:3prime_partial len:608 (+),score=110.38 Mcav_TRINITY_GG_43384_c8_g1_i1:38-1858(+)
Mcav_TRINITY_GG_16218_c0_g1_i1.p1	MELT	PF19221.4	0.71	11.1	23.5	190	3.4	0.3	11.7	15	0	0	15	15	15	0	Mcav_TRINITY_GG_16218_c0_g1~~Mcav_TRINITY_GG_16218_c0_g1_i1.p1 ORF type:3prime_partial len:1531 (-),score=357.68 Mcav_TRINITY_GG_16218_c0_g1_i1:1-4590(-)
Mcav_TRINITY_GG_15649_c0_g2_i1.p1	NAD_binding_9	PF13454.10	0.54	11.4	0.4	190	3.2	0	3.2	3	0	0	3	3	3	0	Mcav_TRINITY_GG_15649_c0_g2~~Mcav_TRINITY_GG_15649_c0_g2_i1.p1 ORF type:3prime_partial len:645 (-),score=98.89 Mcav_TRINITY_GG_15649_c0_g2_i1:3-1934(-)
Mcav_TRINITY_GG_45950_c17_g3_i8.p1	PDDEXK_10	PF07788.15	0.13	13.4	2.5	190	3.3	0	3.9	4	0	0	4	4	4	0	Mcav_TRINITY_GG_45950_c17_g3~~Mcav_TRINITY_GG_45950_c17_g3_i8.p1 ORF type:internal len:173 (+),score=31.18 Mcav_TRINITY_GG_45950_c17_g3_i8:2-517(+)
Mcav_TRINITY_GG_16902_c78_g1_i4.p1	Phage_holin_1	PF04531.17	0.0014	20.3	0	190	3.9	0	4.6	5	0	0	5	5	5	0	Mcav_TRINITY_GG_16902_c78_g1~~Mcav_TRINITY_GG_16902_c78_g1_i4.p1 ORF type:internal len:174 (+),score=40.17 Mcav_TRINITY_GG_16902_c78_g1_i4:1-519(+)
Mcav_TRINITY_GG_15233_c38_g1_i1.p1	PPR	PF01535.24	1.2	10.8	7.1	190	3.8	0.2	5.1	5	0	0	5	5	3	0	Mcav_TRINITY_GG_15233_c38_g1~~Mcav_TRINITY_GG_15233_c38_g1_i1.p1 ORF type:internal len:510 (+),score=128.33 Mcav_TRINITY_GG_15233_c38_g1_i1:3-1529(+)
Mcav_TRINITY_GG_58165_c1_g1_i1.p1	PRP4	PF08799.15	2.1	9.2	4.7	190	2.9	0	3.6	4	0	0	4	4	4	0	Mcav_TRINITY_GG_58165_c1_g1~~Mcav_TRINITY_GG_58165_c1_g1_i1.p1 ORF type:internal len:152 (-),score=33.43 Mcav_TRINITY_GG_58165_c1_g1_i1:1-453(-)
Mcav_TRINITY_GG_44804_c0_g1_i3.p1	SPOB_a	PF14689.10	0.51	11.2	1.5	190	3	0	4.6	5	0	0	5	5	5	0	Mcav_TRINITY_GG_44804_c0_g1~~Mcav_TRINITY_GG_44804_c0_g1_i3.p1 ORF type:internal len:767 (-),score=110.16 Mcav_TRINITY_GG_44804_c0_g1_i3:2-2299(-)
Mcav_TRINITY_GG_16563_c5_g1_i1.p1	TPR_2	PF07719.21	0.56	11.7	0.9	190	3.8	0.1	4.5	4	0	0	4	4	1	0	Mcav_TRINITY_GG_16563_c5_g1~~Mcav_TRINITY_GG_16563_c5_g1_i1.p1 ORF type:complete len:444 (+),score=98.24 Mcav_TRINITY_GG_16563_c5_g1_i1:181-1512(+)
Mcav_TRINITY_GG_6475_c1_g1_i2.p1	TPR_4	PF07721.18	2.7e-06	28.6	0	190	4.3	0	7.8	8	1	1	9	9	5	0	Mcav_TRINITY_GG_6475_c1_g1~~Mcav_TRINITY_GG_6475_c1_g1_i2.p1 ORF type:5prime_partial len:747 (+),score=124.94 Mcav_TRINITY_GG_6475_c1_g1_i2:1-2241(+)
Mcav_TRINITY_GG_736_c4_g1_i8.p1	TPR_4	PF07721.18	2.2	10.4	3.8	190	4.3	0	4.6	5	0	0	5	5	2	0	Mcav_TRINITY_GG_736_c4_g1~~Mcav_TRINITY_GG_736_c4_g1_i8.p1 ORF type:complete len:2189 (-),score=494.10 Mcav_TRINITY_GG_736_c4_g1_i8:410-6976(-)
Mcav_TRINITY_GG_8994_c5_g1_i1.p1	TT_ORF2	PF02957.19	2.4	10.2	4.4	190	4.1	0.1	3.7	4	0	0	4	4	4	0	Mcav_TRINITY_GG_8994_c5_g1~~Mcav_TRINITY_GG_8994_c5_g1_i1.p1 ORF type:5prime_partial len:639 (+),score=104.99 Mcav_TRINITY_GG_8994_c5_g1_i1:3-1919(+)
Mcav_TRINITY_GG_8305_c1_g1_i1.p1	Urocanase_N	PF17391.6	0.29	12.2	0.2	190	3.1	0	3.2	1	1	2	3	3	3	0	Mcav_TRINITY_GG_8305_c1_g1~~Mcav_TRINITY_GG_8305_c1_g1_i1.p1 ORF type:internal len:603 (+),score=99.19 Mcav_TRINITY_GG_8305_c1_g1_i1:1-1806(+)
Mcav_TRINITY_GG_35142_c5_g1_i1.p1	YtxH	PF12732.11	4.8	8.9	5.3	190	3.8	5.3	2.6	1	1	0	1	1	1	0	Mcav_TRINITY_GG_35142_c5_g1~~Mcav_TRINITY_GG_35142_c5_g1_i1.p1 ORF type:internal len:157 (+),score=32.67 Mcav_TRINITY_GG_35142_c5_g1_i1:3-470(+)
Mcav_TRINITY_GG_45376_c47_g1_i1.p1	zf-C2H2_3rep	PF18868.5	0.59	12.1	11.6	190	4	0.1	4	1	1	1	2	2	2	0	Mcav_TRINITY_GG_45376_c47_g1~~Mcav_TRINITY_GG_45376_c47_g1_i1.p1 ORF type:5prime_partial len:325 (+),score=27.58 Mcav_TRINITY_GG_45376_c47_g1_i1:2-976(+)
Mcav_TRINITY_GG_60808_c1_g1_i7.p1	zf-RING_7	PF02591.19	4.5	8.7	10.8	190	3.5	0.1	4.7	4	0	0	4	4	4	0	Mcav_TRINITY_GG_60808_c1_g1~~Mcav_TRINITY_GG_60808_c1_g1_i7.p1 ORF type:internal len:218 (+),score=30.89 Mcav_TRINITY_GG_60808_c1_g1_i7:2-652(+)
Mcav_TRINITY_GG_10476_c6_g1_i3.p1	C2-set	PF05790.19	0.78	11.2	2.2	180	3.6	0	3.7	4	1	0	4	4	3	0	Mcav_TRINITY_GG_10476_c6_g1~~Mcav_TRINITY_GG_10476_c6_g1_i3.p1 ORF type:5prime_partial len:293 (+),score=25.55 Mcav_TRINITY_GG_10476_c6_g1_i3:1-879(+)
Mcav_TRINITY_GG_56105_c0_g1_i2.p1	CDC37_M	PF08565.15	0.12	13.6	0.1	180	3.3	0	3	3	0	0	3	3	3	0	Mcav_TRINITY_GG_56105_c0_g1~~Mcav_TRINITY_GG_56105_c0_g1_i2.p1 ORF type:internal len:128 (-),score=27.47 Mcav_TRINITY_GG_56105_c0_g1_i2:1-381(-)
Mcav_TRINITY_GG_21847_c1_g1_i2.p1	CDC37_M	PF08565.15	0.25	12.6	0.1	180	3.3	0	2.9	3	0	0	3	3	3	0	Mcav_TRINITY_GG_21847_c1_g1~~Mcav_TRINITY_GG_21847_c1_g1_i2.p1 ORF type:internal len:128 (+),score=28.03 Mcav_TRINITY_GG_21847_c1_g1_i2:2-382(+)
Mcav_TRINITY_GG_60418_c1_g1_i1.p1	Cnn_1N	PF07989.15	1.2	10.6	12.5	180	3.6	11.3	3.9	2	1	0	2	2	2	0	Mcav_TRINITY_GG_60418_c1_g1~~Mcav_TRINITY_GG_60418_c1_g1_i1.p1 ORF type:complete len:604 (-),score=147.71 Mcav_TRINITY_GG_60418_c1_g1_i1:524-2335(-)
Mcav_TRINITY_GG_42517_c0_g1_i1.p1	CODH_A_N	PF18537.5	4.1e-05	24.7	0.3	180	3.4	0	8.1	3	3	7	11	11	10	0	Mcav_TRINITY_GG_42517_c0_g1~~Mcav_TRINITY_GG_42517_c0_g1_i1.p1 ORF type:complete len:1131 (-),score=213.88 Mcav_TRINITY_GG_42517_c0_g1_i1:603-3995(-)
Mcav_TRINITY_GG_10329_c0_g1_i1.p1	CODH_A_N	PF18537.5	0.042	15.1	0	180	3.4	0	4.2	1	1	4	5	5	5	0	Mcav_TRINITY_GG_10329_c0_g1~~Mcav_TRINITY_GG_10329_c0_g1_i1.p1 ORF type:internal len:240 (+),score=52.45 Mcav_TRINITY_GG_10329_c0_g1_i1:2-718(+)
Mcav_TRINITY_GG_40517_c1_g1_i1.p1	CutA1	PF03091.19	3.4	8.7	4.2	180	3.2	0	4.4	2	2	2	4	4	4	0	Mcav_TRINITY_GG_40517_c1_g1~~Mcav_TRINITY_GG_40517_c1_g1_i1.p1 ORF type:5prime_partial len:992 (-),score=153.92 Mcav_TRINITY_GG_40517_c1_g1_i1:1192-4167(-)
Mcav_TRINITY_GG_44838_c2_g1_i3.p1	DUF4200	PF13863.10	6.6	8.3	20.8	180	3.7	10.8	2.4	1	1	1	2	2	2	0	Mcav_TRINITY_GG_44838_c2_g1~~Mcav_TRINITY_GG_44838_c2_g1_i3.p1 ORF type:complete len:168 (-),score=36.91 Mcav_TRINITY_GG_44838_c2_g1_i3:48-551(-)
Mcav_TRINITY_GG_51720_c46_g1_i1.p1	DUF5001	PF16392.9	0.00047	21.3	10.4	180	3.5	0	10.5	13	0	0	13	13	13	0	Mcav_TRINITY_GG_51720_c46_g1~~Mcav_TRINITY_GG_51720_c46_g1_i1.p1 ORF type:complete len:5145 (+),score=1029.69 Mcav_TRINITY_GG_51720_c46_g1_i1:121-15555(+)
Mcav_TRINITY_GG_42710_c7_g1_i1.p1	DUF5113	PF17140.8	0.082	14	2.5	180	3.2	0	4.4	5	0	0	5	5	5	0	Mcav_TRINITY_GG_42710_c7_g1~~Mcav_TRINITY_GG_42710_c7_g1_i1.p1 ORF type:5prime_partial len:195 (-),score=51.78 Mcav_TRINITY_GG_42710_c7_g1_i1:6-590(-)
Mcav_TRINITY_GG_56792_c0_g1_i2.p1	DUF5124	PF17160.8	0.97	11.5	5.3	180	4.1	0.1	3.8	2	1	2	4	4	4	0	Mcav_TRINITY_GG_56792_c0_g1~~Mcav_TRINITY_GG_56792_c0_g1_i2.p1 ORF type:internal len:174 (+),score=35.57 Mcav_TRINITY_GG_56792_c0_g1_i2:3-521(+)
Mcav_TRINITY_GG_27075_c9_g1_i1.p1	DUF5905	PF19262.3	0.35	12.5	0.3	180	3.8	0	4.9	5	0	0	5	5	5	0	Mcav_TRINITY_GG_27075_c9_g1~~Mcav_TRINITY_GG_27075_c9_g1_i1.p1 ORF type:3prime_partial len:1634 (-),score=284.29 Mcav_TRINITY_GG_27075_c9_g1_i1:1-4899(-)
Mcav_TRINITY_GG_6524_c20_g1_i1.p1	dUTPase_2	PF08761.15	0.0035	18.9	0.1	180	3.5	0	5	5	0	0	5	5	5	0	Mcav_TRINITY_GG_6524_c20_g1~~Mcav_TRINITY_GG_6524_c20_g1_i1.p1 ORF type:internal len:288 (+),score=77.09 Mcav_TRINITY_GG_6524_c20_g1_i1:2-862(+)
Mcav_TRINITY_GG_24532_c1_g1_i3.p1	Fis1_TPR_N	PF14852.10	0.24	12.4	1	180	3.2	0	3.3	3	0	0	3	3	3	0	Mcav_TRINITY_GG_24532_c1_g1~~Mcav_TRINITY_GG_24532_c1_g1_i3.p1 ORF type:5prime_partial len:225 (+),score=38.76 Mcav_TRINITY_GG_24532_c1_g1_i3:2-676(+)
Mcav_TRINITY_GG_5634_c44_g1_i14.p1	GGDEF_2	PF17853.5	0.29	12.6	0.8	180	3.6	0	4	3	2	0	3	3	3	0	Mcav_TRINITY_GG_5634_c44_g1~~Mcav_TRINITY_GG_5634_c44_g1_i14.p1 ORF type:3prime_partial len:210 (+),score=42.19 Mcav_TRINITY_GG_5634_c44_g1_i14:102-728(+)
Mcav_TRINITY_GG_37165_c1_g1_i4.p1	He_PIG	PF05345.16	0.00037	22.1	12.9	180	3.9	0.3	9.2	9	1	1	10	10	9	0	Mcav_TRINITY_GG_37165_c1_g1~~Mcav_TRINITY_GG_37165_c1_g1_i4.p1 ORF type:complete len:1989 (-),score=222.82 Mcav_TRINITY_GG_37165_c1_g1_i4:977-6943(-)
Mcav_TRINITY_GG_50960_c34_g1_i1.p1	LRR_1	PF00560.37	9.1	8.1	8.4	180	4.3	0.7	4.6	4	0	0	4	4	3	0	Mcav_TRINITY_GG_50960_c34_g1~~Mcav_TRINITY_GG_50960_c34_g1_i1.p1 ORF type:3prime_partial len:478 (-),score=88.88 Mcav_TRINITY_GG_50960_c34_g1_i1:2-1432(-)
Mcav_TRINITY_GG_2320_c20_g1_i2.p1	LRR_6	PF13516.10	0.47	11.8	12.6	180	3.7	0.5	6.3	6	0	0	6	6	5	0	Mcav_TRINITY_GG_2320_c20_g1~~Mcav_TRINITY_GG_2320_c20_g1_i2.p1 ORF type:complete len:1008 (+),score=90.60 Mcav_TRINITY_GG_2320_c20_g1_i2:411-3026(+)
Mcav_TRINITY_GG_35598_c0_g1_i1.p1	Med9	PF07544.17	0.14	13.5	0	180	3.5	0	3	3	0	0	3	3	3	0	Mcav_TRINITY_GG_35598_c0_g1~~Mcav_TRINITY_GG_35598_c0_g1_i1.p1 ORF type:internal len:116 (-),score=27.43 Mcav_TRINITY_GG_35598_c0_g1_i1:3-347(-)
Mcav_TRINITY_GG_43045_c1_g1_i2.p1	Nucleoporin_FG	PF13634.10	0.0019	20.2	127.8	180	4.3	27.3	5.2	1	1	2	3	3	3	0	Mcav_TRINITY_GG_43045_c1_g1~~Mcav_TRINITY_GG_43045_c1_g1_i2.p1 ORF type:3prime_partial len:669 (-),score=156.43 Mcav_TRINITY_GG_43045_c1_g1_i2:3-2006(-)
Mcav_TRINITY_GG_44931_c1_g1_i1.p1	OmpH	PF03938.18	6.7	8.1	27.5	180	3.5	20	2.8	1	1	1	2	2	2	0	Mcav_TRINITY_GG_44931_c1_g1~~Mcav_TRINITY_GG_44931_c1_g1_i1.p1 ORF type:internal len:170 (+),score=52.81 Mcav_TRINITY_GG_44931_c1_g1_i1:3-509(+)
Mcav_TRINITY_GG_27075_c9_g1_i1.p1	Peripla_BP_4	PF13407.10	0.042	14.6	0.9	180	2.7	0.1	5.6	7	0	0	7	7	7	0	Mcav_TRINITY_GG_27075_c9_g1~~Mcav_TRINITY_GG_27075_c9_g1_i1.p1 ORF type:3prime_partial len:1634 (-),score=284.29 Mcav_TRINITY_GG_27075_c9_g1_i1:1-4899(-)
Mcav_TRINITY_GG_35053_c6_g1_i2.p2	Phage_holin_2_4	PF16082.9	7.3	7.6	4.1	180	3.2	5	2	1	1	1	2	2	2	0	Mcav_TRINITY_GG_35053_c6_g1~~Mcav_TRINITY_GG_35053_c6_g1_i2.p2 ORF type:5prime_partial len:104 (-),score=3.12 Mcav_TRINITY_GG_35053_c6_g1_i2:820-1131(-)
Mcav_TRINITY_GG_32414_c22_g1_i1.p1	Phospho_p8	PF10195.13	0.54	12.1	0.3	180	4	0	3.7	4	1	0	4	4	4	0	Mcav_TRINITY_GG_32414_c22_g1~~Mcav_TRINITY_GG_32414_c22_g1_i1.p1 ORF type:complete len:278 (+),score=26.29 Mcav_TRINITY_GG_32414_c22_g1_i1:894-1727(+)
Mcav_TRINITY_GG_5468_c1_g1_i1.p1	potato_inhibit	PF00280.22	0.32	12.9	3	180	4.1	0	4.5	6	0	0	6	6	6	0	Mcav_TRINITY_GG_5468_c1_g1~~Mcav_TRINITY_GG_5468_c1_g1_i1.p1 ORF type:complete len:743 (+),score=82.21 Mcav_TRINITY_GG_5468_c1_g1_i1:641-2869(+)
Mcav_TRINITY_GG_6951_c1_g2_i1.p1	SSL_N	PF20067.3	0.088	13.9	0.1	180	3.4	0	4.6	5	0	0	5	5	5	0	Mcav_TRINITY_GG_6951_c1_g2~~Mcav_TRINITY_GG_6951_c1_g2_i1.p1 ORF type:complete len:1637 (+),score=227.39 Mcav_TRINITY_GG_6951_c1_g2_i1:52-4962(+)
Mcav_TRINITY_GG_61311_c1_g1_i2.p1	TPR_10	PF13374.10	0.67	11.3	1.5	180	3.5	0	3.7	3	0	0	3	3	3	0	Mcav_TRINITY_GG_61311_c1_g1~~Mcav_TRINITY_GG_61311_c1_g1_i2.p1 ORF type:complete len:611 (-),score=92.19 Mcav_TRINITY_GG_61311_c1_g1_i2:568-2160(-)
Mcav_TRINITY_GG_23978_c11_g1_i1.p1	TPR_14	PF13428.10	0.097	14.7	3.7	180	4.5	0	5.4	5	0	0	5	5	2	0	Mcav_TRINITY_GG_23978_c11_g1~~Mcav_TRINITY_GG_23978_c11_g1_i1.p1 ORF type:complete len:801 (-),score=120.27 Mcav_TRINITY_GG_23978_c11_g1_i1:44-2446(-)
Mcav_TRINITY_GG_23978_c11_g1_i2.p1	TPR_14	PF13428.10	0.097	14.7	3.7	180	4.5	0	5.4	5	0	0	5	5	2	0	Mcav_TRINITY_GG_23978_c11_g1~~Mcav_TRINITY_GG_23978_c11_g1_i2.p1 ORF type:complete len:801 (-),score=120.27 Mcav_TRINITY_GG_23978_c11_g1_i2:44-2446(-)
Mcav_TRINITY_GG_54149_c1_g3_i1.p1	TPR_16	PF13432.10	0.0075	18	0.1	180	4	0	5.1	5	0	0	5	5	3	0	Mcav_TRINITY_GG_54149_c1_g3~~Mcav_TRINITY_GG_54149_c1_g3_i1.p1 ORF type:3prime_partial len:1045 (+),score=216.79 Mcav_TRINITY_GG_54149_c1_g3_i1:218-3349(+)
Mcav_TRINITY_GG_247_c28_g1_i1.p1	TPR_3	PF07720.16	3.1	9.3	19	180	3.7	0.1	6.6	7	0	0	7	7	6	0	Mcav_TRINITY_GG_247_c28_g1~~Mcav_TRINITY_GG_247_c28_g1_i1.p1 ORF type:internal len:413 (+),score=79.98 Mcav_TRINITY_GG_247_c28_g1_i1:1-1236(+)
Mcav_TRINITY_GG_22369_c3_g1_i1.p1	TPR_4	PF07721.18	9.5e-09	36.2	1	180	4.4	0	10.2	12	0	0	12	12	7	0	Mcav_TRINITY_GG_22369_c3_g1~~Mcav_TRINITY_GG_22369_c3_g1_i1.p1 ORF type:3prime_partial len:1015 (-),score=174.34 Mcav_TRINITY_GG_22369_c3_g1_i1:1-2874(-)
Mcav_TRINITY_GG_14698_c49_g1_i1.p1	TPR_4	PF07721.18	0.18	13.7	0.8	180	4.4	0	4	3	0	0	3	3	2	0	Mcav_TRINITY_GG_14698_c49_g1~~Mcav_TRINITY_GG_14698_c49_g1_i1.p1 ORF type:complete len:1146 (+),score=159.64 Mcav_TRINITY_GG_14698_c49_g1_i1:297-3440(+)
Mcav_TRINITY_GG_31957_c14_g3_i3.p1	WD40	PF00400.36	0.28	13.1	0.2	180	4.2	0	3.5	4	0	0	4	4	2	0	Mcav_TRINITY_GG_31957_c14_g3~~Mcav_TRINITY_GG_31957_c14_g3_i3.p1 ORF type:internal len:167 (-),score=23.60 Mcav_TRINITY_GG_31957_c14_g3_i3:1-498(-)
Mcav_TRINITY_GG_55956_c11_g1_i1.p2	zf-C2HC_2	PF13913.10	0.12	13.3	0.3	180	3.2	0	3.5	3	0	0	3	3	3	0	Mcav_TRINITY_GG_55956_c11_g1~~Mcav_TRINITY_GG_55956_c11_g1_i1.p2 ORF type:internal len:197 (-),score=29.35 Mcav_TRINITY_GG_55956_c11_g1_i1:3-590(-)
Mcav_TRINITY_GG_38193_c0_g1_i1.p1	zf-RING_7	PF02591.19	5.7	8.4	5.5	180	3.6	0.1	4	4	0	0	4	4	4	0	Mcav_TRINITY_GG_38193_c0_g1~~Mcav_TRINITY_GG_38193_c0_g1_i1.p1 ORF type:complete len:252 (-),score=13.21 Mcav_TRINITY_GG_38193_c0_g1_i1:2438-3193(-)
Mcav_TRINITY_GG_9929_c0_g1_i1.p1	AhpC-TSA_2	PF13911.10	0.00053	21.6	0.2	170	3.8	0	5.8	8	0	0	8	8	8	0	Mcav_TRINITY_GG_9929_c0_g1~~Mcav_TRINITY_GG_9929_c0_g1_i1.p1 ORF type:complete len:1747 (+),score=227.55 Mcav_TRINITY_GG_9929_c0_g1_i1:628-5241(+)
Mcav_TRINITY_GG_55867_c0_g1_i1.p1	Ank_3	PF13606.10	1.4	10.9	3.4	170	4.6	0.1	4.5	5	0	0	5	5	1	0	Mcav_TRINITY_GG_55867_c0_g1~~Mcav_TRINITY_GG_55867_c0_g1_i1.p1 ORF type:complete len:742 (-),score=75.69 Mcav_TRINITY_GG_55867_c0_g1_i1:506-2731(-)
Mcav_TRINITY_GG_49034_c9_g1_i1.p1	C2-set	PF05790.19	0.26	12.7	1.2	170	3.7	0	4.8	5	2	0	5	5	5	0	Mcav_TRINITY_GG_49034_c9_g1~~Mcav_TRINITY_GG_49034_c9_g1_i1.p1 ORF type:3prime_partial len:387 (-),score=46.65 Mcav_TRINITY_GG_49034_c9_g1_i1:2-1108(-)
Mcav_TRINITY_GG_17684_c2_g1_i1.p1	CA109-like	PF15011.10	2.6	9.1	10.2	170	3.3	10.2	2.1	1	1	0	1	1	1	0	Mcav_TRINITY_GG_17684_c2_g1~~Mcav_TRINITY_GG_17684_c2_g1_i1.p1 ORF type:internal len:100 (-),score=39.11 Mcav_TRINITY_GG_17684_c2_g1_i1:3-299(-)
Mcav_TRINITY_GG_46149_c5_g1_i2.p1	CFEM	PF05730.15	3.5	9	6	170	3.5	0.1	3.7	4	0	0	4	4	4	0	Mcav_TRINITY_GG_46149_c5_g1~~Mcav_TRINITY_GG_46149_c5_g1_i2.p1 ORF type:internal len:193 (-),score=40.49 Mcav_TRINITY_GG_46149_c5_g1_i2:3-578(-)
Mcav_TRINITY_GG_58326_c0_g1_i4.p1	CODH_A_N	PF18537.5	0.0031	18.7	0.1	170	3.5	0	5.1	3	1	2	5	5	5	0	Mcav_TRINITY_GG_58326_c0_g1~~Mcav_TRINITY_GG_58326_c0_g1_i4.p1 ORF type:internal len:443 (-),score=96.04 Mcav_TRINITY_GG_58326_c0_g1_i4:1-1326(-)
Mcav_TRINITY_GG_44379_c0_g1_i1.p1	DUF1897	PF09005.14	4.4	8.1	4.9	170	3	0.1	3.4	3	0	0	3	3	3	0	Mcav_TRINITY_GG_44379_c0_g1~~Mcav_TRINITY_GG_44379_c0_g1_i1.p1 ORF type:internal len:128 (+),score=33.78 Mcav_TRINITY_GG_44379_c0_g1_i1:2-382(+)
Mcav_TRINITY_GG_42517_c0_g1_i1.p1	DUF2977	PF11192.12	0.003	18.9	0	170	3.7	0	6.9	11	0	0	11	11	6	0	Mcav_TRINITY_GG_42517_c0_g1~~Mcav_TRINITY_GG_42517_c0_g1_i1.p1 ORF type:complete len:1131 (-),score=213.88 Mcav_TRINITY_GG_42517_c0_g1_i1:603-3995(-)
Mcav_TRINITY_GG_8773_c0_g1_i1.p1	DUF3459	PF11941.12	5.2	8.8	4.5	170	3.9	0	4	5	0	0	5	5	5	0	Mcav_TRINITY_GG_8773_c0_g1~~Mcav_TRINITY_GG_8773_c0_g1_i1.p1 ORF type:complete len:889 (-),score=116.22 Mcav_TRINITY_GG_8773_c0_g1_i1:1305-3971(-)
Mcav_TRINITY_GG_21836_c0_g1_i1.p1	DUF6584	PF20225.2	0.74	11	3.8	170	3.4	0.1	3.8	4	0	0	4	4	4	0	Mcav_TRINITY_GG_21836_c0_g1~~Mcav_TRINITY_GG_21836_c0_g1_i1.p1 ORF type:internal len:168 (+),score=40.99 Mcav_TRINITY_GG_21836_c0_g1_i1:3-503(+)
Mcav_TRINITY_GG_27799_c93_g1_i1.p1	Erp_C	PF06780.15	0.23	12.7	0.1	170	3.4	0	3.2	3	0	0	3	3	3	0	Mcav_TRINITY_GG_27799_c93_g1~~Mcav_TRINITY_GG_27799_c93_g1_i1.p1 ORF type:3prime_partial len:475 (-),score=96.86 Mcav_TRINITY_GG_27799_c93_g1_i1:1-1422(-)
Mcav_TRINITY_GG_44379_c0_g1_i1.p1	Flavi_E_stem	PF21659.1	0.18	13.4	0.1	170	3.9	0	3	2	1	0	3	3	3	0	Mcav_TRINITY_GG_44379_c0_g1~~Mcav_TRINITY_GG_44379_c0_g1_i1.p1 ORF type:internal len:128 (+),score=33.78 Mcav_TRINITY_GG_44379_c0_g1_i1:2-382(+)
Mcav_TRINITY_GG_2176_c0_g1_i4.p1	Flg_bb_rod	PF00460.24	0.26	12.5	1.8	170	3.6	0	3.2	3	0	0	3	3	3	0	Mcav_TRINITY_GG_2176_c0_g1~~Mcav_TRINITY_GG_2176_c0_g1_i4.p1 ORF type:internal len:120 (+),score=20.24 Mcav_TRINITY_GG_2176_c0_g1_i4:1-357(+)
Mcav_TRINITY_GG_20602_c3_g1_i5.p1	FliD_C	PF07195.16	1	9.9	9.1	170	2.7	9.1	3.4	1	1	0	1	1	1	0	Mcav_TRINITY_GG_20602_c3_g1~~Mcav_TRINITY_GG_20602_c3_g1_i5.p1 ORF type:complete len:487 (-),score=123.71 Mcav_TRINITY_GG_20602_c3_g1_i5:39-1466(-)
Mcav_TRINITY_GG_15130_c0_g1_i3.p1	Glyco_hydro_36C	PF16874.9	0.18	13.5	4.9	170	3.9	0	5.4	4	2	1	5	5	5	0	Mcav_TRINITY_GG_15130_c0_g1~~Mcav_TRINITY_GG_15130_c0_g1_i3.p1 ORF type:5prime_partial len:947 (-),score=159.76 Mcav_TRINITY_GG_15130_c0_g1_i3:140-2980(-)
Mcav_TRINITY_GG_31123_c2_g1_i2.p1	HEAT	PF02985.26	0.41	12.2	5.7	170	4.1	0	5.8	5	0	0	5	5	3	0	Mcav_TRINITY_GG_31123_c2_g1~~Mcav_TRINITY_GG_31123_c2_g1_i2.p1 ORF type:3prime_partial len:1436 (+),score=265.78 Mcav_TRINITY_GG_31123_c2_g1_i2:360-4307(+)
Mcav_TRINITY_GG_23132_c16_g1_i2.p1	HEAT_PBS	PF03130.20	0.0067	18.1	0.4	170	4.5	0	4.9	5	0	0	5	5	5	0	Mcav_TRINITY_GG_23132_c16_g1~~Mcav_TRINITY_GG_23132_c16_g1_i2.p1 ORF type:complete len:883 (-),score=175.37 Mcav_TRINITY_GG_23132_c16_g1_i2:520-3168(-)
Mcav_TRINITY_GG_55293_c1_g1_i1.p1	HTH_18	PF12833.11	0.13	13.8	3.7	170	3.8	0	4.8	5	0	0	5	5	5	0	Mcav_TRINITY_GG_55293_c1_g1~~Mcav_TRINITY_GG_55293_c1_g1_i1.p1 ORF type:complete len:294 (-),score=7.85 Mcav_TRINITY_GG_55293_c1_g1_i1:1635-2516(-)
Mcav_TRINITY_GG_28510_c3_g1_i1.p1	IDEAL	PF08858.14	0.22	12.5	7.7	170	3.3	0.1	5.2	5	0	0	5	5	5	0	Mcav_TRINITY_GG_28510_c3_g1~~Mcav_TRINITY_GG_28510_c3_g1_i1.p1 ORF type:5prime_partial len:523 (+),score=100.88 Mcav_TRINITY_GG_28510_c3_g1_i1:2-1570(+)
Mcav_TRINITY_GG_50265_c9_g1_i2.p1	LRR_1	PF00560.37	0.01	16.9	0.1	170	4.4	0	4.1	4	0	0	4	4	3	0	Mcav_TRINITY_GG_50265_c9_g1~~Mcav_TRINITY_GG_50265_c9_g1_i2.p1 ORF type:5prime_partial len:131 (-),score=23.91 Mcav_TRINITY_GG_50265_c9_g1_i2:4262-4654(-)
Mcav_TRINITY_GG_45061_c0_g1_i1.p1	LRR_1	PF00560.37	0.55	11.8	1.6	170	4.4	0	3.7	3	0	0	3	3	2	0	Mcav_TRINITY_GG_45061_c0_g1~~Mcav_TRINITY_GG_45061_c0_g1_i1.p1 ORF type:internal len:146 (+),score=8.35 Mcav_TRINITY_GG_45061_c0_g1_i1:3-437(+)
Mcav_TRINITY_GG_56105_c0_g1_i2.p1	Phage_Gp111	PF07410.15	0.11	14.3	1.5	170	4	0	3.1	3	0	0	3	3	3	0	Mcav_TRINITY_GG_56105_c0_g1~~Mcav_TRINITY_GG_56105_c0_g1_i2.p1 ORF type:internal len:128 (-),score=27.47 Mcav_TRINITY_GG_56105_c0_g1_i2:1-381(-)
Mcav_TRINITY_GG_31468_c0_g1_i1.p1	PI3K_P85_iSH2	PF16454.9	3.3	8.5	24.7	170	2.9	24.7	2.1	1	1	0	1	1	1	0	Mcav_TRINITY_GG_31468_c0_g1~~Mcav_TRINITY_GG_31468_c0_g1_i1.p1 ORF type:3prime_partial len:146 (+),score=54.81 Mcav_TRINITY_GG_31468_c0_g1_i1:49-435(+)
Mcav_TRINITY_GG_247_c28_g1_i1.p1	PPR	PF01535.24	0.023	16.1	5.6	170	4	0	6.8	8	0	0	8	8	5	0	Mcav_TRINITY_GG_247_c28_g1~~Mcav_TRINITY_GG_247_c28_g1_i1.p1 ORF type:internal len:413 (+),score=79.98 Mcav_TRINITY_GG_247_c28_g1_i1:1-1236(+)
Mcav_TRINITY_GG_27598_c13_g1_i1.p1	Sel1	PF08238.16	1.4	10.8	2.2	170	4.3	0.1	3.4	3	0	0	3	3	2	0	Mcav_TRINITY_GG_27598_c13_g1~~Mcav_TRINITY_GG_27598_c13_g1_i1.p1 ORF type:complete len:669 (-),score=136.33 Mcav_TRINITY_GG_27598_c13_g1_i1:3470-5476(-)
Mcav_TRINITY_GG_8671_c0_g1_i2.p2	STAT2_C	PF12188.12	0.29	12.3	0.1	170	3.4	0	3	3	0	0	3	3	3	0	Mcav_TRINITY_GG_8671_c0_g1~~Mcav_TRINITY_GG_8671_c0_g1_i2.p2 ORF type:internal len:128 (-),score=4.80 Mcav_TRINITY_GG_8671_c0_g1_i2:1-381(-)
Mcav_TRINITY_GG_42710_c7_g1_i1.p1	TPR_11	PF13414.10	0.54	11.2	8.6	170	3.2	0	5.1	5	0	0	5	5	4	0	Mcav_TRINITY_GG_42710_c7_g1~~Mcav_TRINITY_GG_42710_c7_g1_i1.p1 ORF type:5prime_partial len:195 (-),score=51.78 Mcav_TRINITY_GG_42710_c7_g1_i1:6-590(-)
Mcav_TRINITY_GG_23978_c11_g1_i2.p2	TPR_14	PF13428.10	0.053	15.5	0.1	170	4.6	0	3.5	3	0	0	3	3	3	0	Mcav_TRINITY_GG_23978_c11_g1~~Mcav_TRINITY_GG_23978_c11_g1_i2.p2 ORF type:5prime_partial len:340 (-),score=57.66 Mcav_TRINITY_GG_23978_c11_g1_i2:2638-3657(-)
Mcav_TRINITY_GG_3818_c1_g1_i3.p1	TPR_3	PF07720.16	0.00025	22.3	0	170	3.7	0	5.6	5	0	0	5	5	5	0	Mcav_TRINITY_GG_3818_c1_g1~~Mcav_TRINITY_GG_3818_c1_g1_i3.p1 ORF type:5prime_partial len:1090 (-),score=149.52 Mcav_TRINITY_GG_3818_c1_g1_i3:4272-7541(-)
Mcav_TRINITY_GG_6475_c1_g1_i2.p1	TPR_6	PF13174.10	3e-06	28.7	3.1	170	4.4	0	7.7	6	1	1	7	7	5	0	Mcav_TRINITY_GG_6475_c1_g1~~Mcav_TRINITY_GG_6475_c1_g1_i2.p1 ORF type:5prime_partial len:747 (+),score=124.94 Mcav_TRINITY_GG_6475_c1_g1_i2:1-2241(+)
Mcav_TRINITY_GG_7501_c29_g3_i2.p1	TPR_6	PF13174.10	0.085	14.7	3	170	4.4	0	5.6	6	1	0	6	6	2	0	Mcav_TRINITY_GG_7501_c29_g3~~Mcav_TRINITY_GG_7501_c29_g3_i2.p1 ORF type:3prime_partial len:442 (+),score=89.62 Mcav_TRINITY_GG_7501_c29_g3_i2:1381-2703(+)
Mcav_TRINITY_GG_27411_c7_g1_i11.p1	WD40	PF00400.36	0.61	12	4.7	170	4.3	0.2	5.5	6	1	0	6	6	2	0	Mcav_TRINITY_GG_27411_c7_g1~~Mcav_TRINITY_GG_27411_c7_g1_i11.p1 ORF type:5prime_partial len:511 (-),score=89.36 Mcav_TRINITY_GG_27411_c7_g1_i11:523-2055(-)
Mcav_TRINITY_GG_8305_c1_g1_i1.p1	Wheel	PF18972.4	0.077	14.5	0	170	3.8	0	3.3	1	1	2	3	3	3	0	Mcav_TRINITY_GG_8305_c1_g1~~Mcav_TRINITY_GG_8305_c1_g1_i1.p1 ORF type:internal len:603 (+),score=99.19 Mcav_TRINITY_GG_8305_c1_g1_i1:1-1806(+)
Mcav_TRINITY_GG_14160_c10_g1_i1.p1	WXG100	PF06013.16	7.6	8.1	11.6	170	3.7	7.8	3.7	2	1	1	3	3	3	0	Mcav_TRINITY_GG_14160_c10_g1~~Mcav_TRINITY_GG_14160_c10_g1_i1.p1 ORF type:internal len:390 (+),score=61.45 Mcav_TRINITY_GG_14160_c10_g1_i1:3-1169(+)
Mcav_TRINITY_GG_56724_c4_g1_i1.p1	YtxH	PF12732.11	1.5	10.6	7.6	170	4	7.6	2.7	1	1	0	1	1	1	0	Mcav_TRINITY_GG_56724_c4_g1~~Mcav_TRINITY_GG_56724_c4_g1_i1.p1 ORF type:complete len:528 (+),score=79.35 Mcav_TRINITY_GG_56724_c4_g1_i1:275-1858(+)
Mcav_TRINITY_GG_37906_c3_g1_i1.p1	YtxH	PF12732.11	5.8	8.7	20.3	170	3.9	0.2	8.3	6	3	2	8	8	7	0	Mcav_TRINITY_GG_37906_c3_g1~~Mcav_TRINITY_GG_37906_c3_g1_i1.p1 ORF type:complete len:1103 (+),score=221.41 Mcav_TRINITY_GG_37906_c3_g1_i1:87-3395(+)
Mcav_TRINITY_GG_39367_c6_g1_i1.p1	Y_Y_Y	PF07495.17	0.042	15	0.6	170	3.4	0	5.3	5	0	0	5	5	3	0	Mcav_TRINITY_GG_39367_c6_g1~~Mcav_TRINITY_GG_39367_c6_g1_i1.p1 ORF type:3prime_partial len:3495 (-),score=464.14 Mcav_TRINITY_GG_39367_c6_g1_i1:1-10293(-)
Mcav_TRINITY_GG_46149_c5_g1_i2.p1	zinc_ribbon_9	PF14369.10	0.067	14.6	1.1	170	3.7	0	3.6	3	0	0	3	3	3	0	Mcav_TRINITY_GG_46149_c5_g1~~Mcav_TRINITY_GG_46149_c5_g1_i2.p1 ORF type:internal len:193 (-),score=40.49 Mcav_TRINITY_GG_46149_c5_g1_i2:3-578(-)
Mcav_TRINITY_GG_5829_c5_g1_i1.p1	Zn-ribbon_8	PF09723.14	1.6	10	15.7	170	3.6	6.7	3.6	1	1	1	2	2	2	0	Mcav_TRINITY_GG_5829_c5_g1~~Mcav_TRINITY_GG_5829_c5_g1_i1.p1 ORF type:internal len:119 (+),score=11.42 Mcav_TRINITY_GG_5829_c5_g1_i1:2-355(+)
Mcav_TRINITY_GG_36891_c2_g1_i4.p1	Acetyltransf_1	PF00583.29	0.13	13.8	1.1	160	3.8	0	4	1	1	4	5	5	5	0	Mcav_TRINITY_GG_36891_c2_g1~~Mcav_TRINITY_GG_36891_c2_g1_i4.p1 ORF type:internal len:143 (+),score=34.22 Mcav_TRINITY_GG_36891_c2_g1_i4:1-426(+)
Mcav_TRINITY_GG_8674_c0_g1_i1.p1	BTRD1	PF17660.5	0.74	11	5.1	160	3.5	0	4.5	3	1	2	5	5	5	0	Mcav_TRINITY_GG_8674_c0_g1~~Mcav_TRINITY_GG_8674_c0_g1_i1.p1 ORF type:internal len:110 (-),score=0.20 Mcav_TRINITY_GG_8674_c0_g1_i1:1-327(-)
Mcav_TRINITY_GG_40276_c10_g1_i1.p1	CLP1_P	PF16575.9	0.11	13.5	2.9	160	3.3	0.1	4.6	4	1	1	5	5	5	0	Mcav_TRINITY_GG_40276_c10_g1~~Mcav_TRINITY_GG_40276_c10_g1_i1.p1 ORF type:complete len:1199 (-),score=202.09 Mcav_TRINITY_GG_40276_c10_g1_i1:128-3475(-)
Mcav_TRINITY_GG_7501_c32_g1_i2.p1	CODH_A_N	PF18537.5	0.031	15.5	0	160	3.6	0	5.1	4	3	2	6	6	6	0	Mcav_TRINITY_GG_7501_c32_g1~~Mcav_TRINITY_GG_7501_c32_g1_i2.p1 ORF type:3prime_partial len:619 (-),score=121.31 Mcav_TRINITY_GG_7501_c32_g1_i2:2-1750(-)
Mcav_TRINITY_GG_56669_c6_g1_i10.p1	CoV_E	PF02723.18	0.12	13.7	1	160	3.7	0	3.4	4	0	0	4	4	4	0	Mcav_TRINITY_GG_56669_c6_g1~~Mcav_TRINITY_GG_56669_c6_g1_i10.p1 ORF type:internal len:321 (-),score=38.84 Mcav_TRINITY_GG_56669_c6_g1_i10:3-962(-)
Mcav_TRINITY_GG_5647_c3_g1_i1.p2	DUF1599	PF07659.15	6.9	8.3	6.8	160	4	0.2	3.4	1	1	2	3	3	3	0	Mcav_TRINITY_GG_5647_c3_g1~~Mcav_TRINITY_GG_5647_c3_g1_i1.p2 ORF type:internal len:120 (-),score=30.53 Mcav_TRINITY_GG_5647_c3_g1_i1:2-358(-)
Mcav_TRINITY_GG_34165_c3_g1_i2.p1	DUF2179	PF10035.13	0.16	13	0.6	160	3.4	0	4.8	5	3	0	5	5	5	0	Mcav_TRINITY_GG_34165_c3_g1~~Mcav_TRINITY_GG_34165_c3_g1_i2.p1 ORF type:internal len:218 (-),score=5.47 Mcav_TRINITY_GG_34165_c3_g1_i2:3-653(-)
Mcav_TRINITY_GG_14660_c0_g1_i1.p1	DUF3265	PF11665.12	3.6	8.8	4.8	160	3.5	0.5	3.1	3	0	0	3	3	3	0	Mcav_TRINITY_GG_14660_c0_g1~~Mcav_TRINITY_GG_14660_c0_g1_i1.p1 ORF type:internal len:101 (+),score=24.70 Mcav_TRINITY_GG_14660_c0_g1_i1:1-300(+)
Mcav_TRINITY_GG_53615_c2_g1_i4.p1	DUF3364	PF11844.12	1.2	10.7	8.4	160	3.8	0.1	5.6	6	0	0	6	6	6	0	Mcav_TRINITY_GG_53615_c2_g1~~Mcav_TRINITY_GG_53615_c2_g1_i4.p1 ORF type:internal len:296 (+),score=67.57 Mcav_TRINITY_GG_53615_c2_g1_i4:2-886(+)
Mcav_TRINITY_GG_29995_c1_g1_i1.p1	Fis1_TPR_C	PF14853.10	0.15	13.4	7.4	160	3.8	0	5.6	6	0	0	6	6	4	0	Mcav_TRINITY_GG_29995_c1_g1~~Mcav_TRINITY_GG_29995_c1_g1_i1.p1 ORF type:5prime_partial len:789 (+),score=134.85 Mcav_TRINITY_GG_29995_c1_g1_i1:2-2368(+)
Mcav_TRINITY_GG_6354_c30_g3_i8.p1	Flavi_E_stem	PF21659.1	9.8e-05	23.9	2.4	160	4	0	7.2	6	1	2	8	8	8	0	Mcav_TRINITY_GG_6354_c30_g3~~Mcav_TRINITY_GG_6354_c30_g3_i8.p1 ORF type:internal len:387 (+),score=113.60 Mcav_TRINITY_GG_6354_c30_g3_i8:1-1158(+)
Mcav_TRINITY_GG_50799_c3_g1_i1.p1	Glug	PF07581.16	0.11	14.2	2.1	160	4.2	0	4.7	5	1	0	5	5	5	0	Mcav_TRINITY_GG_50799_c3_g1~~Mcav_TRINITY_GG_50799_c3_g1_i1.p1 ORF type:internal len:338 (+),score=34.12 Mcav_TRINITY_GG_50799_c3_g1_i1:2-1012(+)
Mcav_TRINITY_GG_7108_c8_g1_i3.p1	GrpE	PF01025.23	9.8	7	10.3	160	3.1	11.1	2.1	1	1	1	2	2	2	0	Mcav_TRINITY_GG_7108_c8_g1~~Mcav_TRINITY_GG_7108_c8_g1_i3.p1 ORF type:5prime_partial len:495 (-),score=89.29 Mcav_TRINITY_GG_7108_c8_g1_i3:1578-3062(-)
Mcav_TRINITY_GG_12492_c1_g1_i2.p1	HEAT_EZ	PF13513.10	0.16	13.9	1.2	160	4.3	0	4.8	4	1	2	6	6	3	0	Mcav_TRINITY_GG_12492_c1_g1~~Mcav_TRINITY_GG_12492_c1_g1_i2.p1 ORF type:complete len:1397 (+),score=319.49 Mcav_TRINITY_GG_12492_c1_g1_i2:181-4371(+)
Mcav_TRINITY_GG_7108_c8_g3_i1.p1	HisKA_3	PF07730.17	1.5	10.6	3.3	160	4.1	0	3.4	3	1	0	3	3	3	0	Mcav_TRINITY_GG_7108_c8_g3~~Mcav_TRINITY_GG_7108_c8_g3_i1.p1 ORF type:complete len:247 (+),score=53.60 Mcav_TRINITY_GG_7108_c8_g3_i1:124-864(+)
Mcav_TRINITY_GG_14711_c5_g1_i1.p1	Ig_C17orf99	PF17736.5	0.0045	18.2	5.5	160	3.7	0	6.4	3	3	3	6	6	6	0	Mcav_TRINITY_GG_14711_c5_g1~~Mcav_TRINITY_GG_14711_c5_g1_i1.p1 ORF type:internal len:524 (+),score=94.88 Mcav_TRINITY_GG_14711_c5_g1_i1:1-1569(+)
Mcav_TRINITY_GG_61970_c4_g1_i2.p1	KATNA1_MIT	PF21126.1	0.15	12.9	0.1	160	3.3	0	3.9	4	0	0	4	4	4	0	Mcav_TRINITY_GG_61970_c4_g1~~Mcav_TRINITY_GG_61970_c4_g1_i2.p1 ORF type:internal len:280 (-),score=73.74 Mcav_TRINITY_GG_61970_c4_g1_i2:1-837(-)
Mcav_TRINITY_GG_9973_c6_g1_i1.p1	Kelch_5	PF13854.10	4.6	8.3	12.1	160	3.4	0	5.6	6	0	0	6	6	5	0	Mcav_TRINITY_GG_9973_c6_g1~~Mcav_TRINITY_GG_9973_c6_g1_i1.p1 ORF type:complete len:591 (-),score=73.37 Mcav_TRINITY_GG_9973_c6_g1_i1:618-2390(-)
Mcav_TRINITY_GG_36619_c11_g1_i1.p1	LRR_1	PF00560.37	5.7	8.7	4.5	160	4.4	0.4	3.8	3	1	0	3	3	2	0	Mcav_TRINITY_GG_36619_c11_g1~~Mcav_TRINITY_GG_36619_c11_g1_i1.p1 ORF type:3prime_partial len:143 (+),score=18.11 Mcav_TRINITY_GG_36619_c11_g1_i1:84-509(+)
Mcav_TRINITY_GG_6475_c1_g1_i2.p1	Mig-14	PF07395.15	0.59	10.7	2.1	160	2.7	0	4.4	2	1	3	6	6	6	0	Mcav_TRINITY_GG_6475_c1_g1~~Mcav_TRINITY_GG_6475_c1_g1_i2.p1 ORF type:5prime_partial len:747 (+),score=124.94 Mcav_TRINITY_GG_6475_c1_g1_i2:1-2241(+)
Mcav_TRINITY_GG_20687_c1_g1_i3.p1	NuA4	PF09340.14	4.2	8.5	6.9	160	3.4	0.7	4.4	3	2	1	4	4	4	0	Mcav_TRINITY_GG_20687_c1_g1~~Mcav_TRINITY_GG_20687_c1_g1_i3.p1 ORF type:internal len:263 (-),score=8.59 Mcav_TRINITY_GG_20687_c1_g1_i3:1-786(-)
Mcav_TRINITY_GG_59323_c4_g1_i2.p1	PH_4	PF15404.10	1.6	9.8	5.4	160	3.3	0.1	3.9	2	2	1	4	4	4	0	Mcav_TRINITY_GG_59323_c4_g1~~Mcav_TRINITY_GG_59323_c4_g1_i2.p1 ORF type:complete len:387 (-),score=64.77 Mcav_TRINITY_GG_59323_c4_g1_i2:1247-2407(-)
Mcav_TRINITY_GG_38086_c1_g1_i1.p1	Prok-RING_2	PF14445.10	0.24	12.8	2.8	160	3.8	0	4.2	4	0	0	4	4	4	0	Mcav_TRINITY_GG_38086_c1_g1~~Mcav_TRINITY_GG_38086_c1_g1_i1.p1 ORF type:5prime_partial len:1106 (+),score=126.36 Mcav_TRINITY_GG_38086_c1_g1_i1:1-3318(+)
Mcav_TRINITY_GG_56792_c0_g1_i2.p1	Sel1	PF08238.16	0.24	13.3	3.6	160	4.3	0	4.1	4	0	0	4	4	3	0	Mcav_TRINITY_GG_56792_c0_g1~~Mcav_TRINITY_GG_56792_c0_g1_i2.p1 ORF type:internal len:174 (+),score=35.57 Mcav_TRINITY_GG_56792_c0_g1_i2:3-521(+)
Mcav_TRINITY_GG_18836_c0_g1_i1.p1	Skp1	PF01466.23	8.3	7.6	8.4	160	3.5	0.7	4.5	3	2	0	3	3	3	0	Mcav_TRINITY_GG_18836_c0_g1~~Mcav_TRINITY_GG_18836_c0_g1_i1.p1 ORF type:internal len:190 (+),score=33.12 Mcav_TRINITY_GG_18836_c0_g1_i1:1-567(+)
Mcav_TRINITY_GG_8671_c0_g1_i2.p2	SMAP	PF15477.10	0.059	15.3	0	160	4.3	0	3.1	3	0	0	3	3	3	0	Mcav_TRINITY_GG_8671_c0_g1~~Mcav_TRINITY_GG_8671_c0_g1_i2.p2 ORF type:internal len:128 (-),score=4.80 Mcav_TRINITY_GG_8671_c0_g1_i2:1-381(-)
Mcav_TRINITY_GG_1225_c13_g1_i2.p1	TPR_14	PF13428.10	0.4	12.8	1.7	160	4.7	0	4.6	4	0	0	4	4	2	0	Mcav_TRINITY_GG_1225_c13_g1~~Mcav_TRINITY_GG_1225_c13_g1_i2.p1 ORF type:complete len:1041 (+),score=146.69 Mcav_TRINITY_GG_1225_c13_g1_i2:2095-5217(+)
Mcav_TRINITY_GG_31548_c0_g1_i2.p1	TPR_17	PF13431.10	0.00049	21.3	5.5	160	4.2	0	7	8	0	0	8	8	4	0	Mcav_TRINITY_GG_31548_c0_g1~~Mcav_TRINITY_GG_31548_c0_g1_i2.p1 ORF type:internal len:369 (-),score=62.12 Mcav_TRINITY_GG_31548_c0_g1_i2:1-1104(-)
Mcav_TRINITY_GG_59046_c2_g1_i7.p1	TPR_4	PF07721.18	0.0069	18.1	0	160	4.6	0	4.9	6	0	0	6	6	4	0	Mcav_TRINITY_GG_59046_c2_g1~~Mcav_TRINITY_GG_59046_c2_g1_i7.p1 ORF type:internal len:238 (-),score=51.25 Mcav_TRINITY_GG_59046_c2_g1_i7:3-713(-)
Mcav_TRINITY_GG_11715_c41_g2_i1.p1	TPR_6	PF13174.10	0.15	14	0	160	4.5	0	4.1	5	0	0	5	5	2	0	Mcav_TRINITY_GG_11715_c41_g2~~Mcav_TRINITY_GG_11715_c41_g2_i1.p1 ORF type:internal len:213 (+),score=31.41 Mcav_TRINITY_GG_11715_c41_g2_i1:2-637(+)
Mcav_TRINITY_GG_40431_c7_g1_i1.p1	TPR_6	PF13174.10	0.23	13.4	7.7	160	4.5	0.2	4.8	5	0	0	5	5	3	0	Mcav_TRINITY_GG_40431_c7_g1~~Mcav_TRINITY_GG_40431_c7_g1_i1.p1 ORF type:3prime_partial len:276 (-),score=37.03 Mcav_TRINITY_GG_40431_c7_g1_i1:2-826(-)
Mcav_TRINITY_GG_5958_c4_g2_i1.p1	TrkA_C	PF02080.25	0.017	16.2	5.5	160	3.5	0	8	11	0	0	11	11	11	0	Mcav_TRINITY_GG_5958_c4_g2~~Mcav_TRINITY_GG_5958_c4_g2_i1.p1 ORF type:complete len:1305 (-),score=345.69 Mcav_TRINITY_GG_5958_c4_g2_i1:487-4401(-)
Mcav_TRINITY_GG_35598_c0_g1_i1.p1	UspA1_rep	PF18792.5	0.25	13.1	4.3	160	4.3	0.1	3.6	3	0	0	3	3	3	0	Mcav_TRINITY_GG_35598_c0_g1~~Mcav_TRINITY_GG_35598_c0_g1_i1.p1 ORF type:internal len:116 (-),score=27.43 Mcav_TRINITY_GG_35598_c0_g1_i1:3-347(-)
Mcav_TRINITY_GG_16511_c31_g1_i5.p1	zf-UBR	PF02207.24	0.44	11.9	32.2	160	3.7	1.3	3.9	1	1	1	2	2	2	0	Mcav_TRINITY_GG_16511_c31_g1~~Mcav_TRINITY_GG_16511_c31_g1_i5.p1 ORF type:internal len:105 (+),score=9.19 Mcav_TRINITY_GG_16511_c31_g1_i5:1-312(+)
Mcav_TRINITY_GG_45376_c47_g1_i1.p1	zinc-ribbons_6	PF07191.16	7.3	7.9	9.5	160	3.6	0.2	3	1	1	2	3	3	3	0	Mcav_TRINITY_GG_45376_c47_g1~~Mcav_TRINITY_GG_45376_c47_g1_i1.p1 ORF type:5prime_partial len:325 (+),score=27.58 Mcav_TRINITY_GG_45376_c47_g1_i1:2-976(+)
Mcav_TRINITY_GG_21881_c1_g1_i2.p1	AATF-Che1	PF13339.10	8.1	8.2	20.1	150	4.2	20.1	2	1	1	0	1	1	1	0	Mcav_TRINITY_GG_21881_c1_g1~~Mcav_TRINITY_GG_21881_c1_g1_i2.p1 ORF type:5prime_partial len:145 (-),score=49.65 Mcav_TRINITY_GG_21881_c1_g1_i2:170-604(-)
Mcav_TRINITY_GG_6524_c20_g1_i1.p1	Aida_N	PF08910.14	0.034	15.8	1.5	150	4.1	0	5.4	2	1	5	7	7	7	0	Mcav_TRINITY_GG_6524_c20_g1~~Mcav_TRINITY_GG_6524_c20_g1_i1.p1 ORF type:internal len:288 (+),score=77.09 Mcav_TRINITY_GG_6524_c20_g1_i1:2-862(+)
Mcav_TRINITY_GG_33232_c2_g1_i1.p1	Ank_4	PF13637.10	0.1	14.2	0	150	4.2	0	3.6	3	0	0	3	3	3	0	Mcav_TRINITY_GG_33232_c2_g1~~Mcav_TRINITY_GG_33232_c2_g1_i1.p1 ORF type:5prime_partial len:762 (+),score=133.01 Mcav_TRINITY_GG_33232_c2_g1_i1:1-2286(+)
Mcav_TRINITY_GG_58731_c3_g1_i3.p2	Crp	PF00325.24	0.98	10.4	3.1	150	3.4	0	3.8	4	0	0	4	4	4	0	Mcav_TRINITY_GG_58731_c3_g1~~Mcav_TRINITY_GG_58731_c3_g1_i3.p2 ORF type:internal len:102 (-),score=10.02 Mcav_TRINITY_GG_58731_c3_g1_i3:1-303(-)
Mcav_TRINITY_GG_15199_c38_g1_i1.p3	DUF2752	PF10825.12	0.26	12.6	0	150	3.7	0	3	3	0	0	3	3	3	0	Mcav_TRINITY_GG_15199_c38_g1~~Mcav_TRINITY_GG_15199_c38_g1_i1.p3 ORF type:internal len:110 (-),score=28.72 Mcav_TRINITY_GG_15199_c38_g1_i1:1-327(-)
Mcav_TRINITY_GG_7501_c29_g3_i2.p1	DUF2752	PF10825.12	1.4	10.3	1.8	150	3.8	0	3.5	4	0	0	4	4	4	0	Mcav_TRINITY_GG_7501_c29_g3~~Mcav_TRINITY_GG_7501_c29_g3_i2.p1 ORF type:3prime_partial len:442 (+),score=89.62 Mcav_TRINITY_GG_7501_c29_g3_i2:1381-2703(+)
Mcav_TRINITY_GG_8305_c1_g1_i5.p1	DUF3420	PF11900.12	1.6	10.1	5	150	3.8	0	3.6	4	0	0	4	4	4	0	Mcav_TRINITY_GG_8305_c1_g1~~Mcav_TRINITY_GG_8305_c1_g1_i5.p1 ORF type:internal len:217 (+),score=65.12 Mcav_TRINITY_GG_8305_c1_g1_i5:1-648(+)
Mcav_TRINITY_GG_35142_c0_g1_i1.p1	DUF4407	PF14362.10	5.6	7.4	18.5	150	2.8	18.6	2.1	1	1	0	1	1	1	0	Mcav_TRINITY_GG_35142_c0_g1~~Mcav_TRINITY_GG_35142_c0_g1_i1.p1 ORF type:internal len:225 (+),score=52.71 Mcav_TRINITY_GG_35142_c0_g1_i1:2-673(+)
Mcav_TRINITY_GG_6354_c30_g3_i8.p1	DUF6377	PF19904.3	0.22	12.3	7.7	150	3.1	0	6.1	4	2	2	6	6	5	0	Mcav_TRINITY_GG_6354_c30_g3~~Mcav_TRINITY_GG_6354_c30_g3_i8.p1 ORF type:internal len:387 (+),score=113.60 Mcav_TRINITY_GG_6354_c30_g3_i8:1-1158(+)
Mcav_TRINITY_GG_31550_c1_g1_i1.p1	DUF6377	PF19904.3	2.2	9.1	2.3	150	3	0	4.2	4	1	0	5	5	4	0	Mcav_TRINITY_GG_31550_c1_g1~~Mcav_TRINITY_GG_31550_c1_g1_i1.p1 ORF type:complete len:1043 (-),score=174.71 Mcav_TRINITY_GG_31550_c1_g1_i1:631-3627(-)
Mcav_TRINITY_GG_18836_c0_g1_i1.p1	DUF6500	PF20110.3	0.11	13.6	6.5	150	3.5	0.2	5.3	2	1	2	5	5	5	0	Mcav_TRINITY_GG_18836_c0_g1~~Mcav_TRINITY_GG_18836_c0_g1_i1.p1 ORF type:internal len:190 (+),score=33.12 Mcav_TRINITY_GG_18836_c0_g1_i1:1-567(+)
Mcav_TRINITY_GG_21836_c0_g1_i1.p1	DUF883	PF05957.17	1.2	10.4	2	150	3.7	0	3.4	4	0	0	4	4	4	0	Mcav_TRINITY_GG_21836_c0_g1~~Mcav_TRINITY_GG_21836_c0_g1_i1.p1 ORF type:internal len:168 (+),score=40.99 Mcav_TRINITY_GG_21836_c0_g1_i1:3-503(+)
Mcav_TRINITY_GG_17944_c5_g1_i1.p1	Equine_IAV_S2	PF06502.15	9.6	7.6	12	150	3.8	0.1	4.9	1	1	5	6	6	6	0	Mcav_TRINITY_GG_17944_c5_g1~~Mcav_TRINITY_GG_17944_c5_g1_i1.p1 ORF type:internal len:136 (+),score=32.93 Mcav_TRINITY_GG_17944_c5_g1_i1:2-406(+)
Mcav_TRINITY_GG_8768_c1_g1_i2.p1	FAM27	PF15832.9	3	9.6	3.7	150	4.1	0.1	4.2	4	0	0	4	4	4	0	Mcav_TRINITY_GG_8768_c1_g1~~Mcav_TRINITY_GG_8768_c1_g1_i2.p1 ORF type:3prime_partial len:794 (-),score=41.79 Mcav_TRINITY_GG_8768_c1_g1_i2:2-2380(-)
Mcav_TRINITY_GG_5129_c1_g1_i1.p1	Gelsolin	PF00626.26	0.019	16	5.1	150	3.5	0	6.5	9	0	0	9	9	9	0	Mcav_TRINITY_GG_5129_c1_g1~~Mcav_TRINITY_GG_5129_c1_g1_i1.p1 ORF type:complete len:363 (+),score=87.19 Mcav_TRINITY_GG_5129_c1_g1_i1:27-1115(+)
Mcav_TRINITY_GG_28075_c13_g1_i3.p2	GSH_synthase	PF03199.19	0.17	13.7	2.9	150	4.2	0	3.6	4	0	0	4	4	4	0	Mcav_TRINITY_GG_28075_c13_g1~~Mcav_TRINITY_GG_28075_c13_g1_i3.p2 ORF type:internal len:131 (+),score=28.45 Mcav_TRINITY_GG_28075_c13_g1_i3:3-392(+)
Mcav_TRINITY_GG_485_c2_g1_i2.p1	Imm70	PF15601.10	2.4	9.1	4.3	150	3.3	0	3.1	2	1	1	3	3	3	0	Mcav_TRINITY_GG_485_c2_g1~~Mcav_TRINITY_GG_485_c2_g1_i2.p1 ORF type:complete len:323 (-),score=78.07 Mcav_TRINITY_GG_485_c2_g1_i2:317-1285(-)
Mcav_TRINITY_GG_23596_c15_g1_i2.p1	LRR_1	PF00560.37	0.12	13.7	14	150	4.5	0.1	6	6	0	0	6	6	5	0	Mcav_TRINITY_GG_23596_c15_g1~~Mcav_TRINITY_GG_23596_c15_g1_i2.p1 ORF type:internal len:182 (+),score=26.68 Mcav_TRINITY_GG_23596_c15_g1_i2:2-544(+)
Mcav_TRINITY_GG_50772_c0_g1_i2.p1	OB_Dis3	PF17849.5	0.56	11.5	3.1	150	3.8	0.1	3.1	1	1	1	3	3	3	0	Mcav_TRINITY_GG_50772_c0_g1~~Mcav_TRINITY_GG_50772_c0_g1_i2.p1 ORF type:internal len:137 (-),score=29.30 Mcav_TRINITY_GG_50772_c0_g1_i2:1-408(-)
Mcav_TRINITY_GG_26837_c1_g1_i1.p1	OTU1_UBXL	PF21403.1	0.71	11.7	1.7	150	4.3	0	3.4	2	1	2	4	4	4	0	Mcav_TRINITY_GG_26837_c1_g1~~Mcav_TRINITY_GG_26837_c1_g1_i1.p1 ORF type:internal len:116 (+),score=28.15 Mcav_TRINITY_GG_26837_c1_g1_i1:2-346(+)
Mcav_TRINITY_GG_39515_c0_g1_i4.p1	PC_rep	PF01851.26	4.4	9.1	4.9	150	4.2	0.1	3.3	3	0	0	3	3	3	0	Mcav_TRINITY_GG_39515_c0_g1~~Mcav_TRINITY_GG_39515_c0_g1_i4.p1 ORF type:internal len:260 (-),score=36.27 Mcav_TRINITY_GG_39515_c0_g1_i4:1-777(-)
Mcav_TRINITY_GG_3567_c2_g1_i3.p1	Phage_TAC_11	PF11836.12	0.34	12.3	1.5	150	3.9	0	4.6	5	0	0	5	5	5	0	Mcav_TRINITY_GG_3567_c2_g1~~Mcav_TRINITY_GG_3567_c2_g1_i3.p1 ORF type:3prime_partial len:559 (-),score=86.18 Mcav_TRINITY_GG_3567_c2_g1_i3:3-1676(-)
Mcav_TRINITY_GG_40517_c1_g1_i1.p1	PPR	PF01535.24	0.00062	21	6.4	150	4.2	0	7.7	8	0	0	8	8	6	0	Mcav_TRINITY_GG_40517_c1_g1~~Mcav_TRINITY_GG_40517_c1_g1_i1.p1 ORF type:5prime_partial len:992 (-),score=153.92 Mcav_TRINITY_GG_40517_c1_g1_i1:1192-4167(-)
Mcav_TRINITY_GG_8305_c1_g1_i5.p1	PPR	PF01535.24	0.014	16.8	6.7	150	4.2	0.1	5.1	5	0	0	5	5	5	0	Mcav_TRINITY_GG_8305_c1_g1~~Mcav_TRINITY_GG_8305_c1_g1_i5.p1 ORF type:internal len:217 (+),score=65.12 Mcav_TRINITY_GG_8305_c1_g1_i5:1-648(+)
Mcav_TRINITY_GG_23323_c39_g1_i5.p1	PPR	PF01535.24	5.1	8.8	5.3	150	4.1	0.1	4.7	3	1	1	4	4	4	0	Mcav_TRINITY_GG_23323_c39_g1~~Mcav_TRINITY_GG_23323_c39_g1_i5.p1 ORF type:complete len:1905 (-),score=437.04 Mcav_TRINITY_GG_23323_c39_g1_i5:1539-7253(-)
Mcav_TRINITY_GG_15049_c14_g2_i1.p2	PQQ_3	PF13570.10	3.9	9.3	10.8	150	4.3	0	4.7	5	0	0	5	5	4	0	Mcav_TRINITY_GG_15049_c14_g2~~Mcav_TRINITY_GG_15049_c14_g2_i1.p2 ORF type:complete len:588 (-),score=97.62 Mcav_TRINITY_GG_15049_c14_g2_i1:2784-4547(-)
Mcav_TRINITY_GG_53345_c0_g1_i2.p2	PRP4	PF08799.15	0.093	13.5	0.6	150	3.3	0	3.2	3	0	0	3	3	3	0	Mcav_TRINITY_GG_53345_c0_g1~~Mcav_TRINITY_GG_53345_c0_g1_i2.p2 ORF type:internal len:121 (+),score=30.92 Mcav_TRINITY_GG_53345_c0_g1_i2:3-362(+)
Mcav_TRINITY_GG_22549_c1_g1_i3.p1	PRP4	PF08799.15	0.093	13.5	0.6	150	3.3	0	3.2	3	0	0	3	3	3	0	Mcav_TRINITY_GG_22549_c1_g1~~Mcav_TRINITY_GG_22549_c1_g1_i3.p1 ORF type:internal len:121 (-),score=31.18 Mcav_TRINITY_GG_22549_c1_g1_i3:2-361(-)
Mcav_TRINITY_GG_24532_c1_g1_i2.p1	SNN_cytoplasm	PF09051.14	0.0012	19.9	0.1	150	3.5	0	4.3	4	0	0	4	4	4	0	Mcav_TRINITY_GG_24532_c1_g1~~Mcav_TRINITY_GG_24532_c1_g1_i2.p1 ORF type:internal len:216 (+),score=36.29 Mcav_TRINITY_GG_24532_c1_g1_i2:3-647(+)
Mcav_TRINITY_GG_21442_c6_g1_i3.p1	TPR_11	PF13414.10	3.2	8.8	4.7	150	3.4	0.5	4.3	4	0	0	4	4	3	0	Mcav_TRINITY_GG_21442_c6_g1~~Mcav_TRINITY_GG_21442_c6_g1_i3.p1 ORF type:complete len:670 (+),score=83.11 Mcav_TRINITY_GG_21442_c6_g1_i3:354-2363(+)
Mcav_TRINITY_GG_7501_c32_g1_i3.p1	TPR_4	PF07721.18	1.6e-05	26.2	0	150	4.6	0	5.7	6	0	0	6	6	5	0	Mcav_TRINITY_GG_7501_c32_g1~~Mcav_TRINITY_GG_7501_c32_g1_i3.p1 ORF type:internal len:228 (-),score=46.13 Mcav_TRINITY_GG_7501_c32_g1_i3:3-683(-)
Mcav_TRINITY_GG_11585_c0_g1_i1.p1	TPR_4	PF07721.18	0.00056	21.5	0	150	4.7	0	6.6	8	0	0	8	8	4	0	Mcav_TRINITY_GG_11585_c0_g1~~Mcav_TRINITY_GG_11585_c0_g1_i1.p1 ORF type:complete len:946 (+),score=156.77 Mcav_TRINITY_GG_11585_c0_g1_i1:219-3056(+)
Mcav_TRINITY_GG_39002_c2_g2_i2.p1	tRNA_int_end_N2	PF12928.11	0.16	13.3	0.4	150	3.8	0.7	4	1	1	1	2	2	2	0	Mcav_TRINITY_GG_39002_c2_g2~~Mcav_TRINITY_GG_39002_c2_g2_i2.p1 ORF type:complete len:734 (+),score=106.11 Mcav_TRINITY_GG_39002_c2_g2_i2:679-2880(+)
Mcav_TRINITY_GG_41040_c0_g1_i1.p1	UPF0506	PF11703.12	1e-05	27	0.1	150	4	0	5.9	1	1	3	6	6	6	0	Mcav_TRINITY_GG_41040_c0_g1~~Mcav_TRINITY_GG_41040_c0_g1_i1.p1 ORF type:internal len:131 (+),score=23.08 Mcav_TRINITY_GG_41040_c0_g1_i1:2-391(+)
Mcav_TRINITY_GG_44195_c18_g1_i1.p1	V-ATPase_H_C	PF11698.12	0.029	15.8	0.2	150	3.8	0.1	5	5	0	0	5	5	4	0	Mcav_TRINITY_GG_44195_c18_g1~~Mcav_TRINITY_GG_44195_c18_g1_i1.p1 ORF type:5prime_partial len:1651 (-),score=323.22 Mcav_TRINITY_GG_44195_c18_g1_i1:3949-8901(-)
Mcav_TRINITY_GG_22117_c7_g1_i4.p1	VirK	PF06903.16	0.14	13.4	0.3	150	3.7	0	3.9	3	1	1	4	4	4	0	Mcav_TRINITY_GG_22117_c7_g1~~Mcav_TRINITY_GG_22117_c7_g1_i4.p1 ORF type:complete len:460 (+),score=76.94 Mcav_TRINITY_GG_22117_c7_g1_i4:1136-2515(+)
Mcav_TRINITY_GG_40431_c7_g1_i1.p1	Vta1_C	PF18097.5	2.8	8.8	5	150	3.3	0	4.1	5	0	0	5	5	4	0	Mcav_TRINITY_GG_40431_c7_g1~~Mcav_TRINITY_GG_40431_c7_g1_i1.p1 ORF type:3prime_partial len:276 (-),score=37.03 Mcav_TRINITY_GG_40431_c7_g1_i1:2-826(-)
Mcav_TRINITY_GG_51534_c1_g1_i2.p2	YtxH	PF12732.11	9	8.1	10.5	150	4.2	10.5	2.3	1	1	0	1	1	1	0	Mcav_TRINITY_GG_51534_c1_g1~~Mcav_TRINITY_GG_51534_c1_g1_i2.p2 ORF type:complete len:118 (+),score=37.16 Mcav_TRINITY_GG_51534_c1_g1_i2:98-451(+)
Mcav_TRINITY_GG_39466_c3_g1_i2.p1	zf-C2HC	PF01530.22	0.084	14.2	10.2	150	3.8	0	5	5	0	0	5	5	5	0	Mcav_TRINITY_GG_39466_c3_g1~~Mcav_TRINITY_GG_39466_c3_g1_i2.p1 ORF type:complete len:160 (-),score=21.32 Mcav_TRINITY_GG_39466_c3_g1_i2:268-747(-)
Mcav_TRINITY_GG_34618_c3_g1_i1.p3	zf-RING-like	PF08746.15	8.9	7.7	13	150	3.8	13	2.4	1	1	0	1	1	1	0	Mcav_TRINITY_GG_34618_c3_g1~~Mcav_TRINITY_GG_34618_c3_g1_i1.p3 ORF type:complete len:110 (+),score=17.90 Mcav_TRINITY_GG_34618_c3_g1_i1:1533-1862(+)
Mcav_TRINITY_GG_22984_c76_g1_i2.p1	Big_2	PF02368.22	0.56	11.4	2.6	140	3.8	0.1	3.9	4	1	0	4	4	4	0	Mcav_TRINITY_GG_22984_c76_g1~~Mcav_TRINITY_GG_22984_c76_g1_i2.p1 ORF type:internal len:313 (-),score=58.19 Mcav_TRINITY_GG_22984_c76_g1_i2:1-936(-)
Mcav_TRINITY_GG_6715_c15_g1_i6.p1	CoV_NSP15_M	PF19216.4	0.083	14.3	0.5	140	3.9	0	3.3	3	0	0	3	3	3	0	Mcav_TRINITY_GG_6715_c15_g1~~Mcav_TRINITY_GG_6715_c15_g1_i6.p1 ORF type:3prime_partial len:592 (+),score=32.90 Mcav_TRINITY_GG_6715_c15_g1_i6:111-1775(+)
Mcav_TRINITY_GG_10367_c10_g1_i1.p1	CSN1_C	PF21151.1	0.55	11.1	1.4	140	3.4	0	4.1	5	1	1	6	6	6	0	Mcav_TRINITY_GG_10367_c10_g1~~Mcav_TRINITY_GG_10367_c10_g1_i1.p1 ORF type:complete len:1100 (-),score=203.45 Mcav_TRINITY_GG_10367_c10_g1_i1:943-4242(-)
Mcav_TRINITY_GG_10476_c6_g1_i1.p1	Cyc-maltodext_N	PF09087.15	1	10.9	1.7	140	4.1	0	3.6	4	0	0	4	4	4	0	Mcav_TRINITY_GG_10476_c6_g1~~Mcav_TRINITY_GG_10476_c6_g1_i1.p1 ORF type:internal len:324 (+),score=44.82 Mcav_TRINITY_GG_10476_c6_g1_i1:1-969(+)
Mcav_TRINITY_GG_56112_c12_g1_i4.p1	DBD_Tnp_Mut	PF03108.19	0.0064	17.3	0.1	140	3.4	0	5.9	7	0	0	7	7	7	0	Mcav_TRINITY_GG_56112_c12_g1~~Mcav_TRINITY_GG_56112_c12_g1_i4.p1 ORF type:complete len:1037 (+),score=186.19 Mcav_TRINITY_GG_56112_c12_g1_i4:300-3113(+)
Mcav_TRINITY_GG_56368_c2_g1_i1.p1	DFRP_C	PF16543.9	8.3	8.2	10.6	140	4.2	10.6	2.4	1	1	0	1	1	1	0	Mcav_TRINITY_GG_56368_c2_g1~~Mcav_TRINITY_GG_56368_c2_g1_i1.p1 ORF type:5prime_partial len:202 (+),score=56.11 Mcav_TRINITY_GG_56368_c2_g1_i1:2-607(+)
Mcav_TRINITY_GG_52233_c28_g1_i1.p4	DUF1539	PF07560.15	0.41	12	1.1	140	3.8	0	3.1	3	0	0	3	3	3	0	Mcav_TRINITY_GG_52233_c28_g1~~Mcav_TRINITY_GG_52233_c28_g1_i1.p4 ORF type:complete len:310 (+),score=34.49 Mcav_TRINITY_GG_52233_c28_g1_i1:3432-4361(+)
Mcav_TRINITY_GG_53195_c28_g1_i10.p1	DUF2225	PF09986.13	0.36	11.7	5.8	140	3.3	0.1	5.1	2	2	4	6	6	6	0	Mcav_TRINITY_GG_53195_c28_g1~~Mcav_TRINITY_GG_53195_c28_g1_i10.p1 ORF type:5prime_partial len:895 (-),score=162.60 Mcav_TRINITY_GG_53195_c28_g1_i10:5727-8411(-)
Mcav_TRINITY_GG_1550_c13_g1_i2.p1	DUF243	PF03103.21	0.46	12.1	12	140	4.1	0	6.4	2	1	4	7	7	7	0	Mcav_TRINITY_GG_1550_c13_g1~~Mcav_TRINITY_GG_1550_c13_g1_i2.p1 ORF type:3prime_partial len:175 (+),score=42.08 Mcav_TRINITY_GG_1550_c13_g1_i2:24-524(+)
Mcav_TRINITY_GG_7501_c32_g1_i3.p1	DUF2752	PF10825.12	0.13	13.5	2.2	140	3.9	0	4.6	6	0	0	6	6	6	0	Mcav_TRINITY_GG_7501_c32_g1~~Mcav_TRINITY_GG_7501_c32_g1_i3.p1 ORF type:internal len:228 (-),score=46.13 Mcav_TRINITY_GG_7501_c32_g1_i3:3-683(-)
Mcav_TRINITY_GG_15199_c38_g3_i1.p1	DUF2977	PF11192.12	0.084	14.2	0	140	4	0	3.1	3	0	0	3	3	3	0	Mcav_TRINITY_GG_15199_c38_g3~~Mcav_TRINITY_GG_15199_c38_g3_i1.p1 ORF type:internal len:152 (-),score=25.48 Mcav_TRINITY_GG_15199_c38_g3_i1:1-453(-)
Mcav_TRINITY_GG_61027_c0_g1_i1.p1	DUF3077	PF11275.12	0.013	16.9	0.3	140	4	0	4	4	0	0	4	4	4	0	Mcav_TRINITY_GG_61027_c0_g1~~Mcav_TRINITY_GG_61027_c0_g1_i1.p1 ORF type:5prime_partial len:218 (+),score=-6.61 Mcav_TRINITY_GG_61027_c0_g1_i1:2-655(+)
Mcav_TRINITY_GG_43051_c0_g1_i3.p1	DUF406	PF04175.16	3	9.6	2.8	140	4.3	0.1	3.1	2	1	1	3	3	3	0	Mcav_TRINITY_GG_43051_c0_g1~~Mcav_TRINITY_GG_43051_c0_g1_i3.p1 ORF type:internal len:106 (-),score=22.98 Mcav_TRINITY_GG_43051_c0_g1_i3:1-315(-)
Mcav_TRINITY_GG_16922_c4_g1_i1.p1	DUF4213	PF13938.10	0.12	13.8	1.8	140	4.1	0.2	4.1	2	1	1	3	3	3	0	Mcav_TRINITY_GG_16922_c4_g1~~Mcav_TRINITY_GG_16922_c4_g1_i1.p1 ORF type:complete len:1047 (-),score=198.04 Mcav_TRINITY_GG_16922_c4_g1_i1:543-3683(-)
Mcav_TRINITY_GG_6354_c30_g3_i8.p1	DUF4810	PF16068.9	0.019	16.7	22.2	140	4.3	0.1	8.8	9	1	1	10	10	10	0	Mcav_TRINITY_GG_6354_c30_g3~~Mcav_TRINITY_GG_6354_c30_g3_i8.p1 ORF type:internal len:387 (+),score=113.60 Mcav_TRINITY_GG_6354_c30_g3_i8:1-1158(+)
Mcav_TRINITY_GG_49034_c9_g1_i1.p1	DUF5640	PF18692.5	0.59	11.3	0.9	140	3.7	0	3.8	4	0	0	4	4	4	0	Mcav_TRINITY_GG_49034_c9_g1~~Mcav_TRINITY_GG_49034_c9_g1_i1.p1 ORF type:3prime_partial len:387 (-),score=46.65 Mcav_TRINITY_GG_49034_c9_g1_i1:2-1108(-)
Mcav_TRINITY_GG_5634_c44_g1_i7.p1	DUF6241	PF19754.3	0.12	13.8	7.4	140	4	0.2	5.3	2	1	4	6	6	6	0	Mcav_TRINITY_GG_5634_c44_g1~~Mcav_TRINITY_GG_5634_c44_g1_i7.p1 ORF type:internal len:251 (+),score=67.13 Mcav_TRINITY_GG_5634_c44_g1_i7:3-752(+)
Mcav_TRINITY_GG_39134_c1_g1_i6.p1	Fis1_TPR_C	PF14853.10	6.5e-07	30.7	0.1	140	4	0	7.9	9	0	0	9	9	7	0	Mcav_TRINITY_GG_39134_c1_g1~~Mcav_TRINITY_GG_39134_c1_g1_i6.p1 ORF type:3prime_partial len:469 (-),score=52.06 Mcav_TRINITY_GG_39134_c1_g1_i6:2-1345(-)
Mcav_TRINITY_GG_53088_c39_g2_i1.p1	fn3_5	PF06280.16	0.46	12.4	2	140	4.4	0.1	3.3	3	0	0	3	3	3	0	Mcav_TRINITY_GG_53088_c39_g2~~Mcav_TRINITY_GG_53088_c39_g2_i1.p1 ORF type:complete len:778 (+),score=150.71 Mcav_TRINITY_GG_53088_c39_g2_i1:129-2462(+)
Mcav_TRINITY_GG_23172_c0_g1_i1.p1	GP17	PF17420.6	0.091	14.2	0.1	140	4	0	3.3	1	1	3	4	4	4	0	Mcav_TRINITY_GG_23172_c0_g1~~Mcav_TRINITY_GG_23172_c0_g1_i1.p1 ORF type:internal len:145 (+),score=12.60 Mcav_TRINITY_GG_23172_c0_g1_i1:2-433(+)
Mcav_TRINITY_GG_1550_c13_g1_i2.p1	Gram_pos_anchor	PF00746.25	0.3	12.3	0.7	140	3.8	0	4.3	3	2	1	4	4	4	0	Mcav_TRINITY_GG_1550_c13_g1~~Mcav_TRINITY_GG_1550_c13_g1_i2.p1 ORF type:3prime_partial len:175 (+),score=42.08 Mcav_TRINITY_GG_1550_c13_g1_i2:24-524(+)
Mcav_TRINITY_GG_56276_c13_g1_i5.p1	GSH_synthase	PF03199.19	0.47	12.2	1.5	140	4.2	0	3.4	4	0	0	4	4	4	0	Mcav_TRINITY_GG_56276_c13_g1~~Mcav_TRINITY_GG_56276_c13_g1_i5.p1 ORF type:internal len:194 (+),score=39.88 Mcav_TRINITY_GG_56276_c13_g1_i5:2-580(+)
Mcav_TRINITY_GG_29521_c14_g1_i1.p1	HEAT_PBS	PF03130.20	0.002	19.7	0.3	140	4.8	0	5.6	6	0	0	6	6	6	0	Mcav_TRINITY_GG_29521_c14_g1~~Mcav_TRINITY_GG_29521_c14_g1_i1.p1 ORF type:internal len:292 (+),score=54.92 Mcav_TRINITY_GG_29521_c14_g1_i1:2-874(+)
Mcav_TRINITY_GG_17664_c1_g1_i1.p1	HSCB_C	PF07743.17	3.4	9.3	6.5	140	4.2	0	5.2	5	0	0	5	5	5	0	Mcav_TRINITY_GG_17664_c1_g1~~Mcav_TRINITY_GG_17664_c1_g1_i1.p1 ORF type:complete len:1568 (+),score=320.20 Mcav_TRINITY_GG_17664_c1_g1_i1:117-4820(+)
Mcav_TRINITY_GG_4119_c1_g1_i4.p1	Kelch_4	PF13418.10	0.004	18.3	2.3	140	3.8	0	5.9	5	1	1	6	6	6	0	Mcav_TRINITY_GG_4119_c1_g1~~Mcav_TRINITY_GG_4119_c1_g1_i4.p1 ORF type:complete len:420 (-),score=62.23 Mcav_TRINITY_GG_4119_c1_g1_i4:706-1965(-)
Mcav_TRINITY_GG_42710_c7_g3_i1.p1	Nis1	PF19271.3	0.083	14.8	0.2	140	4.3	0	3.3	1	1	3	4	4	4	0	Mcav_TRINITY_GG_42710_c7_g3~~Mcav_TRINITY_GG_42710_c7_g3_i1.p1 ORF type:3prime_partial len:273 (-),score=67.25 Mcav_TRINITY_GG_42710_c7_g3_i1:2-751(-)
Mcav_TRINITY_GG_27207_c0_g1_i1.p1	PdaC	PF13739.10	8	8.8	9.2	140	4.9	8.3	2.4	2	1	0	2	2	2	0	Mcav_TRINITY_GG_27207_c0_g1~~Mcav_TRINITY_GG_27207_c0_g1_i1.p1 ORF type:5prime_partial len:155 (+),score=32.76 Mcav_TRINITY_GG_27207_c0_g1_i1:3-467(+)
Mcav_TRINITY_GG_7567_c0_g1_i2.p1	PEGA	PF08308.15	0.096	13.8	0.1	140	3.7	0	5.9	8	0	0	8	8	8	0	Mcav_TRINITY_GG_7567_c0_g1~~Mcav_TRINITY_GG_7567_c0_g1_i2.p1 ORF type:5prime_partial len:1470 (-),score=298.42 Mcav_TRINITY_GG_7567_c0_g1_i2:1767-6176(-)
Mcav_TRINITY_GG_48536_c0_g1_i1.p1	Phage_GP20	PF06810.15	4.4	8.4	23	140	3.4	19	2.7	1	1	1	2	2	2	0	Mcav_TRINITY_GG_48536_c0_g1~~Mcav_TRINITY_GG_48536_c0_g1_i1.p1 ORF type:internal len:136 (+),score=41.13 Mcav_TRINITY_GG_48536_c0_g1_i1:1-405(+)
Mcav_TRINITY_GG_10291_c2_g1_i1.p1	Phytase-like	PF13449.10	0.29	12.2	0	140	3.4	0	3	2	1	1	3	3	3	0	Mcav_TRINITY_GG_10291_c2_g1~~Mcav_TRINITY_GG_10291_c2_g1_i1.p1 ORF type:internal len:314 (-),score=40.24 Mcav_TRINITY_GG_10291_c2_g1_i1:2-940(-)
Mcav_TRINITY_GG_18049_c1_g1_i1.p1	PPR	PF01535.24	0.19	13.2	1.4	140	4.3	0	4.1	4	0	0	4	4	3	0	Mcav_TRINITY_GG_18049_c1_g1~~Mcav_TRINITY_GG_18049_c1_g1_i1.p1 ORF type:3prime_partial len:252 (+),score=49.10 Mcav_TRINITY_GG_18049_c1_g1_i1:50-754(+)
Mcav_TRINITY_GG_45376_c47_g1_i1.p1	Prok-RING_1	PF14446.10	5.9	8.2	8.6	140	3.8	0.1	4	4	0	0	4	4	4	0	Mcav_TRINITY_GG_45376_c47_g1~~Mcav_TRINITY_GG_45376_c47_g1_i1.p1 ORF type:5prime_partial len:325 (+),score=27.58 Mcav_TRINITY_GG_45376_c47_g1_i1:2-976(+)
Mcav_TRINITY_GG_39679_c1_g1_i1.p1	Rpr2	PF04032.20	1.8	10.1	7.7	140	4	7.7	2.5	1	1	0	1	1	1	0	Mcav_TRINITY_GG_39679_c1_g1~~Mcav_TRINITY_GG_39679_c1_g1_i1.p1 ORF type:complete len:156 (-),score=23.41 Mcav_TRINITY_GG_39679_c1_g1_i1:728-1195(-)
Mcav_TRINITY_GG_47060_c2_g1_i1.p1	RsmF_methylt_CI	PF17126.9	0.52	11.6	1.2	140	3.8	0.1	3.3	2	1	2	4	4	4	0	Mcav_TRINITY_GG_47060_c2_g1~~Mcav_TRINITY_GG_47060_c2_g1_i1.p1 ORF type:3prime_partial len:289 (+),score=52.44 Mcav_TRINITY_GG_47060_c2_g1_i1:303-1166(+)
Mcav_TRINITY_GG_247_c28_g1_i1.p1	Sel1	PF08238.16	0.13	14.1	7.4	140	4.5	0	5.9	5	0	0	5	5	5	0	Mcav_TRINITY_GG_247_c28_g1~~Mcav_TRINITY_GG_247_c28_g1_i1.p1 ORF type:internal len:413 (+),score=79.98 Mcav_TRINITY_GG_247_c28_g1_i1:1-1236(+)
Mcav_TRINITY_GG_6649_c0_g1_i1.p1	Sel1	PF08238.16	0.84	11.5	10.2	140	4.5	0	6.2	7	0	0	7	7	5	0	Mcav_TRINITY_GG_6649_c0_g1~~Mcav_TRINITY_GG_6649_c0_g1_i1.p1 ORF type:complete len:442 (-),score=56.14 Mcav_TRINITY_GG_6649_c0_g1_i1:1697-3022(-)
Mcav_TRINITY_GG_46588_c3_g1_i2.p2	Sel1	PF08238.16	3.6	9.5	3.7	140	4.5	0.2	3.5	3	2	0	3	3	3	0	Mcav_TRINITY_GG_46588_c3_g1~~Mcav_TRINITY_GG_46588_c3_g1_i2.p2 ORF type:internal len:103 (-),score=23.04 Mcav_TRINITY_GG_46588_c3_g1_i2:1-306(-)
Mcav_TRINITY_GG_5462_c2_g1_i2.p1	SL4P	PF17618.6	1.1	10.5	5.6	140	3.8	0.1	4.5	4	1	1	5	5	5	0	Mcav_TRINITY_GG_5462_c2_g1~~Mcav_TRINITY_GG_5462_c2_g1_i2.p1 ORF type:internal len:333 (-),score=40.66 Mcav_TRINITY_GG_5462_c2_g1_i2:3-998(-)
Mcav_TRINITY_GG_22367_c0_g1_i1.p1	Spectrin	PF00435.25	0.2	13.4	3.7	140	4.2	0.3	5.5	5	0	0	5	5	3	0	Mcav_TRINITY_GG_22367_c0_g1~~Mcav_TRINITY_GG_22367_c0_g1_i1.p1 ORF type:complete len:2122 (-),score=367.48 Mcav_TRINITY_GG_22367_c0_g1_i1:1091-7456(-)
Mcav_TRINITY_GG_53039_c1_g1_i6.p1	Spore_Cse60	PF10957.12	0.16	13.2	0	140	3.9	0	3.1	3	0	0	3	3	3	0	Mcav_TRINITY_GG_53039_c1_g1~~Mcav_TRINITY_GG_53039_c1_g1_i6.p1 ORF type:internal len:118 (-),score=25.52 Mcav_TRINITY_GG_53039_c1_g1_i6:3-353(-)
Mcav_TRINITY_GG_27075_c9_g1_i1.p1	T2SSF	PF00482.27	0.00096	20.3	6.8	140	3.6	0.1	8	8	3	1	9	9	9	0	Mcav_TRINITY_GG_27075_c9_g1~~Mcav_TRINITY_GG_27075_c9_g1_i1.p1 ORF type:3prime_partial len:1634 (-),score=284.29 Mcav_TRINITY_GG_27075_c9_g1_i1:1-4899(-)
Mcav_TRINITY_GG_23172_c0_g1_i1.p1	T6PP_N	PF18572.5	0.042	15	0.4	140	3.7	0.1	3.9	1	1	4	5	5	5	0	Mcav_TRINITY_GG_23172_c0_g1~~Mcav_TRINITY_GG_23172_c0_g1_i1.p1 ORF type:internal len:145 (+),score=12.60 Mcav_TRINITY_GG_23172_c0_g1_i1:2-433(+)
Mcav_TRINITY_GG_56155_c8_g1_i3.p1	Toxin_YhaV	PF11663.12	0.52	11.6	4.2	140	3.7	0.1	3.4	3	0	0	3	3	3	0	Mcav_TRINITY_GG_56155_c8_g1~~Mcav_TRINITY_GG_56155_c8_g1_i3.p1 ORF type:internal len:460 (-),score=1.32 Mcav_TRINITY_GG_56155_c8_g1_i3:3-1379(-)
Mcav_TRINITY_GG_36619_c39_g1_i3.p1	TPR_10	PF13374.10	0.0011	20.2	0.5	140	3.9	0	5.6	6	0	0	6	6	3	0	Mcav_TRINITY_GG_36619_c39_g1~~Mcav_TRINITY_GG_36619_c39_g1_i3.p1 ORF type:complete len:1352 (+),score=276.81 Mcav_TRINITY_GG_36619_c39_g1_i3:255-4310(+)
Mcav_TRINITY_GG_39413_c3_g2_i1.p1	TPR_10	PF13374.10	0.2	12.9	1	140	3.9	0	4.4	5	0	0	5	5	2	0	Mcav_TRINITY_GG_39413_c3_g2~~Mcav_TRINITY_GG_39413_c3_g2_i1.p1 ORF type:complete len:531 (+),score=88.91 Mcav_TRINITY_GG_39413_c3_g2_i1:97-1689(+)
Mcav_TRINITY_GG_61311_c1_g1_i1.p1	TPR_14	PF13428.10	0.0024	19.7	1.5	140	4.9	0	5	5	1	1	6	6	3	0	Mcav_TRINITY_GG_61311_c1_g1~~Mcav_TRINITY_GG_61311_c1_g1_i1.p1 ORF type:complete len:375 (-),score=60.50 Mcav_TRINITY_GG_61311_c1_g1_i1:2008-3024(-)
Mcav_TRINITY_GG_3042_c99_g1_i1.p1	TPR_16	PF13432.10	0.89	11.4	2.6	140	4.3	0	4.1	4	1	0	4	4	2	0	Mcav_TRINITY_GG_3042_c99_g1~~Mcav_TRINITY_GG_3042_c99_g1_i1.p1 ORF type:internal len:323 (+),score=52.82 Mcav_TRINITY_GG_3042_c99_g1_i1:3-968(+)
Mcav_TRINITY_GG_59255_c21_g2_i1.p1	TPR_17	PF13431.10	2.1	10	3.2	140	4.4	0	4.7	6	0	0	6	6	2	0	Mcav_TRINITY_GG_59255_c21_g2~~Mcav_TRINITY_GG_59255_c21_g2_i1.p1 ORF type:complete len:784 (+),score=125.05 Mcav_TRINITY_GG_59255_c21_g2_i1:2192-4543(+)
Mcav_TRINITY_GG_60395_c4_g1_i4.p1	TPR_21	PF09976.13	0.13	13.2	0.2	140	3.4	0	3.8	3	1	1	4	4	4	0	Mcav_TRINITY_GG_60395_c4_g1~~Mcav_TRINITY_GG_60395_c4_g1_i4.p1 ORF type:complete len:516 (-),score=66.98 Mcav_TRINITY_GG_60395_c4_g1_i4:2195-3742(-)
Mcav_TRINITY_GG_56112_c11_g1_i1.p1	TPR_4	PF07721.18	0.0065	18.2	0.1	140	4.7	0	5	5	0	0	5	5	3	0	Mcav_TRINITY_GG_56112_c11_g1~~Mcav_TRINITY_GG_56112_c11_g1_i1.p1 ORF type:5prime_partial len:368 (+),score=77.73 Mcav_TRINITY_GG_56112_c11_g1_i1:3-1106(+)
Mcav_TRINITY_GG_37879_c12_g1_i1.p1	TPR_6	PF13174.10	0.0026	19.4	1	140	4.6	0.1	6.4	7	0	0	7	7	2	0	Mcav_TRINITY_GG_37879_c12_g1~~Mcav_TRINITY_GG_37879_c12_g1_i1.p1 ORF type:complete len:595 (-),score=113.44 Mcav_TRINITY_GG_37879_c12_g1_i1:1175-2959(-)
Mcav_TRINITY_GG_16902_c78_g1_i4.p1	TPR_6	PF13174.10	3.1	9.8	12.3	140	4.6	0.2	4.7	5	0	0	5	5	4	0	Mcav_TRINITY_GG_16902_c78_g1~~Mcav_TRINITY_GG_16902_c78_g1_i4.p1 ORF type:internal len:174 (+),score=40.17 Mcav_TRINITY_GG_16902_c78_g1_i4:1-519(+)
Mcav_TRINITY_GG_22984_c76_g1_i2.p1	UBAP2-Lig	PF12478.12	0.59	11.5	8.3	140	3.9	0	4.6	5	1	0	5	5	5	0	Mcav_TRINITY_GG_22984_c76_g1~~Mcav_TRINITY_GG_22984_c76_g1_i2.p1 ORF type:internal len:313 (-),score=58.19 Mcav_TRINITY_GG_22984_c76_g1_i2:1-936(-)
Mcav_TRINITY_GG_45950_c17_g3_i8.p1	UBA_6	PF18039.5	0.019	16.2	0	140	3.8	0	4.2	4	1	0	4	4	4	0	Mcav_TRINITY_GG_45950_c17_g3~~Mcav_TRINITY_GG_45950_c17_g3_i8.p1 ORF type:internal len:173 (+),score=31.18 Mcav_TRINITY_GG_45950_c17_g3_i8:2-517(+)
Mcav_TRINITY_GG_43654_c0_g1_i2.p1	VATC	PF18716.5	1.6	9.8	11.1	140	3.6	0.1	5.5	6	0	0	6	6	6	0	Mcav_TRINITY_GG_43654_c0_g1~~Mcav_TRINITY_GG_43654_c0_g1_i2.p1 ORF type:complete len:534 (+),score=87.21 Mcav_TRINITY_GG_43654_c0_g1_i2:647-2248(+)
Mcav_TRINITY_GG_18049_c1_g1_i1.p1	Vta1_C	PF18097.5	0.015	16.1	1.4	140	3.4	0	4.5	5	0	0	5	5	4	0	Mcav_TRINITY_GG_18049_c1_g1~~Mcav_TRINITY_GG_18049_c1_g1_i1.p1 ORF type:3prime_partial len:252 (+),score=49.10 Mcav_TRINITY_GG_18049_c1_g1_i1:50-754(+)
Mcav_TRINITY_GG_56786_c0_g1_i2.p1	Vta1_C	PF18097.5	0.05	14.4	8.8	140	3.4	0	6.1	6	0	0	6	6	6	0	Mcav_TRINITY_GG_56786_c0_g1~~Mcav_TRINITY_GG_56786_c0_g1_i2.p1 ORF type:internal len:682 (+),score=116.63 Mcav_TRINITY_GG_56786_c0_g1_i2:2-2044(+)
Mcav_TRINITY_GG_41655_c0_g1_i2.p1	YoqO	PF14037.10	0.047	15.5	0	140	4.3	0	3.2	3	0	0	3	3	3	0	Mcav_TRINITY_GG_41655_c0_g1~~Mcav_TRINITY_GG_41655_c0_g1_i2.p1 ORF type:internal len:143 (-),score=34.75 Mcav_TRINITY_GG_41655_c0_g1_i2:2-427(-)
Mcav_TRINITY_GG_28940_c0_g1_i1.p1	YqzM	PF14141.10	6.1	8.2	5.4	140	3.9	0.4	3.4	3	0	0	3	3	3	0	Mcav_TRINITY_GG_28940_c0_g1~~Mcav_TRINITY_GG_28940_c0_g1_i1.p1 ORF type:complete len:431 (-),score=7.23 Mcav_TRINITY_GG_28940_c0_g1_i1:396-1607(-)
Mcav_TRINITY_GG_42290_c19_g1_i2.p1	ZoocinA_TRD	PF16775.9	4.9	8.6	4	140	3.9	0.1	3.4	1	1	3	4	4	4	0	Mcav_TRINITY_GG_42290_c19_g1~~Mcav_TRINITY_GG_42290_c19_g1_i2.p1 ORF type:internal len:169 (+),score=38.13 Mcav_TRINITY_GG_42290_c19_g1_i2:1-504(+)
Mcav_TRINITY_GG_36891_c2_g1_i5.p1	Acetyltransf_1	PF00583.29	0.028	15.9	1.3	130	4.1	0	4.4	1	1	4	5	5	5	0	Mcav_TRINITY_GG_36891_c2_g1~~Mcav_TRINITY_GG_36891_c2_g1_i5.p1 ORF type:internal len:134 (+),score=30.12 Mcav_TRINITY_GG_36891_c2_g1_i5:1-399(+)
Mcav_TRINITY_GG_13272_c3_g1_i1.p1	Adhesin_Dr	PF04619.16	1.1	10.5	2.6	130	3.7	0	4.8	5	0	0	5	5	5	0	Mcav_TRINITY_GG_13272_c3_g1~~Mcav_TRINITY_GG_13272_c3_g1_i1.p1 ORF type:complete len:1743 (+),score=263.83 Mcav_TRINITY_GG_13272_c3_g1_i1:135-5363(+)
Mcav_TRINITY_GG_52521_c0_g1_i2.p1	ANAPC5	PF12862.11	0.051	14.9	4.6	130	3.9	0.1	5.4	4	2	2	6	6	4	0	Mcav_TRINITY_GG_52521_c0_g1~~Mcav_TRINITY_GG_52521_c0_g1_i2.p1 ORF type:5prime_partial len:815 (-),score=145.24 Mcav_TRINITY_GG_52521_c0_g1_i2:1289-3733(-)
Mcav_TRINITY_GG_7501_c32_g1_i3.p1	BAG6	PF12057.12	0.05	14.7	0	130	3.6	0	3.9	1	1	3	4	4	4	0	Mcav_TRINITY_GG_7501_c32_g1~~Mcav_TRINITY_GG_7501_c32_g1_i3.p1 ORF type:internal len:228 (-),score=46.13 Mcav_TRINITY_GG_7501_c32_g1_i3:3-683(-)
Mcav_TRINITY_GG_22369_c3_g1_i1.p1	BAR	PF03114.22	5.2	7.9	20.9	130	3.3	0	9.2	5	3	3	10	10	10	0	Mcav_TRINITY_GG_22369_c3_g1~~Mcav_TRINITY_GG_22369_c3_g1_i1.p1 ORF type:3prime_partial len:1015 (-),score=174.34 Mcav_TRINITY_GG_22369_c3_g1_i1:1-2874(-)
Mcav_TRINITY_GG_24935_c0_g1_i1.p1	C166	PF17615.6	0.86	11.1	0.6	130	4	0	3.1	1	1	2	3	3	3	0	Mcav_TRINITY_GG_24935_c0_g1~~Mcav_TRINITY_GG_24935_c0_g1_i1.p1 ORF type:internal len:108 (-),score=31.54 Mcav_TRINITY_GG_24935_c0_g1_i1:2-322(-)
Mcav_TRINITY_GG_15130_c0_g1_i3.p1	C4bp_oligo	PF18453.5	0.81	11.2	5.7	130	4.2	0	5.3	6	0	0	6	6	6	0	Mcav_TRINITY_GG_15130_c0_g1~~Mcav_TRINITY_GG_15130_c0_g1_i3.p1 ORF type:5prime_partial len:947 (-),score=159.76 Mcav_TRINITY_GG_15130_c0_g1_i3:140-2980(-)
Mcav_TRINITY_GG_12998_c3_g1_i1.p1	CODH_A_N	PF18537.5	8.6e-05	23.7	0.6	130	3.9	0	7.9	4	3	4	9	9	8	0	Mcav_TRINITY_GG_12998_c3_g1~~Mcav_TRINITY_GG_12998_c3_g1_i1.p1 ORF type:complete len:1102 (+),score=241.35 Mcav_TRINITY_GG_12998_c3_g1_i1:321-3626(+)
Mcav_TRINITY_GG_58326_c0_g1_i2.p1	CODH_A_N	PF18537.5	0.019	16.1	0.1	130	3.9	0	4.9	1	1	4	5	5	5	0	Mcav_TRINITY_GG_58326_c0_g1~~Mcav_TRINITY_GG_58326_c0_g1_i2.p1 ORF type:internal len:358 (-),score=74.30 Mcav_TRINITY_GG_58326_c0_g1_i2:1-1071(-)
Mcav_TRINITY_GG_45950_c17_g3_i8.p1	CsoSCA_N	PF20687.1	0.017	16.5	0.7	130	4.1	0	3.8	1	1	2	4	4	4	0	Mcav_TRINITY_GG_45950_c17_g3~~Mcav_TRINITY_GG_45950_c17_g3_i8.p1 ORF type:internal len:173 (+),score=31.18 Mcav_TRINITY_GG_45950_c17_g3_i8:2-517(+)
Mcav_TRINITY_GG_60808_c1_g1_i2.p1	DUF1062	PF06353.16	9.3	8.2	7.4	130	4.5	0.2	3.1	3	0	0	3	3	3	0	Mcav_TRINITY_GG_60808_c1_g1~~Mcav_TRINITY_GG_60808_c1_g1_i2.p1 ORF type:internal len:106 (+),score=17.19 Mcav_TRINITY_GG_60808_c1_g1_i2:3-317(+)
Mcav_TRINITY_GG_43498_c3_g1_i2.p1	DUF1843	PF08898.14	0.75	11.6	1.7	130	4.4	0	3.9	4	0	0	4	4	4	0	Mcav_TRINITY_GG_43498_c3_g1~~Mcav_TRINITY_GG_43498_c3_g1_i2.p1 ORF type:complete len:1007 (+),score=161.79 Mcav_TRINITY_GG_43498_c3_g1_i2:543-3563(+)
Mcav_TRINITY_GG_5634_c29_g1_i1.p1	DUF2977	PF11192.12	0.13	13.7	0	130	4	0	3.2	3	0	0	3	3	3	0	Mcav_TRINITY_GG_5634_c29_g1~~Mcav_TRINITY_GG_5634_c29_g1_i1.p1 ORF type:internal len:183 (-),score=28.41 Mcav_TRINITY_GG_5634_c29_g1_i1:1-546(-)
Mcav_TRINITY_GG_41676_c0_g1_i1.p2	DUF3922	PF13059.10	0.00032	22.4	3.2	130	4.5	0	4.9	3	2	2	5	5	5	0	Mcav_TRINITY_GG_41676_c0_g1~~Mcav_TRINITY_GG_41676_c0_g1_i1.p2 ORF type:internal len:138 (-),score=21.55 Mcav_TRINITY_GG_41676_c0_g1_i1:2-412(-)
Mcav_TRINITY_GG_41676_c0_g1_i2.p2	DUF3922	PF13059.10	0.00085	21	0.2	130	4.4	0	4	3	1	1	4	4	4	0	Mcav_TRINITY_GG_41676_c0_g1~~Mcav_TRINITY_GG_41676_c0_g1_i2.p2 ORF type:internal len:110 (-),score=15.72 Mcav_TRINITY_GG_41676_c0_g1_i2:2-328(-)
Mcav_TRINITY_GG_33799_c8_g1_i3.p1	DUF4473	PF14747.10	0.35	12.6	4.2	130	4.4	0	4.5	4	0	0	4	4	4	0	Mcav_TRINITY_GG_33799_c8_g1~~Mcav_TRINITY_GG_33799_c8_g1_i3.p1 ORF type:5prime_partial len:738 (-),score=153.26 Mcav_TRINITY_GG_33799_c8_g1_i3:1221-3434(-)
Mcav_TRINITY_GG_53615_c2_g1_i4.p1	DUF5113	PF17140.8	0.00025	22.2	3.1	130	3.6	0	5.7	6	0	0	6	6	6	0	Mcav_TRINITY_GG_53615_c2_g1~~Mcav_TRINITY_GG_53615_c2_g1_i4.p1 ORF type:internal len:296 (+),score=67.57 Mcav_TRINITY_GG_53615_c2_g1_i4:2-886(+)
Mcav_TRINITY_GG_26661_c53_g1_i2.p1	DUF5465	PF17553.6	1.2	11	3.2	130	4.8	0.1	3.7	4	0	0	4	4	4	0	Mcav_TRINITY_GG_26661_c53_g1~~Mcav_TRINITY_GG_26661_c53_g1_i2.p1 ORF type:5prime_partial len:246 (-),score=40.68 Mcav_TRINITY_GG_26661_c53_g1_i2:427-1164(-)
Mcav_TRINITY_GG_36664_c3_g1_i1.p1	DUF5648	PF18885.4	1.1	10.5	10	130	3.9	0.1	4.3	4	0	0	4	4	4	0	Mcav_TRINITY_GG_36664_c3_g1~~Mcav_TRINITY_GG_36664_c3_g1_i1.p1 ORF type:internal len:185 (-),score=0.34 Mcav_TRINITY_GG_36664_c3_g1_i1:1-552(-)
Mcav_TRINITY_GG_42717_c0_g1_i1.p1	dUTPase_2	PF08761.15	0.00032	22.2	0.7	130	4	0	5.3	4	1	2	6	6	6	0	Mcav_TRINITY_GG_42717_c0_g1~~Mcav_TRINITY_GG_42717_c0_g1_i1.p1 ORF type:internal len:244 (+),score=67.02 Mcav_TRINITY_GG_42717_c0_g1_i1:1-729(+)
Mcav_TRINITY_GG_52545_c6_g2_i1.p2	DZR_2	PF18912.4	2.1	9.5	11.9	130	3.7	0.1	3.7	2	1	1	3	3	3	0	Mcav_TRINITY_GG_52545_c6_g2~~Mcav_TRINITY_GG_52545_c6_g2_i1.p2 ORF type:complete len:114 (-),score=15.70 Mcav_TRINITY_GG_52545_c6_g2_i1:1257-1598(-)
Mcav_TRINITY_GG_26558_c25_g1_i8.p1	EphA2_TM	PF14575.10	0.37	12.7	0.3	130	4.6	0	3.3	3	0	0	3	3	2	0	Mcav_TRINITY_GG_26558_c25_g1~~Mcav_TRINITY_GG_26558_c25_g1_i8.p1 ORF type:5prime_partial len:402 (+),score=40.44 Mcav_TRINITY_GG_26558_c25_g1_i8:1-1206(+)
Mcav_TRINITY_GG_11694_c0_g1_i1.p1	FerB	PF08150.16	3	9.7	3.3	130	4.5	0.2	3.3	3	1	1	4	4	4	0	Mcav_TRINITY_GG_11694_c0_g1~~Mcav_TRINITY_GG_11694_c0_g1_i1.p1 ORF type:complete len:374 (+),score=37.40 Mcav_TRINITY_GG_11694_c0_g1_i1:239-1360(+)
Mcav_TRINITY_GG_37881_c28_g1_i1.p1	Fib_alpha	PF08702.14	1.1	10.7	5.5	130	3.9	0.9	1.9	1	1	0	1	1	1	0	Mcav_TRINITY_GG_37881_c28_g1~~Mcav_TRINITY_GG_37881_c28_g1_i1.p1 ORF type:internal len:125 (-),score=23.78 Mcav_TRINITY_GG_37881_c28_g1_i1:1-372(-)
Mcav_TRINITY_GG_42710_c7_g1_i2.p1	Flavi_E_stem	PF21659.1	0.053	15.1	1.7	130	4.3	0	3.9	2	1	2	4	4	4	0	Mcav_TRINITY_GG_42710_c7_g1~~Mcav_TRINITY_GG_42710_c7_g1_i2.p1 ORF type:internal len:219 (-),score=54.87 Mcav_TRINITY_GG_42710_c7_g1_i2:1-654(-)
Mcav_TRINITY_GG_20141_c14_g1_i4.p1	Flu_PB2_1st	PF20947.1	0.045	14.5	0.2	130	3.5	0	3.4	3	0	0	3	3	3	0	Mcav_TRINITY_GG_20141_c14_g1~~Mcav_TRINITY_GG_20141_c14_g1_i4.p1 ORF type:internal len:118 (-),score=33.48 Mcav_TRINITY_GG_20141_c14_g1_i4:3-353(-)
Mcav_TRINITY_GG_5733_c7_g1_i4.p2	GIDA_C_1st	PF21680.1	6	8.9	6.3	130	4.6	0.3	3.1	1	1	3	4	4	4	0	Mcav_TRINITY_GG_5733_c7_g1~~Mcav_TRINITY_GG_5733_c7_g1_i4.p2 ORF type:internal len:107 (+),score=23.19 Mcav_TRINITY_GG_5733_c7_g1_i4:2-319(+)
Mcav_TRINITY_GG_47477_c12_g1_i2.p1	GSH_synthase	PF03199.19	0.09	14.5	0.1	130	4.4	0	3	3	0	0	3	3	3	0	Mcav_TRINITY_GG_47477_c12_g1~~Mcav_TRINITY_GG_47477_c12_g1_i2.p1 ORF type:internal len:124 (-),score=28.49 Mcav_TRINITY_GG_47477_c12_g1_i2:3-371(-)
Mcav_TRINITY_GG_38384_c5_g1_i1.p1	HEAT	PF02985.26	0.14	13.7	0	130	4.5	0	4.3	3	0	0	3	3	2	0	Mcav_TRINITY_GG_38384_c5_g1~~Mcav_TRINITY_GG_38384_c5_g1_i1.p1 ORF type:complete len:650 (+),score=119.54 Mcav_TRINITY_GG_38384_c5_g1_i1:54-1952(+)
Mcav_TRINITY_GG_41130_c60_g1_i1.p1	HEAT	PF02985.26	0.73	11.5	1.9	130	4.5	0	4.1	4	0	0	4	4	2	0	Mcav_TRINITY_GG_41130_c60_g1~~Mcav_TRINITY_GG_41130_c60_g1_i1.p1 ORF type:internal len:1775 (-),score=336.96 Mcav_TRINITY_GG_41130_c60_g1_i1:3-5324(-)
Mcav_TRINITY_GG_16511_c31_g1_i6.p1	Herpes_BLRF2	PF05812.16	0.0095	17.3	0.1	130	4	0	4.3	1	1	3	5	5	5	0	Mcav_TRINITY_GG_16511_c31_g1~~Mcav_TRINITY_GG_16511_c31_g1_i6.p1 ORF type:5prime_partial len:239 (+),score=14.54 Mcav_TRINITY_GG_16511_c31_g1_i6:1-717(+)
Mcav_TRINITY_GG_24546_c11_g1_i1.p1	ITAM	PF02189.19	1.4	10.7	6.4	130	4.5	0	4.6	5	0	0	5	5	5	0	Mcav_TRINITY_GG_24546_c11_g1~~Mcav_TRINITY_GG_24546_c11_g1_i1.p1 ORF type:5prime_partial len:266 (+),score=58.62 Mcav_TRINITY_GG_24546_c11_g1_i1:2-799(+)
Mcav_TRINITY_GG_4119_c1_g1_i10.p1	Kelch_3	PF13415.10	0.063	14.7	3.7	130	4.2	0	5	5	1	0	5	5	4	0	Mcav_TRINITY_GG_4119_c1_g1~~Mcav_TRINITY_GG_4119_c1_g1_i10.p1 ORF type:5prime_partial len:332 (-),score=37.09 Mcav_TRINITY_GG_4119_c1_g1_i10:694-1689(-)
Mcav_TRINITY_GG_24935_c0_g1_i1.p1	Lebercilin	PF15619.10	0.13	13.1	1.9	130	3.3	0.3	2.3	1	1	0	1	1	1	0	Mcav_TRINITY_GG_24935_c0_g1~~Mcav_TRINITY_GG_24935_c0_g1_i1.p1 ORF type:internal len:108 (-),score=31.54 Mcav_TRINITY_GG_24935_c0_g1_i1:2-322(-)
Mcav_TRINITY_GG_44201_c43_g1_i1.p1	LRR_1	PF00560.37	2.3	9.9	7.3	130	4.7	0	5.3	5	1	0	5	5	1	0	Mcav_TRINITY_GG_44201_c43_g1~~Mcav_TRINITY_GG_44201_c43_g1_i1.p1 ORF type:internal len:167 (+),score=8.70 Mcav_TRINITY_GG_44201_c43_g1_i1:2-499(+)
Mcav_TRINITY_GG_5959_c0_g1_i1.p1	LRR_6	PF13516.10	2.7	9.5	3	130	4.2	0	4.3	4	0	0	4	4	2	0	Mcav_TRINITY_GG_5959_c0_g1~~Mcav_TRINITY_GG_5959_c0_g1_i1.p1 ORF type:complete len:1182 (+),score=193.24 Mcav_TRINITY_GG_5959_c0_g1_i1:372-3917(+)
Mcav_TRINITY_GG_8305_c1_g1_i5.p1	MT0933_antitox	PF14013.10	0.019	16.4	6.9	130	4.1	0	5.1	5	0	0	5	5	5	0	Mcav_TRINITY_GG_8305_c1_g1~~Mcav_TRINITY_GG_8305_c1_g1_i5.p1 ORF type:internal len:217 (+),score=65.12 Mcav_TRINITY_GG_8305_c1_g1_i5:1-648(+)
Mcav_TRINITY_GG_45412_c2_g1_i2.p1	Myco_arth_vir_N	PF09610.14	0.92	11.1	1.7	130	4.2	0	3.7	4	0	0	4	4	4	0	Mcav_TRINITY_GG_45412_c2_g1~~Mcav_TRINITY_GG_45412_c2_g1_i2.p1 ORF type:internal len:118 (-),score=14.76 Mcav_TRINITY_GG_45412_c2_g1_i2:3-353(-)
Mcav_TRINITY_GG_2835_c25_g1_i1.p1	NuiA	PF07924.15	0.22	13	1.1	130	4	0	3.6	2	1	1	3	3	3	0	Mcav_TRINITY_GG_2835_c25_g1~~Mcav_TRINITY_GG_2835_c25_g1_i1.p1 ORF type:5prime_partial len:488 (-),score=146.29 Mcav_TRINITY_GG_2835_c25_g1_i1:762-2225(-)
Mcav_TRINITY_GG_7567_c0_g1_i1.p1	PEGA	PF08308.15	0.23	12.6	0	130	3.8	0	5.1	7	0	0	7	7	6	0	Mcav_TRINITY_GG_7567_c0_g1~~Mcav_TRINITY_GG_7567_c0_g1_i1.p1 ORF type:5prime_partial len:1321 (-),score=246.52 Mcav_TRINITY_GG_7567_c0_g1_i1:2550-6512(-)
Mcav_TRINITY_GG_13929_c13_g1_i5.p1	PSP1	PF04468.16	0.26	12.8	0.4	130	4.2	0	2.9	3	0	0	3	3	3	0	Mcav_TRINITY_GG_13929_c13_g1~~Mcav_TRINITY_GG_13929_c13_g1_i5.p1 ORF type:internal len:128 (+),score=30.22 Mcav_TRINITY_GG_13929_c13_g1_i5:1-381(+)
Mcav_TRINITY_GG_916_c4_g1_i4.p1	PWWP	PF00855.21	6.7	8.5	7.6	130	4.4	0.3	3.9	1	1	3	4	4	4	0	Mcav_TRINITY_GG_916_c4_g1~~Mcav_TRINITY_GG_916_c4_g1_i4.p1 ORF type:complete len:221 (+),score=12.68 Mcav_TRINITY_GG_916_c4_g1_i4:343-1005(+)
Mcav_TRINITY_GG_54049_c0_g1_i1.p2	Ribosomal_L18_c	PF14204.10	1.7	10.6	2.8	130	4.6	0.2	2.2	1	1	1	2	2	2	0	Mcav_TRINITY_GG_54049_c0_g1~~Mcav_TRINITY_GG_54049_c0_g1_i1.p2 ORF type:complete len:143 (+),score=18.79 Mcav_TRINITY_GG_54049_c0_g1_i1:873-1301(+)
Mcav_TRINITY_GG_16150_c0_g1_i3.p1	RPN13_C	PF16550.9	0.89	10.9	5.1	130	4	0	3.8	3	1	1	4	4	4	0	Mcav_TRINITY_GG_16150_c0_g1~~Mcav_TRINITY_GG_16150_c0_g1_i3.p1 ORF type:internal len:168 (+),score=30.34 Mcav_TRINITY_GG_16150_c0_g1_i3:3-503(+)
Mcav_TRINITY_GG_10992_c2_g1_i2.p1	Rpr2	PF04032.20	2.6	9.6	7.9	130	4.1	7.9	2.8	1	1	0	1	1	1	0	Mcav_TRINITY_GG_10992_c2_g1~~Mcav_TRINITY_GG_10992_c2_g1_i2.p1 ORF type:complete len:348 (-),score=60.89 Mcav_TRINITY_GG_10992_c2_g1_i2:2076-3092(-)
Mcav_TRINITY_GG_44195_c18_g1_i1.p1	RTP1_C1	PF10363.13	0.0018	19.6	0.3	130	3.9	0	6.6	5	2	2	7	7	7	0	Mcav_TRINITY_GG_44195_c18_g1~~Mcav_TRINITY_GG_44195_c18_g1_i1.p1 ORF type:5prime_partial len:1651 (-),score=323.22 Mcav_TRINITY_GG_44195_c18_g1_i1:3949-8901(-)
Mcav_TRINITY_GG_22984_c76_g1_i2.p1	StcE_b-sandwich	PF20944.1	0.075	14.3	2.3	130	4	0	4.5	4	1	1	5	5	5	0	Mcav_TRINITY_GG_22984_c76_g1~~Mcav_TRINITY_GG_22984_c76_g1_i2.p1 ORF type:internal len:313 (-),score=58.19 Mcav_TRINITY_GG_22984_c76_g1_i2:1-936(-)
Mcav_TRINITY_GG_26989_c127_g1_i7.p1	SusE	PF14292.10	4	9	15.4	130	4.2	0	6.9	8	0	0	8	8	8	0	Mcav_TRINITY_GG_26989_c127_g1~~Mcav_TRINITY_GG_26989_c127_g1_i7.p1 ORF type:internal len:1006 (+),score=98.43 Mcav_TRINITY_GG_26989_c127_g1_i7:3-3017(+)
Mcav_TRINITY_GG_22984_c83_g1_i4.p1	Thyroglobulin_1	PF00086.22	0.13	12.9	0.1	130	3.3	0	3.4	3	0	0	3	3	3	0	Mcav_TRINITY_GG_22984_c83_g1~~Mcav_TRINITY_GG_22984_c83_g1_i4.p1 ORF type:internal len:375 (+),score=65.07 Mcav_TRINITY_GG_22984_c83_g1_i4:1-1122(+)
Mcav_TRINITY_GG_11212_c0_g1_i1.p1	TOBE_3	PF12857.11	0.23	12.5	2.3	130	3.8	0.1	4.9	5	0	0	5	5	5	0	Mcav_TRINITY_GG_11212_c0_g1~~Mcav_TRINITY_GG_11212_c0_g1_i1.p1 ORF type:3prime_partial len:2080 (+),score=300.48 Mcav_TRINITY_GG_11212_c0_g1_i1:765-6239(+)
Mcav_TRINITY_GG_44663_c2_g1_i1.p1	TPR_11	PF13414.10	0.03	15.2	2.2	130	3.6	0	5.3	5	1	1	6	6	4	0	Mcav_TRINITY_GG_44663_c2_g1~~Mcav_TRINITY_GG_44663_c2_g1_i1.p1 ORF type:complete len:754 (+),score=102.36 Mcav_TRINITY_GG_44663_c2_g1_i1:767-3028(+)
Mcav_TRINITY_GG_43006_c27_g1_i2.p1	TPR_11	PF13414.10	0.42	11.6	6.2	130	3.6	0	7.1	8	2	2	10	10	2	0	Mcav_TRINITY_GG_43006_c27_g1~~Mcav_TRINITY_GG_43006_c27_g1_i2.p1 ORF type:3prime_partial len:3086 (-),score=525.99 Mcav_TRINITY_GG_43006_c27_g1_i2:3-9257(-)
Mcav_TRINITY_GG_33755_c33_g2_i1.p1	TPR_14	PF13428.10	0.28	13.3	3.4	130	5	0	4.3	4	0	0	4	4	3	0	Mcav_TRINITY_GG_33755_c33_g2~~Mcav_TRINITY_GG_33755_c33_g2_i1.p1 ORF type:3prime_partial len:3314 (-),score=568.81 Mcav_TRINITY_GG_33755_c33_g2_i1:3-9350(-)
Mcav_TRINITY_GG_59339_c13_g1_i2.p1	TPR_14	PF13428.10	0.31	13.2	0	130	5	0	2.7	3	0	0	3	3	2	0	Mcav_TRINITY_GG_59339_c13_g1~~Mcav_TRINITY_GG_59339_c13_g1_i2.p1 ORF type:internal len:100 (-),score=14.99 Mcav_TRINITY_GG_59339_c13_g1_i2:1-297(-)
Mcav_TRINITY_GG_15199_c38_g2_i5.p1	TPR_14	PF13428.10	0.71	12	1.5	130	5	0	3.6	3	0	0	3	3	2	0	Mcav_TRINITY_GG_15199_c38_g2~~Mcav_TRINITY_GG_15199_c38_g2_i5.p1 ORF type:5prime_partial len:515 (-),score=70.54 Mcav_TRINITY_GG_15199_c38_g2_i5:2296-3840(-)
Mcav_TRINITY_GG_6524_c31_g1_i1.p1	TPR_16	PF13432.10	0.058	15.2	1.2	130	4.4	0	3.1	3	0	0	3	3	3	0	Mcav_TRINITY_GG_6524_c31_g1~~Mcav_TRINITY_GG_6524_c31_g1_i1.p1 ORF type:internal len:120 (+),score=28.50 Mcav_TRINITY_GG_6524_c31_g1_i1:2-358(+)
Mcav_TRINITY_GG_38022_c0_g1_i1.p1	TPR_16	PF13432.10	0.11	14.3	0.6	130	4.4	0.1	3.5	3	1	0	4	4	2	0	Mcav_TRINITY_GG_38022_c0_g1~~Mcav_TRINITY_GG_38022_c0_g1_i1.p1 ORF type:internal len:186 (+),score=22.76 Mcav_TRINITY_GG_38022_c0_g1_i1:2-556(+)
Mcav_TRINITY_GG_42701_c0_g1_i1.p1	TPR_17	PF13431.10	0.077	14.5	0.6	130	4.4	0	4.4	4	1	0	4	4	3	0	Mcav_TRINITY_GG_42701_c0_g1~~Mcav_TRINITY_GG_42701_c0_g1_i1.p1 ORF type:internal len:266 (+),score=46.01 Mcav_TRINITY_GG_42701_c0_g1_i1:3-797(+)
Mcav_TRINITY_GG_21442_c6_g1_i3.p1	TPR_17	PF13431.10	0.13	13.7	0.6	130	4.5	0.1	4.2	4	0	0	4	4	3	0	Mcav_TRINITY_GG_21442_c6_g1~~Mcav_TRINITY_GG_21442_c6_g1_i3.p1 ORF type:complete len:670 (+),score=83.11 Mcav_TRINITY_GG_21442_c6_g1_i3:354-2363(+)
Mcav_TRINITY_GG_59263_c45_g4_i3.p1	TPR_17	PF13431.10	0.24	13	0.8	130	4.4	0	4	5	0	0	5	5	2	0	Mcav_TRINITY_GG_59263_c45_g4~~Mcav_TRINITY_GG_59263_c45_g4_i3.p1 ORF type:5prime_partial len:777 (+),score=91.71 Mcav_TRINITY_GG_59263_c45_g4_i3:2-2332(+)
Mcav_TRINITY_GG_53792_c9_g1_i5.p1	TPR_17	PF13431.10	0.61	11.7	2.4	130	4.4	0	4.7	5	0	0	5	5	2	0	Mcav_TRINITY_GG_53792_c9_g1~~Mcav_TRINITY_GG_53792_c9_g1_i5.p1 ORF type:complete len:1107 (-),score=150.54 Mcav_TRINITY_GG_53792_c9_g1_i5:1312-4632(-)
Mcav_TRINITY_GG_11715_c28_g1_i1.p1	TPR_6	PF13174.10	0.013	17.3	0.1	130	4.7	0	4.2	4	0	0	4	4	2	0	Mcav_TRINITY_GG_11715_c28_g1~~Mcav_TRINITY_GG_11715_c28_g1_i1.p1 ORF type:3prime_partial len:185 (-),score=29.51 Mcav_TRINITY_GG_11715_c28_g1_i1:2-553(-)
Mcav_TRINITY_GG_15199_c38_g3_i1.p1	TPR_6	PF13174.10	0.016	17	0.3	130	4.7	0	3.7	3	0	0	3	3	3	0	Mcav_TRINITY_GG_15199_c38_g3~~Mcav_TRINITY_GG_15199_c38_g3_i1.p1 ORF type:internal len:152 (-),score=25.48 Mcav_TRINITY_GG_15199_c38_g3_i1:1-453(-)
Mcav_TRINITY_GG_44663_c2_g1_i1.p1	TPR_7	PF13176.10	0.028	15.7	3.7	130	4.3	0	5.1	5	0	0	5	5	3	0	Mcav_TRINITY_GG_44663_c2_g1~~Mcav_TRINITY_GG_44663_c2_g1_i1.p1 ORF type:complete len:754 (+),score=102.36 Mcav_TRINITY_GG_44663_c2_g1_i1:767-3028(+)
Mcav_TRINITY_GG_54180_c26_g1_i1.p1	TPR_8	PF13181.10	0.018	16.4	3.1	130	4.4	0.1	6.1	6	1	1	7	7	2	0	Mcav_TRINITY_GG_54180_c26_g1~~Mcav_TRINITY_GG_54180_c26_g1_i1.p1 ORF type:complete len:770 (-),score=136.65 Mcav_TRINITY_GG_54180_c26_g1_i1:1839-4148(-)
Mcav_TRINITY_GG_26661_c64_g1_i1.p1	tRNA_int_end_N2	PF12928.11	0.11	13.8	0	130	3.9	0	3.9	3	1	1	4	4	4	0	Mcav_TRINITY_GG_26661_c64_g1~~Mcav_TRINITY_GG_26661_c64_g1_i1.p1 ORF type:complete len:738 (+),score=100.49 Mcav_TRINITY_GG_26661_c64_g1_i1:72-2285(+)
Mcav_TRINITY_GG_25485_c6_g1_i4.p1	UBA_BRSK	PF21115.1	0.00037	21.9	0.2	130	4.2	0	5.9	6	0	0	6	6	6	0	Mcav_TRINITY_GG_25485_c6_g1~~Mcav_TRINITY_GG_25485_c6_g1_i4.p1 ORF type:3prime_partial len:646 (+),score=114.35 Mcav_TRINITY_GG_25485_c6_g1_i4:126-1937(+)
Mcav_TRINITY_GG_38286_c0_g1_i1.p1	WD40	PF00400.36	0.21	13.4	0.3	130	4.6	0	3.8	2	1	1	4	4	2	0	Mcav_TRINITY_GG_38286_c0_g1~~Mcav_TRINITY_GG_38286_c0_g1_i1.p1 ORF type:5prime_partial len:162 (+),score=15.17 Mcav_TRINITY_GG_38286_c0_g1_i1:2-487(+)
Mcav_TRINITY_GG_40431_c8_g2_i5.p1	Wheel	PF18972.4	0.00056	21.4	0	130	4.1	0	5.7	6	0	0	6	6	5	0	Mcav_TRINITY_GG_40431_c8_g2~~Mcav_TRINITY_GG_40431_c8_g2_i5.p1 ORF type:5prime_partial len:1026 (-),score=208.87 Mcav_TRINITY_GG_40431_c8_g2_i5:1443-4520(-)
Mcav_TRINITY_GG_1180_c22_g2_i1.p1	YobI-ATPase	PF20693.1	1.1	9.9	1.8	130	3.1	0	3.4	4	0	0	4	4	4	0	Mcav_TRINITY_GG_1180_c22_g2~~Mcav_TRINITY_GG_1180_c22_g2_i1.p1 ORF type:complete len:1353 (-),score=303.71 Mcav_TRINITY_GG_1180_c22_g2_i1:577-4635(-)
Mcav_TRINITY_GG_6991_c1_g1_i1.p1	Y_Y_Y	PF07495.17	0.034	15.2	4.2	130	3.8	0	6.7	9	0	0	9	9	5	0	Mcav_TRINITY_GG_6991_c1_g1~~Mcav_TRINITY_GG_6991_c1_g1_i1.p1 ORF type:complete len:1533 (-),score=203.86 Mcav_TRINITY_GG_6991_c1_g1_i1:783-5381(-)
Mcav_TRINITY_GG_43654_c0_g1_i2.p1	zinc_ribbon_4	PF13717.10	0.96	10.7	8.1	130	3.9	0.2	5.5	6	0	0	6	6	6	0	Mcav_TRINITY_GG_43654_c0_g1~~Mcav_TRINITY_GG_43654_c0_g1_i2.p1 ORF type:complete len:534 (+),score=87.21 Mcav_TRINITY_GG_43654_c0_g1_i2:647-2248(+)
Mcav_TRINITY_GG_43339_c5_g1_i1.p1	AAA_24	PF13479.10	1.6	9.7	3.1	120	3.6	0	4.1	4	0	0	4	4	2	0	Mcav_TRINITY_GG_43339_c5_g1~~Mcav_TRINITY_GG_43339_c5_g1_i1.p1 ORF type:3prime_partial len:2093 (+),score=378.26 Mcav_TRINITY_GG_43339_c5_g1_i1:3-6278(+)
Mcav_TRINITY_GG_56105_c0_g1_i2.p1	ANAPC3	PF12895.11	0.035	15.6	0.1	120	4.2	0	3	3	0	0	3	3	3	0	Mcav_TRINITY_GG_56105_c0_g1~~Mcav_TRINITY_GG_56105_c0_g1_i2.p1 ORF type:internal len:128 (-),score=27.47 Mcav_TRINITY_GG_56105_c0_g1_i2:1-381(-)
Mcav_TRINITY_GG_33550_c1_g1_i1.p1	Baculo_8kDa	PF06096.15	1.5	10.2	5.2	120	4.1	0	4.2	5	0	0	5	5	5	0	Mcav_TRINITY_GG_33550_c1_g1~~Mcav_TRINITY_GG_33550_c1_g1_i1.p1 ORF type:5prime_partial len:140 (+),score=7.88 Mcav_TRINITY_GG_33550_c1_g1_i1:2-421(+)
Mcav_TRINITY_GG_16552_c2_g1_i1.p1	Bap31_Bap29_C	PF18035.5	6.8	8	8.6	120	4	5.8	3.1	1	1	1	2	2	2	0	Mcav_TRINITY_GG_16552_c2_g1~~Mcav_TRINITY_GG_16552_c2_g1_i1.p1 ORF type:complete len:210 (+),score=49.10 Mcav_TRINITY_GG_16552_c2_g1_i1:23-631(+)
Mcav_TRINITY_GG_58400_c24_g1_i1.p1	CBM_6	PF03422.19	3.6	9.1	4.4	120	4.2	0.1	3.2	3	0	0	3	3	3	0	Mcav_TRINITY_GG_58400_c24_g1~~Mcav_TRINITY_GG_58400_c24_g1_i1.p1 ORF type:internal len:395 (+),score=50.88 Mcav_TRINITY_GG_58400_c24_g1_i1:2-1183(+)
Mcav_TRINITY_GG_36904_c10_g1_i1.p1	Cnn_1N	PF07989.15	6.8	8.2	13.4	120	4.2	0.8	5.7	3	1	1	5	5	5	0	Mcav_TRINITY_GG_36904_c10_g1~~Mcav_TRINITY_GG_36904_c10_g1_i1.p1 ORF type:complete len:593 (+),score=104.40 Mcav_TRINITY_GG_36904_c10_g1_i1:977-2755(+)
Mcav_TRINITY_GG_51975_c4_g1_i4.p1	CoV_E	PF02723.18	0.0017	19.7	0.4	120	4.1	0	4.6	5	0	0	5	5	5	0	Mcav_TRINITY_GG_51975_c4_g1~~Mcav_TRINITY_GG_51975_c4_g1_i4.p1 ORF type:internal len:232 (+),score=20.72 Mcav_TRINITY_GG_51975_c4_g1_i4:1-693(+)
Mcav_TRINITY_GG_38019_c0_g1_i1.p1	CoV_NSP8	PF08717.14	0.12	13.5	0.9	120	3.7	0	3	2	1	1	3	3	3	0	Mcav_TRINITY_GG_38019_c0_g1~~Mcav_TRINITY_GG_38019_c0_g1_i1.p1 ORF type:internal len:142 (+),score=37.17 Mcav_TRINITY_GG_38019_c0_g1_i1:1-423(+)
Mcav_TRINITY_GG_22984_c83_g1_i2.p1	CusF_Ec	PF11604.12	0.012	16.8	0	120	4	0	4.5	4	1	0	4	4	4	0	Mcav_TRINITY_GG_22984_c83_g1~~Mcav_TRINITY_GG_22984_c83_g1_i2.p1 ORF type:internal len:372 (+),score=75.32 Mcav_TRINITY_GG_22984_c83_g1_i2:2-1114(+)
Mcav_TRINITY_GG_22984_c83_g1_i2.p1	Cut12	PF11500.12	0.027	15.6	3.2	120	3.8	0	4	4	0	0	4	4	4	0	Mcav_TRINITY_GG_22984_c83_g1~~Mcav_TRINITY_GG_22984_c83_g1_i2.p1 ORF type:internal len:372 (+),score=75.32 Mcav_TRINITY_GG_22984_c83_g1_i2:2-1114(+)
Mcav_TRINITY_GG_10476_c6_g1_i3.p1	Cyc-maltodext_N	PF09087.15	0.27	12.8	0.5	120	4.3	0	3.4	3	1	0	3	3	3	0	Mcav_TRINITY_GG_10476_c6_g1~~Mcav_TRINITY_GG_10476_c6_g1_i3.p1 ORF type:5prime_partial len:293 (+),score=25.55 Mcav_TRINITY_GG_10476_c6_g1_i3:1-879(+)
Mcav_TRINITY_GG_43602_c2_g2_i1.p1	DivIC	PF04977.19	8	7.5	6.5	120	3.7	7.1	2.3	2	0	0	2	2	2	0	Mcav_TRINITY_GG_43602_c2_g2~~Mcav_TRINITY_GG_43602_c2_g2_i1.p1 ORF type:3prime_partial len:565 (+),score=91.54 Mcav_TRINITY_GG_43602_c2_g2_i1:321-2012(+)
Mcav_TRINITY_GG_32835_c4_g1_i1.p2	DUF1218	PF06749.16	7	8.4	10.3	120	4.5	5.2	3.5	1	1	1	2	2	2	0	Mcav_TRINITY_GG_32835_c4_g1~~Mcav_TRINITY_GG_32835_c4_g1_i1.p2 ORF type:complete len:413 (-),score=35.46 Mcav_TRINITY_GG_32835_c4_g1_i1:1856-3094(-)
Mcav_TRINITY_GG_32353_c0_g1_i2.p1	DUF202	PF02656.19	3.9	9.2	8.1	120	4.5	8.1	2.1	1	1	0	1	1	1	0	Mcav_TRINITY_GG_32353_c0_g1~~Mcav_TRINITY_GG_32353_c0_g1_i2.p1 ORF type:5prime_partial len:108 (+),score=17.76 Mcav_TRINITY_GG_32353_c0_g1_i2:3-326(+)
Mcav_TRINITY_GG_61970_c4_g1_i2.p1	DUF2753	PF10952.12	0.24	12.8	6.7	120	4.1	0.3	4.3	1	1	4	5	5	5	0	Mcav_TRINITY_GG_61970_c4_g1~~Mcav_TRINITY_GG_61970_c4_g1_i2.p1 ORF type:internal len:280 (-),score=73.74 Mcav_TRINITY_GG_61970_c4_g1_i2:1-837(-)
Mcav_TRINITY_GG_52521_c0_g1_i2.p1	DUF2977	PF11192.12	6e-07	30.7	0.2	120	4.1	0	7.6	8	0	0	8	8	8	0	Mcav_TRINITY_GG_52521_c0_g1~~Mcav_TRINITY_GG_52521_c0_g1_i2.p1 ORF type:5prime_partial len:815 (-),score=145.24 Mcav_TRINITY_GG_52521_c0_g1_i2:1289-3733(-)
Mcav_TRINITY_GG_27401_c5_g1_i1.p1	DUF2977	PF11192.12	0.26	12.7	0	120	4.1	0	3.3	3	0	0	3	3	3	0	Mcav_TRINITY_GG_27401_c5_g1~~Mcav_TRINITY_GG_27401_c5_g1_i1.p1 ORF type:3prime_partial len:155 (+),score=35.05 Mcav_TRINITY_GG_27401_c5_g1_i1:139-600(+)
Mcav_TRINITY_GG_1449_c5_g1_i1.p1	DUF4140	PF13600.10	2.8	9.7	4.8	120	4.4	2.1	2.9	1	1	1	2	2	2	0	Mcav_TRINITY_GG_1449_c5_g1~~Mcav_TRINITY_GG_1449_c5_g1_i1.p1 ORF type:complete len:200 (-),score=30.03 Mcav_TRINITY_GG_1449_c5_g1_i1:1561-2160(-)
Mcav_TRINITY_GG_7926_c0_g1_i1.p1	DUF4192	PF13830.10	8.5	7.4	6.4	120	3.7	5.5	2.3	1	1	0	1	1	1	0	Mcav_TRINITY_GG_7926_c0_g1~~Mcav_TRINITY_GG_7926_c0_g1_i1.p1 ORF type:complete len:326 (+),score=60.28 Mcav_TRINITY_GG_7926_c0_g1_i1:80-979(+)
Mcav_TRINITY_GG_57184_c4_g1_i6.p1	DUF6083	PF19561.3	0.11	13.4	0	120	3.6	0	3.1	3	0	0	3	3	3	0	Mcav_TRINITY_GG_57184_c4_g1~~Mcav_TRINITY_GG_57184_c4_g1_i6.p1 ORF type:complete len:147 (+),score=11.78 Mcav_TRINITY_GG_57184_c4_g1_i6:197-637(+)
Mcav_TRINITY_GG_56112_c11_g1_i1.p1	DUF6377	PF19904.3	0.0034	18.2	0.2	120	3.3	0	5.8	2	1	6	8	8	8	0	Mcav_TRINITY_GG_56112_c11_g1~~Mcav_TRINITY_GG_56112_c11_g1_i1.p1 ORF type:5prime_partial len:368 (+),score=77.73 Mcav_TRINITY_GG_56112_c11_g1_i1:3-1106(+)
Mcav_TRINITY_GG_56112_c11_g1_i1.p1	DUF6845	PF20893.1	0.34	12.4	0.1	120	4.1	0	3.8	5	0	0	5	5	5	0	Mcav_TRINITY_GG_56112_c11_g1~~Mcav_TRINITY_GG_56112_c11_g1_i1.p1 ORF type:5prime_partial len:368 (+),score=77.73 Mcav_TRINITY_GG_56112_c11_g1_i1:3-1106(+)
Mcav_TRINITY_GG_51265_c1_g1_i1.p1	ERM_helical	PF20492.2	2.7	9.3	15.2	120	3.9	9.2	2.2	1	1	0	1	1	1	0	Mcav_TRINITY_GG_51265_c1_g1~~Mcav_TRINITY_GG_51265_c1_g1_i1.p1 ORF type:5prime_partial len:252 (-),score=36.73 Mcav_TRINITY_GG_51265_c1_g1_i1:32-787(-)
Mcav_TRINITY_GG_16150_c0_g1_i6.p1	Flg_bb_rod	PF00460.24	2.2	9.6	13.5	120	4.1	0.2	4.2	4	0	0	4	4	4	0	Mcav_TRINITY_GG_16150_c0_g1~~Mcav_TRINITY_GG_16150_c0_g1_i6.p1 ORF type:internal len:175 (+),score=31.87 Mcav_TRINITY_GG_16150_c0_g1_i6:1-522(+)
Mcav_TRINITY_GG_50939_c8_g1_i1.p1	fn3_2	PF16893.9	1.5	10.2	3.8	120	4.2	0.1	4.8	5	0	0	5	5	2	0	Mcav_TRINITY_GG_50939_c8_g1~~Mcav_TRINITY_GG_50939_c8_g1_i1.p1 ORF type:internal len:2020 (+),score=215.56 Mcav_TRINITY_GG_50939_c8_g1_i1:1-6057(+)
Mcav_TRINITY_GG_8491_c3_g1_i1.p1	FYRN	PF05964.18	5.8	7.8	4.6	120	3.7	0.3	3.5	2	1	1	4	4	4	0	Mcav_TRINITY_GG_8491_c3_g1~~Mcav_TRINITY_GG_8491_c3_g1_i1.p1 ORF type:5prime_partial len:143 (+),score=19.11 Mcav_TRINITY_GG_8491_c3_g1_i1:3-431(+)
Mcav_TRINITY_GG_36421_c2_g1_i3.p1	Gram_pos_anchor	PF00746.25	0.0034	18.5	2	120	4	0	5.8	4	3	3	7	7	7	0	Mcav_TRINITY_GG_36421_c2_g1~~Mcav_TRINITY_GG_36421_c2_g1_i3.p1 ORF type:internal len:153 (-),score=34.95 Mcav_TRINITY_GG_36421_c2_g1_i3:2-457(-)
Mcav_TRINITY_GG_20281_c49_g1_i2.p1	He_PIG	PF05345.16	0.24	13.1	0.4	120	4.4	0	4.6	4	0	0	4	4	4	0	Mcav_TRINITY_GG_20281_c49_g1~~Mcav_TRINITY_GG_20281_c49_g1_i2.p1 ORF type:complete len:1493 (+),score=198.88 Mcav_TRINITY_GG_20281_c49_g1_i2:279-4481(+)
Mcav_TRINITY_GG_36619_c19_g1_i1.p1	HSCB_C	PF07743.17	0.046	15.3	1	120	4.4	0	3.1	2	1	1	3	3	3	0	Mcav_TRINITY_GG_36619_c19_g1~~Mcav_TRINITY_GG_36619_c19_g1_i1.p1 ORF type:3prime_partial len:138 (-),score=27.78 Mcav_TRINITY_GG_36619_c19_g1_i1:2-412(-)
Mcav_TRINITY_GG_7536_c1_g1_i1.p1	Ig_C17orf99	PF17736.5	0.00015	23	0.2	120	4	0	6.8	6	2	0	6	6	5	0	Mcav_TRINITY_GG_7536_c1_g1~~Mcav_TRINITY_GG_7536_c1_g1_i1.p1 ORF type:internal len:819 (-),score=103.37 Mcav_TRINITY_GG_7536_c1_g1_i1:2-2455(-)
Mcav_TRINITY_GG_56392_c4_g1_i2.p1	Izumo-Ig	PF16706.9	0.029	15.5	0.1	120	4	0	4.3	4	0	0	4	4	4	0	Mcav_TRINITY_GG_56392_c4_g1~~Mcav_TRINITY_GG_56392_c4_g1_i2.p1 ORF type:3prime_partial len:1052 (-),score=190.15 Mcav_TRINITY_GG_56392_c4_g1_i2:1-3153(-)
Mcav_TRINITY_GG_22997_c3_g2_i2.p1	Kelch_2	PF07646.19	0.29	12.4	0.1	120	4.2	0	4.2	4	0	0	4	4	2	0	Mcav_TRINITY_GG_22997_c3_g2~~Mcav_TRINITY_GG_22997_c3_g2_i2.p1 ORF type:complete len:1619 (-),score=305.50 Mcav_TRINITY_GG_22997_c3_g2_i2:1602-5813(-)
Mcav_TRINITY_GG_22685_c2_g1_i1.p1	Linker_histone	PF00538.23	3.8	9	4.8	120	4.2	0.1	4	3	1	1	4	4	4	0	Mcav_TRINITY_GG_22685_c2_g1~~Mcav_TRINITY_GG_22685_c2_g1_i1.p1 ORF type:complete len:649 (-),score=126.22 Mcav_TRINITY_GG_22685_c2_g1_i1:3050-4996(-)
Mcav_TRINITY_GG_59796_c0_g1_i1.p1	LPD25	PF18840.5	0.46	12.4	1.9	120	4.6	0	3	1	1	2	3	3	3	0	Mcav_TRINITY_GG_59796_c0_g1~~Mcav_TRINITY_GG_59796_c0_g1_i1.p1 ORF type:internal len:110 (-),score=31.86 Mcav_TRINITY_GG_59796_c0_g1_i1:1-327(-)
Mcav_TRINITY_GG_54181_c5_g1_i1.p1	LRR_1	PF00560.37	0.067	14.5	19.3	120	4.8	0.3	8.7	8	0	0	8	8	5	0	Mcav_TRINITY_GG_54181_c5_g1~~Mcav_TRINITY_GG_54181_c5_g1_i1.p1 ORF type:complete len:752 (-),score=97.58 Mcav_TRINITY_GG_54181_c5_g1_i1:106-2361(-)
Mcav_TRINITY_GG_36168_c0_g1_i1.p1	LRR_6	PF13516.10	8.2	8	11	120	4.3	0.4	5	5	0	0	5	5	4	0	Mcav_TRINITY_GG_36168_c0_g1~~Mcav_TRINITY_GG_36168_c0_g1_i1.p1 ORF type:3prime_partial len:158 (+),score=37.05 Mcav_TRINITY_GG_36168_c0_g1_i1:146-616(+)
Mcav_TRINITY_GG_25485_c6_g1_i1.p1	MIX23	PF09774.13	0.00084	21	0.2	120	4.3	0	5.8	7	0	0	7	7	7	0	Mcav_TRINITY_GG_25485_c6_g1~~Mcav_TRINITY_GG_25485_c6_g1_i1.p1 ORF type:internal len:715 (+),score=122.92 Mcav_TRINITY_GG_25485_c6_g1_i1:1-2142(+)
Mcav_TRINITY_GG_55349_c11_g1_i1.p1	PapC_C	PF13953.10	0.32	12.1	1.3	120	3.9	0.1	4	4	0	0	4	4	4	0	Mcav_TRINITY_GG_55349_c11_g1~~Mcav_TRINITY_GG_55349_c11_g1_i1.p1 ORF type:5prime_partial len:879 (-),score=334.11 Mcav_TRINITY_GG_55349_c11_g1_i1:686-3322(-)
Mcav_TRINITY_GG_45064_c0_g1_i1.p1	PerC	PF06069.15	0.54	11.8	4.2	120	4.3	0	4.5	4	0	0	4	4	4	0	Mcav_TRINITY_GG_45064_c0_g1~~Mcav_TRINITY_GG_45064_c0_g1_i1.p1 ORF type:complete len:1559 (+),score=374.33 Mcav_TRINITY_GG_45064_c0_g1_i1:99-4775(+)
Mcav_TRINITY_GG_33132_c29_g1_i2.p1	Phage_int_SAM_4	PF13495.10	0.065	14.9	0.3	120	4.4	0	4.5	3	1	1	4	4	3	0	Mcav_TRINITY_GG_33132_c29_g1~~Mcav_TRINITY_GG_33132_c29_g1_i2.p1 ORF type:complete len:820 (-),score=151.00 Mcav_TRINITY_GG_33132_c29_g1_i2:792-3251(-)
Mcav_TRINITY_GG_32106_c0_g2_i4.p2	Phage_NinH	PF06322.15	1.2	10.3	2.2	120	3.9	0.1	3.4	1	1	3	4	4	4	0	Mcav_TRINITY_GG_32106_c0_g2~~Mcav_TRINITY_GG_32106_c0_g2_i4.p2 ORF type:5prime_partial len:105 (-),score=29.42 Mcav_TRINITY_GG_32106_c0_g2_i4:1168-1482(-)
Mcav_TRINITY_GG_52319_c6_g1_i2.p1	PPTA	PF01239.26	0.028	15.4	3.3	120	4	0	5.8	7	0	0	7	7	7	0	Mcav_TRINITY_GG_52319_c6_g1~~Mcav_TRINITY_GG_52319_c6_g1_i2.p1 ORF type:3prime_partial len:851 (-),score=183.26 Mcav_TRINITY_GG_52319_c6_g1_i2:2-2551(-)
Mcav_TRINITY_GG_9762_c0_g1_i1.p1	PQQ	PF01011.25	0.045	14.7	3.3	120	3.9	0	5.2	5	0	0	5	5	5	0	Mcav_TRINITY_GG_9762_c0_g1~~Mcav_TRINITY_GG_9762_c0_g1_i1.p1 ORF type:complete len:1320 (-),score=248.33 Mcav_TRINITY_GG_9762_c0_g1_i1:856-4551(-)
Mcav_TRINITY_GG_20086_c1_g1_i1.p1	PQQ_3	PF13570.10	0.24	13.1	3.7	120	4.7	0	4.9	5	0	0	5	5	4	0	Mcav_TRINITY_GG_20086_c1_g1~~Mcav_TRINITY_GG_20086_c1_g1_i1.p1 ORF type:complete len:403 (-),score=57.41 Mcav_TRINITY_GG_20086_c1_g1_i1:1387-2595(-)
Mcav_TRINITY_GG_39478_c70_g1_i1.p1	Receptor_2B4	PF11465.12	0.3	12.6	0	120	4.1	0	3.2	3	0	0	3	3	3	0	Mcav_TRINITY_GG_39478_c70_g1~~Mcav_TRINITY_GG_39478_c70_g1_i1.p1 ORF type:complete len:527 (+),score=73.14 Mcav_TRINITY_GG_39478_c70_g1_i1:465-2045(+)
Mcav_TRINITY_GG_48660_c10_g1_i1.p1	RET_CLD1	PF17756.5	6.2e-07	31	0.5	120	4.3	0	10.5	12	0	0	12	12	12	0	Mcav_TRINITY_GG_48660_c10_g1~~Mcav_TRINITY_GG_48660_c10_g1_i1.p1 ORF type:3prime_partial len:4112 (-),score=658.71 Mcav_TRINITY_GG_48660_c10_g1_i1:2-12334(-)
Mcav_TRINITY_GG_35042_c7_g1_i2.p2	Ribosomal_L6e_N	PF03868.19	0.0014	19.9	0.4	120	4.2	0	4.8	1	1	4	5	5	5	0	Mcav_TRINITY_GG_35042_c7_g1~~Mcav_TRINITY_GG_35042_c7_g1_i2.p2 ORF type:3prime_partial len:132 (-),score=25.39 Mcav_TRINITY_GG_35042_c7_g1_i2:2-394(-)
Mcav_TRINITY_GG_8173_c0_g1_i1.p1	Sel1	PF08238.16	3.3	9.7	3.3	120	4.7	0.1	3.8	4	1	0	4	4	3	0	Mcav_TRINITY_GG_8173_c0_g1~~Mcav_TRINITY_GG_8173_c0_g1_i1.p1 ORF type:5prime_partial len:676 (+),score=107.10 Mcav_TRINITY_GG_8173_c0_g1_i1:2-2029(+)
Mcav_TRINITY_GG_44983_c4_g1_i1.p1	SHPRH_helical-1st	PF21325.1	0.088	14.3	4.7	120	4.3	0	6	5	2	1	6	6	6	0	Mcav_TRINITY_GG_44983_c4_g1~~Mcav_TRINITY_GG_44983_c4_g1_i1.p1 ORF type:3prime_partial len:1087 (-),score=167.02 Mcav_TRINITY_GG_44983_c4_g1_i1:2-3259(-)
Mcav_TRINITY_GG_31550_c1_g1_i1.p1	SHQ1-like_CS	PF21413.1	0.51	11.6	0.2	120	3.9	0	3.8	5	0	0	5	5	5	0	Mcav_TRINITY_GG_31550_c1_g1~~Mcav_TRINITY_GG_31550_c1_g1_i1.p1 ORF type:complete len:1043 (-),score=174.71 Mcav_TRINITY_GG_31550_c1_g1_i1:631-3627(-)
Mcav_TRINITY_GG_47436_c0_g1_i1.p1	Spc24	PF08286.15	4.9	8.6	10.2	120	4.2	10.2	2.1	1	1	0	1	1	1	0	Mcav_TRINITY_GG_47436_c0_g1~~Mcav_TRINITY_GG_47436_c0_g1_i1.p1 ORF type:5prime_partial len:138 (-),score=21.07 Mcav_TRINITY_GG_47436_c0_g1_i1:37-450(-)
Mcav_TRINITY_GG_56276_c13_g1_i3.p1	SPOB_a	PF14689.10	0.97	10.3	10.6	120	3.6	0.1	5.9	7	0	0	7	7	7	0	Mcav_TRINITY_GG_56276_c13_g1~~Mcav_TRINITY_GG_56276_c13_g1_i3.p1 ORF type:internal len:288 (+),score=56.60 Mcav_TRINITY_GG_56276_c13_g1_i3:2-862(+)
Mcav_TRINITY_GG_22984_c83_g1_i4.p1	StcE_b-sandwich	PF20944.1	0.45	11.8	6.8	120	4	0	5.8	6	2	2	8	8	8	0	Mcav_TRINITY_GG_22984_c83_g1~~Mcav_TRINITY_GG_22984_c83_g1_i4.p1 ORF type:internal len:375 (+),score=65.07 Mcav_TRINITY_GG_22984_c83_g1_i4:1-1122(+)
Mcav_TRINITY_GG_30422_c1_g1_i6.p1	TPR_1	PF00515.32	0.29	12.2	0.4	120	4	0	3.8	3	0	0	3	3	2	0	Mcav_TRINITY_GG_30422_c1_g1~~Mcav_TRINITY_GG_30422_c1_g1_i6.p1 ORF type:complete len:784 (+),score=99.56 Mcav_TRINITY_GG_30422_c1_g1_i6:166-2517(+)
Mcav_TRINITY_GG_53914_c10_g1_i4.p1	TPR_10	PF13374.10	1.2	10.5	9.2	120	4.2	0	6.1	7	0	0	7	7	2	0	Mcav_TRINITY_GG_53914_c10_g1~~Mcav_TRINITY_GG_53914_c10_g1_i4.p1 ORF type:complete len:843 (-),score=154.19 Mcav_TRINITY_GG_53914_c10_g1_i4:1801-4329(-)
Mcav_TRINITY_GG_3818_c1_g1_i3.p1	TPR_11	PF13414.10	5.4e-05	24	0	120	3.7	0	6.9	8	0	0	8	8	5	0	Mcav_TRINITY_GG_3818_c1_g1~~Mcav_TRINITY_GG_3818_c1_g1_i3.p1 ORF type:5prime_partial len:1090 (-),score=149.52 Mcav_TRINITY_GG_3818_c1_g1_i3:4272-7541(-)
Mcav_TRINITY_GG_26574_c26_g1_i1.p1	TPR_11	PF13414.10	0.18	12.7	2.8	120	3.7	0.2	4.3	4	0	0	4	4	4	0	Mcav_TRINITY_GG_26574_c26_g1~~Mcav_TRINITY_GG_26574_c26_g1_i1.p1 ORF type:internal len:631 (+),score=106.21 Mcav_TRINITY_GG_26574_c26_g1_i1:2-1891(+)
Mcav_TRINITY_GG_61311_c1_g1_i1.p1	TPR_17	PF13431.10	1.1	10.9	4.5	120	4.5	0	4.6	5	0	0	5	5	2	0	Mcav_TRINITY_GG_61311_c1_g1~~Mcav_TRINITY_GG_61311_c1_g1_i1.p1 ORF type:complete len:375 (-),score=60.50 Mcav_TRINITY_GG_61311_c1_g1_i1:2008-3024(-)
Mcav_TRINITY_GG_58326_c2_g1_i3.p1	TPR_3	PF07720.16	0.053	14.9	1.6	120	4.2	0	3.1	3	0	0	3	3	3	0	Mcav_TRINITY_GG_58326_c2_g1~~Mcav_TRINITY_GG_58326_c2_g1_i3.p1 ORF type:internal len:127 (-),score=33.81 Mcav_TRINITY_GG_58326_c2_g1_i3:1-378(-)
Mcav_TRINITY_GG_56276_c13_g1_i3.p1	TPR_3	PF07720.16	3.4	9.2	6.1	120	4.2	0	4.5	6	0	0	6	6	3	0	Mcav_TRINITY_GG_56276_c13_g1~~Mcav_TRINITY_GG_56276_c13_g1_i3.p1 ORF type:internal len:288 (+),score=56.60 Mcav_TRINITY_GG_56276_c13_g1_i3:2-862(+)
Mcav_TRINITY_GG_58326_c0_g1_i4.p1	TPR_6	PF13174.10	0.015	17.1	7.9	120	4.9	0	6.5	9	0	0	9	9	4	0	Mcav_TRINITY_GG_58326_c0_g1~~Mcav_TRINITY_GG_58326_c0_g1_i4.p1 ORF type:internal len:443 (-),score=96.04 Mcav_TRINITY_GG_58326_c0_g1_i4:1-1326(-)
Mcav_TRINITY_GG_54848_c7_g1_i1.p1	TPR_6	PF13174.10	0.027	16.3	6.3	120	4.8	0	7.5	9	0	0	9	9	2	0	Mcav_TRINITY_GG_54848_c7_g1~~Mcav_TRINITY_GG_54848_c7_g1_i1.p1 ORF type:5prime_partial len:971 (-),score=154.63 Mcav_TRINITY_GG_54848_c7_g1_i1:586-3498(-)
Mcav_TRINITY_GG_43728_c5_g1_i2.p1	tRNA_int_end_N2	PF12928.11	0.013	16.8	0.3	120	4	0	4.6	4	1	1	5	5	5	0	Mcav_TRINITY_GG_43728_c5_g1~~Mcav_TRINITY_GG_43728_c5_g1_i2.p1 ORF type:internal len:423 (+),score=67.63 Mcav_TRINITY_GG_43728_c5_g1_i2:1-1266(+)
Mcav_TRINITY_GG_13027_c1_g1_i1.p1	TsaE	PF02367.21	0.013	16.7	0.4	120	3.8	0	4.4	4	0	0	4	4	4	0	Mcav_TRINITY_GG_13027_c1_g1~~Mcav_TRINITY_GG_13027_c1_g1_i1.p1 ORF type:complete len:4466 (+),score=987.67 Mcav_TRINITY_GG_13027_c1_g1_i1:221-13618(+)
Mcav_TRINITY_GG_56155_c9_g1_i2.p1	Tudor_2	PF18104.5	1.8	9.6	6.6	120	3.7	0.1	4.6	4	0	0	4	4	4	0	Mcav_TRINITY_GG_56155_c9_g1~~Mcav_TRINITY_GG_56155_c9_g1_i2.p1 ORF type:3prime_partial len:2021 (+),score=99.38 Mcav_TRINITY_GG_56155_c9_g1_i2:306-6062(+)
Mcav_TRINITY_GG_33287_c3_g1_i3.p2	UBA_BRSK	PF21115.1	0.55	11.8	0.1	120	4.3	0	2.6	3	0	0	3	3	3	0	Mcav_TRINITY_GG_33287_c3_g1~~Mcav_TRINITY_GG_33287_c3_g1_i3.p2 ORF type:internal len:219 (-),score=31.40 Mcav_TRINITY_GG_33287_c3_g1_i3:2-655(-)
Mcav_TRINITY_GG_45528_c1_g1_i1.p2	WD40	PF00400.36	0.028	16.2	4.2	120	4.7	0.2	4.8	3	2	1	4	4	3	0	Mcav_TRINITY_GG_45528_c1_g1~~Mcav_TRINITY_GG_45528_c1_g1_i1.p2 ORF type:3prime_partial len:197 (-),score=33.19 Mcav_TRINITY_GG_45528_c1_g1_i1:2-589(-)
Mcav_TRINITY_GG_38244_c4_g1_i3.p2	WD40	PF00400.36	1.3	11	3.6	120	4.8	0.2	3.5	3	1	0	3	3	2	0	Mcav_TRINITY_GG_38244_c4_g1~~Mcav_TRINITY_GG_38244_c4_g1_i3.p2 ORF type:complete len:149 (+),score=23.46 Mcav_TRINITY_GG_38244_c4_g1_i3:2777-3223(+)
Mcav_TRINITY_GG_56786_c0_g1_i2.p1	Wheel	PF18972.4	0.5	11.9	0	120	4.3	0	3.3	2	1	0	3	3	3	0	Mcav_TRINITY_GG_56786_c0_g1~~Mcav_TRINITY_GG_56786_c0_g1_i2.p1 ORF type:internal len:682 (+),score=116.63 Mcav_TRINITY_GG_56786_c0_g1_i2:2-2044(+)
Mcav_TRINITY_GG_50960_c35_g4_i1.p1	YjcQ	PF09639.14	0.14	13.6	0.1	120	4.2	0	3.7	1	1	4	5	5	5	0	Mcav_TRINITY_GG_50960_c35_g4~~Mcav_TRINITY_GG_50960_c35_g4_i1.p1 ORF type:5prime_partial len:180 (-),score=25.30 Mcav_TRINITY_GG_50960_c35_g4_i1:406-945(-)
Mcav_TRINITY_GG_21881_c1_g1_i1.p1	YlqD	PF11068.12	8.5	8	12.4	120	4.2	12.4	2	1	1	0	1	1	1	0	Mcav_TRINITY_GG_21881_c1_g1~~Mcav_TRINITY_GG_21881_c1_g1_i1.p1 ORF type:5prime_partial len:120 (-),score=38.40 Mcav_TRINITY_GG_21881_c1_g1_i1:170-529(-)
Mcav_TRINITY_GG_44072_c3_g1_i2.p1	YlzJ	PF14035.10	2.5	9.7	10.7	120	4.3	1	5	2	1	3	5	5	5	0	Mcav_TRINITY_GG_44072_c3_g1~~Mcav_TRINITY_GG_44072_c3_g1_i2.p1 ORF type:complete len:384 (+),score=44.47 Mcav_TRINITY_GG_44072_c3_g1_i2:187-1338(+)
Mcav_TRINITY_GG_42710_c7_g3_i1.p1	YoqO	PF14037.10	0.0074	18	0	120	4.4	0	4.9	6	0	0	6	6	6	0	Mcav_TRINITY_GG_42710_c7_g3~~Mcav_TRINITY_GG_42710_c7_g3_i1.p1 ORF type:3prime_partial len:273 (-),score=67.25 Mcav_TRINITY_GG_42710_c7_g3_i1:2-751(-)
Mcav_TRINITY_GG_61532_c109_g1_i1.p1	Zap1_zf1	PF21816.1	8	7.5	13.6	120	3.7	0	6.6	7	0	0	7	7	5	0	Mcav_TRINITY_GG_61532_c109_g1~~Mcav_TRINITY_GG_61532_c109_g1_i1.p1 ORF type:complete len:746 (-),score=159.95 Mcav_TRINITY_GG_61532_c109_g1_i1:1090-3234(-)
Mcav_TRINITY_GG_39466_c3_g1_i1.p1	zf-C2HC	PF01530.22	0.068	14.5	6.4	120	4.1	0	4.1	4	0	0	4	4	4	0	Mcav_TRINITY_GG_39466_c3_g1~~Mcav_TRINITY_GG_39466_c3_g1_i1.p1 ORF type:complete len:133 (-),score=20.74 Mcav_TRINITY_GG_39466_c3_g1_i1:268-666(-)
Mcav_TRINITY_GG_60785_c1_g1_i1.p1	zf-Sec23_Sec24	PF04810.19	5.6	8.3	6.1	120	4.1	1.9	3.2	3	0	0	3	3	3	0	Mcav_TRINITY_GG_60785_c1_g1~~Mcav_TRINITY_GG_60785_c1_g1_i1.p1 ORF type:complete len:406 (-),score=65.07 Mcav_TRINITY_GG_60785_c1_g1_i1:172-1389(-)
Mcav_TRINITY_GG_5541_c4_g2_i2.p1	zf-WRNIP1_ubi	PF18279.5	4.2	9.4	4.1	120	4.9	0.4	2.9	2	0	0	2	2	2	0	Mcav_TRINITY_GG_5541_c4_g2~~Mcav_TRINITY_GG_5541_c4_g2_i2.p1 ORF type:internal len:351 (-),score=56.25 Mcav_TRINITY_GG_5541_c4_g2_i2:2-1051(-)
Mcav_TRINITY_GG_54530_c1_g1_i1.p1	zinc-ribbons_6	PF07191.16	6.7	8	12.8	120	4	1.1	4.4	2	2	1	3	3	3	0	Mcav_TRINITY_GG_54530_c1_g1~~Mcav_TRINITY_GG_54530_c1_g1_i1.p1 ORF type:3prime_partial len:316 (+),score=45.18 Mcav_TRINITY_GG_54530_c1_g1_i1:49-945(+)
Mcav_TRINITY_GG_16188_c19_g1_i4.p1	AAA_16	PF13191.10	0.042	15.6	0.1	110	4.5	0	4.9	5	1	0	5	5	2	0	Mcav_TRINITY_GG_16188_c19_g1~~Mcav_TRINITY_GG_16188_c19_g1_i4.p1 ORF type:complete len:3281 (-),score=667.03 Mcav_TRINITY_GG_16188_c19_g1_i4:308-9628(-)
Mcav_TRINITY_GG_46505_c4_g2_i1.p1	AAA_17	PF13207.10	0.46	12	1.8	110	4.3	1.3	3.3	2	1	0	2	2	2	0	Mcav_TRINITY_GG_46505_c4_g2~~Mcav_TRINITY_GG_46505_c4_g2_i1.p1 ORF type:complete len:749 (+),score=101.99 Mcav_TRINITY_GG_46505_c4_g2_i1:106-2352(+)
Mcav_TRINITY_GG_39590_c13_g1_i1.p1	AAA_5	PF07728.18	0.17	13.1	0.5	110	4	0	3.8	4	1	0	4	4	3	0	Mcav_TRINITY_GG_39590_c13_g1~~Mcav_TRINITY_GG_39590_c13_g1_i1.p1 ORF type:complete len:1087 (+),score=186.53 Mcav_TRINITY_GG_39590_c13_g1_i1:137-3262(+)
Mcav_TRINITY_GG_12998_c3_g1_i1.p1	ANAPC5	PF12862.11	0.084	14.2	11.3	110	4.2	0.1	7.5	6	2	4	10	10	6	0	Mcav_TRINITY_GG_12998_c3_g1~~Mcav_TRINITY_GG_12998_c3_g1_i1.p1 ORF type:complete len:1102 (+),score=241.35 Mcav_TRINITY_GG_12998_c3_g1_i1:321-3626(+)
Mcav_TRINITY_GG_16890_c1_g1_i5.p1	AnkUBD	PF18418.5	0.071	14.5	0	110	4.2	0	3.6	2	1	1	3	3	3	0	Mcav_TRINITY_GG_16890_c1_g1~~Mcav_TRINITY_GG_16890_c1_g1_i5.p1 ORF type:3prime_partial len:464 (-),score=65.54 Mcav_TRINITY_GG_16890_c1_g1_i5:3-1391(-)
Mcav_TRINITY_GG_16150_c0_g1_i3.p1	ArgoMid	PF16487.9	0.04	15.4	0	110	4.4	0	3.5	4	0	0	4	4	4	0	Mcav_TRINITY_GG_16150_c0_g1~~Mcav_TRINITY_GG_16150_c0_g1_i3.p1 ORF type:internal len:168 (+),score=30.34 Mcav_TRINITY_GG_16150_c0_g1_i3:3-503(+)
Mcav_TRINITY_GG_42892_c0_g1_i1.p1	Arylesterase	PF01731.24	0.3	12.6	0	110	4.3	0	3.8	4	0	0	4	4	4	0	Mcav_TRINITY_GG_42892_c0_g1~~Mcav_TRINITY_GG_42892_c0_g1_i1.p1 ORF type:complete len:777 (-),score=96.18 Mcav_TRINITY_GG_42892_c0_g1_i1:873-3203(-)
Mcav_TRINITY_GG_42290_c28_g1_i12.p1	Big_9	PF17963.5	0.017	17	7.6	110	4.8	0	6	7	0	0	7	7	7	0	Mcav_TRINITY_GG_42290_c28_g1~~Mcav_TRINITY_GG_42290_c28_g1_i12.p1 ORF type:internal len:334 (-),score=69.06 Mcav_TRINITY_GG_42290_c28_g1_i12:3-1001(-)
Mcav_TRINITY_GG_25772_c4_g1_i1.p1	C8A_B_C6_EGF-like	PF21195.1	3.3	9	8.8	110	4.2	8.8	2.9	1	1	0	1	1	1	0	Mcav_TRINITY_GG_25772_c4_g1~~Mcav_TRINITY_GG_25772_c4_g1_i1.p1 ORF type:internal len:229 (-),score=34.38 Mcav_TRINITY_GG_25772_c4_g1_i1:3-686(-)
Mcav_TRINITY_GG_31179_c11_g1_i1.p1	Cadherin_2	PF08266.16	0.12	13.5	0	110	4	0	3.6	3	0	0	3	3	3	0	Mcav_TRINITY_GG_31179_c11_g1~~Mcav_TRINITY_GG_31179_c11_g1_i1.p1 ORF type:5prime_partial len:733 (-),score=120.04 Mcav_TRINITY_GG_31179_c11_g1_i1:1878-4076(-)
Mcav_TRINITY_GG_31179_c11_g1_i3.p1	Cadherin_2	PF08266.16	0.12	13.4	0	110	4	0	3.6	3	0	0	3	3	3	0	Mcav_TRINITY_GG_31179_c11_g1~~Mcav_TRINITY_GG_31179_c11_g1_i3.p1 ORF type:5prime_partial len:737 (-),score=120.53 Mcav_TRINITY_GG_31179_c11_g1_i3:1972-4182(-)
Mcav_TRINITY_GG_25512_c10_g1_i1.p1	Cadherin_pro	PF08758.15	1.7e-12	48.6	1	110	4.3	0	13.9	15	0	0	15	15	14	0	Mcav_TRINITY_GG_25512_c10_g1~~Mcav_TRINITY_GG_25512_c10_g1_i1.p1 ORF type:complete len:4587 (+),score=744.68 Mcav_TRINITY_GG_25512_c10_g1_i1:621-14381(+)
Mcav_TRINITY_GG_5465_c8_g1_i1.p1	CCAP	PF11105.12	2.5	9.3	6.9	110	4	4	3.2	1	1	1	2	2	2	0	Mcav_TRINITY_GG_5465_c8_g1~~Mcav_TRINITY_GG_5465_c8_g1_i1.p1 ORF type:5prime_partial len:435 (-),score=82.78 Mcav_TRINITY_GG_5465_c8_g1_i1:1686-2990(-)
Mcav_TRINITY_GG_18861_c1_g1_i1.p1	Cep57_CLD_2	PF14197.10	0.049	14.9	0	110	4.2	0	3.1	3	0	0	3	3	3	0	Mcav_TRINITY_GG_18861_c1_g1~~Mcav_TRINITY_GG_18861_c1_g1_i1.p1 ORF type:internal len:128 (+),score=40.78 Mcav_TRINITY_GG_18861_c1_g1_i1:2-382(+)
Mcav_TRINITY_GG_22984_c74_g1_i2.p1	Colipase_C	PF02740.18	0.13	13.6	0	110	4.2	0	3.2	3	0	0	3	3	3	0	Mcav_TRINITY_GG_22984_c74_g1~~Mcav_TRINITY_GG_22984_c74_g1_i2.p1 ORF type:internal len:200 (+),score=39.67 Mcav_TRINITY_GG_22984_c74_g1_i2:3-599(+)
Mcav_TRINITY_GG_34469_c3_g1_i1.p1	Cro	PF09048.14	0.38	12	1.2	110	4.1	0	4	4	0	0	4	4	4	0	Mcav_TRINITY_GG_34469_c3_g1~~Mcav_TRINITY_GG_34469_c3_g1_i1.p1 ORF type:5prime_partial len:295 (-),score=51.46 Mcav_TRINITY_GG_34469_c3_g1_i1:659-1543(-)
Mcav_TRINITY_GG_6524_c20_g1_i1.p1	Crystall_2	PF09076.14	0.45	11.6	0.2	110	4	0	3.2	3	0	0	3	3	3	0	Mcav_TRINITY_GG_6524_c20_g1~~Mcav_TRINITY_GG_6524_c20_g1_i1.p1 ORF type:internal len:288 (+),score=77.09 Mcav_TRINITY_GG_6524_c20_g1_i1:2-862(+)
Mcav_TRINITY_GG_45192_c2_g1_i1.p1	CSD	PF00313.26	0.2	12.8	0.1	110	4	0	3.3	3	0	0	3	3	3	0	Mcav_TRINITY_GG_45192_c2_g1~~Mcav_TRINITY_GG_45192_c2_g1_i1.p1 ORF type:internal len:263 (+),score=33.56 Mcav_TRINITY_GG_45192_c2_g1_i1:3-788(+)
Mcav_TRINITY_GG_61532_c105_g1_i1.p1	DASH_Dam1	PF08653.14	3.7	8.7	3.2	110	4	0.1	3.6	3	0	0	3	3	2	0	Mcav_TRINITY_GG_61532_c105_g1~~Mcav_TRINITY_GG_61532_c105_g1_i1.p1 ORF type:internal len:871 (-),score=143.94 Mcav_TRINITY_GG_61532_c105_g1_i1:3-2612(-)
Mcav_TRINITY_GG_14005_c12_g2_i1.p1	DAXX_hist_bd	PF20920.1	0.27	12.3	0.1	110	4	0	3.5	2	1	2	4	4	4	0	Mcav_TRINITY_GG_14005_c12_g2~~Mcav_TRINITY_GG_14005_c12_g2_i1.p1 ORF type:complete len:204 (+),score=30.65 Mcav_TRINITY_GG_14005_c12_g2_i1:708-1319(+)
Mcav_TRINITY_GG_28013_c5_g1_i1.p1	DUF1043	PF06295.16	9.3	7.5	8.9	110	4.1	9	2.3	1	1	0	1	1	1	0	Mcav_TRINITY_GG_28013_c5_g1~~Mcav_TRINITY_GG_28013_c5_g1_i1.p1 ORF type:5prime_partial len:415 (-),score=113.87 Mcav_TRINITY_GG_28013_c5_g1_i1:67-1311(-)
Mcav_TRINITY_GG_28689_c2_g1_i2.p1	DUF3322	PF11795.12	0.0097	17.2	0	110	4	0	5.8	7	0	0	7	7	7	0	Mcav_TRINITY_GG_28689_c2_g1~~Mcav_TRINITY_GG_28689_c2_g1_i2.p1 ORF type:complete len:2507 (-),score=532.56 Mcav_TRINITY_GG_28689_c2_g1_i2:887-8407(-)
Mcav_TRINITY_GG_38019_c0_g1_i1.p1	DUF3793	PF12672.11	0.091	13.9	0.2	110	3.9	0	3	3	0	0	3	3	3	0	Mcav_TRINITY_GG_38019_c0_g1~~Mcav_TRINITY_GG_38019_c0_g1_i1.p1 ORF type:internal len:142 (+),score=37.17 Mcav_TRINITY_GG_38019_c0_g1_i1:1-423(+)
Mcav_TRINITY_GG_40152_c4_g1_i1.p1	DUF4213	PF13938.10	0.27	12.7	3.6	110	4.3	0	4.1	3	1	1	4	4	4	0	Mcav_TRINITY_GG_40152_c4_g1~~Mcav_TRINITY_GG_40152_c4_g1_i1.p1 ORF type:complete len:488 (-),score=78.94 Mcav_TRINITY_GG_40152_c4_g1_i1:390-1730(-)
Mcav_TRINITY_GG_45175_c0_g1_i1.p1	DUF4807	PF16065.9	0.17	12.8	0.7	110	3.7	0	3.6	1	1	3	4	4	4	0	Mcav_TRINITY_GG_45175_c0_g1~~Mcav_TRINITY_GG_45175_c0_g1_i1.p1 ORF type:internal len:173 (+),score=42.05 Mcav_TRINITY_GG_45175_c0_g1_i1:1-516(+)
Mcav_TRINITY_GG_40431_c8_g2_i5.p1	DUF5113	PF17140.8	0.13	13.3	15.4	110	3.9	0.1	8.9	9	2	2	12	12	9	0	Mcav_TRINITY_GG_40431_c8_g2~~Mcav_TRINITY_GG_40431_c8_g2_i5.p1 ORF type:5prime_partial len:1026 (-),score=208.87 Mcav_TRINITY_GG_40431_c8_g2_i5:1443-4520(-)
Mcav_TRINITY_GG_22367_c0_g1_i1.p1	DUF5113	PF17140.8	0.23	12.6	49.7	110	3.9	0.1	18	19	3	2	21	21	17	0	Mcav_TRINITY_GG_22367_c0_g1~~Mcav_TRINITY_GG_22367_c0_g1_i1.p1 ORF type:complete len:2122 (-),score=367.48 Mcav_TRINITY_GG_22367_c0_g1_i1:1091-7456(-)
Mcav_TRINITY_GG_29978_c1_g1_i1.p1	DUF5124	PF17160.8	3.5	9.7	7.8	110	4.8	0.2	4.5	2	2	3	5	5	5	0	Mcav_TRINITY_GG_29978_c1_g1~~Mcav_TRINITY_GG_29978_c1_g1_i1.p1 ORF type:internal len:257 (+),score=66.74 Mcav_TRINITY_GG_29978_c1_g1_i1:2-769(+)
Mcav_TRINITY_GG_56105_c0_g1_i2.p1	DUF5475	PF17569.6	0.016	16.7	0.1	110	4.5	0	3	3	0	0	3	3	3	0	Mcav_TRINITY_GG_56105_c0_g1~~Mcav_TRINITY_GG_56105_c0_g1_i2.p1 ORF type:internal len:128 (-),score=27.47 Mcav_TRINITY_GG_56105_c0_g1_i2:1-381(-)
Mcav_TRINITY_GG_56155_c8_g1_i3.p1	DUF5500	PF17604.6	0.035	15.4	2.3	110	4.2	0.1	3.8	3	0	0	3	3	3	0	Mcav_TRINITY_GG_56155_c8_g1~~Mcav_TRINITY_GG_56155_c8_g1_i3.p1 ORF type:internal len:460 (-),score=1.32 Mcav_TRINITY_GG_56155_c8_g1_i3:3-1379(-)
Mcav_TRINITY_GG_43780_c16_g2_i1.p1	DUF5917	PF19314.3	0.023	16	0.6	110	4.2	0.1	3.5	3	0	0	3	3	3	0	Mcav_TRINITY_GG_43780_c16_g2~~Mcav_TRINITY_GG_43780_c16_g2_i1.p1 ORF type:3prime_partial len:337 (-),score=17.45 Mcav_TRINITY_GG_43780_c16_g2_i1:3-1010(-)
Mcav_TRINITY_GG_43780_c16_g2_i3.p1	DUF5917	PF19314.3	0.023	16	0.6	110	4.2	0.1	3.5	3	0	0	3	3	3	0	Mcav_TRINITY_GG_43780_c16_g2~~Mcav_TRINITY_GG_43780_c16_g2_i3.p1 ORF type:3prime_partial len:337 (-),score=17.45 Mcav_TRINITY_GG_43780_c16_g2_i3:3-1010(-)
Mcav_TRINITY_GG_57184_c4_g1_i6.p1	DUF5948	PF19373.3	0.4	12.1	1.7	110	4.2	0.4	3	1	1	2	3	3	3	0	Mcav_TRINITY_GG_57184_c4_g1~~Mcav_TRINITY_GG_57184_c4_g1_i6.p1 ORF type:complete len:147 (+),score=11.78 Mcav_TRINITY_GG_57184_c4_g1_i6:197-637(+)
Mcav_TRINITY_GG_29406_c6_g2_i1.p1	DUF5958	PF19383.3	0.12	13.8	0.1	110	4.4	0	3.6	3	0	0	3	3	3	0	Mcav_TRINITY_GG_29406_c6_g2~~Mcav_TRINITY_GG_29406_c6_g2_i1.p1 ORF type:3prime_partial len:906 (+),score=190.14 Mcav_TRINITY_GG_29406_c6_g2_i1:3406-6120(+)
Mcav_TRINITY_GG_52853_c1_g1_i1.p1	DUF5978	PF19405.3	0.0014	19.8	0	110	4	0	6.5	6	3	3	10	10	10	0	Mcav_TRINITY_GG_52853_c1_g1~~Mcav_TRINITY_GG_52853_c1_g1_i1.p1 ORF type:5prime_partial len:655 (+),score=75.31 Mcav_TRINITY_GG_52853_c1_g1_i1:1-1965(+)
Mcav_TRINITY_GG_41676_c0_g1_i1.p2	DUF6660	PF20365.2	1	11.1	2	110	4.6	0.1	2.9	1	1	3	4	4	4	0	Mcav_TRINITY_GG_41676_c0_g1~~Mcav_TRINITY_GG_41676_c0_g1_i1.p2 ORF type:internal len:138 (-),score=21.55 Mcav_TRINITY_GG_41676_c0_g1_i1:2-412(-)
Mcav_TRINITY_GG_28075_c13_g1_i3.p2	DUF883	PF05957.17	0.15	13.2	1.4	110	4	0	3.1	3	0	0	3	3	3	0	Mcav_TRINITY_GG_28075_c13_g1~~Mcav_TRINITY_GG_28075_c13_g1_i3.p2 ORF type:internal len:131 (+),score=28.45 Mcav_TRINITY_GG_28075_c13_g1_i3:3-392(+)
Mcav_TRINITY_GG_50378_c0_g1_i1.p1	ERGIC_N	PF13850.10	2.1	9.8	3.1	110	4.3	0.1	3.2	3	0	0	3	3	3	0	Mcav_TRINITY_GG_50378_c0_g1~~Mcav_TRINITY_GG_50378_c0_g1_i1.p1 ORF type:complete len:467 (-),score=39.54 Mcav_TRINITY_GG_50378_c0_g1_i1:233-1633(-)
Mcav_TRINITY_GG_21890_c1_g1_i6.p1	Fels1	PF05666.15	0.059	14.3	6	110	3.9	0	4.8	5	0	0	5	5	5	0	Mcav_TRINITY_GG_21890_c1_g1~~Mcav_TRINITY_GG_21890_c1_g1_i6.p1 ORF type:internal len:174 (+),score=51.14 Mcav_TRINITY_GG_21890_c1_g1_i6:3-521(+)
Mcav_TRINITY_GG_43005_c7_g1_i2.p1	Fis1_TPR_C	PF14853.10	0.36	12.3	0.5	110	4.3	0	3.3	3	0	0	3	3	3	0	Mcav_TRINITY_GG_43005_c7_g1~~Mcav_TRINITY_GG_43005_c7_g1_i2.p1 ORF type:internal len:900 (+),score=195.37 Mcav_TRINITY_GG_43005_c7_g1_i2:1-2697(+)
Mcav_TRINITY_GG_58818_c1_g1_i1.p1	FixH	PF05751.15	0.006	17.8	0	110	3.9	0	6.3	6	0	0	6	6	6	0	Mcav_TRINITY_GG_58818_c1_g1~~Mcav_TRINITY_GG_58818_c1_g1_i1.p1 ORF type:5prime_partial len:2474 (-),score=524.57 Mcav_TRINITY_GG_58818_c1_g1_i1:1091-8512(-)
Mcav_TRINITY_GG_40862_c5_g2_i1.p1	FlaC_arch	PF05377.15	3	9.6	5.3	110	4.5	0	3.1	2	1	0	2	2	2	0	Mcav_TRINITY_GG_40862_c5_g2~~Mcav_TRINITY_GG_40862_c5_g2_i1.p1 ORF type:3prime_partial len:628 (+),score=145.79 Mcav_TRINITY_GG_40862_c5_g2_i1:357-2237(+)
Mcav_TRINITY_GG_42710_c7_g1_i1.p1	Flavi_E_stem	PF21659.1	0.0063	18.1	1.4	110	4.5	0	4.6	2	1	2	5	5	5	0	Mcav_TRINITY_GG_42710_c7_g1~~Mcav_TRINITY_GG_42710_c7_g1_i1.p1 ORF type:5prime_partial len:195 (-),score=51.78 Mcav_TRINITY_GG_42710_c7_g1_i1:6-590(-)
Mcav_TRINITY_GG_30531_c1_g1_i1.p1	Flg_new_2	PF18998.4	0.15	13.3	0	110	4.1	0	3.5	3	0	0	3	3	3	0	Mcav_TRINITY_GG_30531_c1_g1~~Mcav_TRINITY_GG_30531_c1_g1_i1.p1 ORF type:complete len:665 (-),score=83.65 Mcav_TRINITY_GG_30531_c1_g1_i1:366-2360(-)
Mcav_TRINITY_GG_59578_c3_g1_i1.p1	Herpes_US9	PF06072.15	0.97	10.6	2.8	110	4.1	0.1	4.5	5	0	0	5	5	5	0	Mcav_TRINITY_GG_59578_c3_g1~~Mcav_TRINITY_GG_59578_c3_g1_i1.p1 ORF type:3prime_partial len:604 (+),score=103.28 Mcav_TRINITY_GG_59578_c3_g1_i1:64-1872(+)
Mcav_TRINITY_GG_46149_c5_g1_i2.p1	IGFL	PF14653.10	1.8	9.9	6.2	110	4.2	0.1	3.4	4	0	0	4	4	4	0	Mcav_TRINITY_GG_46149_c5_g1~~Mcav_TRINITY_GG_46149_c5_g1_i2.p1 ORF type:internal len:193 (-),score=40.49 Mcav_TRINITY_GG_46149_c5_g1_i2:3-578(-)
Mcav_TRINITY_GG_50763_c3_g1_i1.p1	Ig_C17orf99	PF17736.5	0.012	16.8	0.6	110	4.1	0	5	4	0	0	4	4	4	0	Mcav_TRINITY_GG_50763_c3_g1~~Mcav_TRINITY_GG_50763_c3_g1_i1.p1 ORF type:complete len:1855 (-),score=302.13 Mcav_TRINITY_GG_50763_c3_g1_i1:537-6101(-)
Mcav_TRINITY_GG_19278_c0_g1_i1.p1	Ig_C17orf99	PF17736.5	0.2	13	1	110	4.2	0	3.8	3	2	0	3	3	3	0	Mcav_TRINITY_GG_19278_c0_g1~~Mcav_TRINITY_GG_19278_c0_g1_i1.p1 ORF type:5prime_partial len:460 (+),score=76.61 Mcav_TRINITY_GG_19278_c0_g1_i1:1-1380(+)
Mcav_TRINITY_GG_14091_c17_g3_i1.p1	Kelch_2	PF07646.19	0.012	16.8	0.5	110	4.3	0	4.2	4	0	0	4	4	3	0	Mcav_TRINITY_GG_14091_c17_g3~~Mcav_TRINITY_GG_14091_c17_g3_i1.p1 ORF type:3prime_partial len:422 (-),score=51.23 Mcav_TRINITY_GG_14091_c17_g3_i1:2-1264(-)
Mcav_TRINITY_GG_21841_c1_g1_i2.p1	Ldl_recept_b	PF00058.21	0.15	13.8	0.1	110	4.6	0	3.9	2	1	1	3	3	3	0	Mcav_TRINITY_GG_21841_c1_g1~~Mcav_TRINITY_GG_21841_c1_g1_i2.p1 ORF type:complete len:746 (-),score=132.01 Mcav_TRINITY_GG_21841_c1_g1_i2:313-2550(-)
Mcav_TRINITY_GG_41023_c199_g1_i1.p1	LRR_1	PF00560.37	0.021	16	10.1	110	5	0	7.8	9	0	0	9	9	3	0	Mcav_TRINITY_GG_41023_c199_g1~~Mcav_TRINITY_GG_41023_c199_g1_i1.p1 ORF type:complete len:396 (+),score=44.70 Mcav_TRINITY_GG_41023_c199_g1_i1:110-1297(+)
Mcav_TRINITY_GG_1014_c1_g1_i1.p1	LRR_1	PF00560.37	2.2	10	5.5	110	4.9	0.1	4.4	5	0	0	5	5	2	0	Mcav_TRINITY_GG_1014_c1_g1~~Mcav_TRINITY_GG_1014_c1_g1_i1.p1 ORF type:internal len:152 (-),score=20.81 Mcav_TRINITY_GG_1014_c1_g1_i1:3-455(-)
Mcav_TRINITY_GG_41961_c1_g1_i1.p1	LRR_6	PF13516.10	0.0054	17.9	1.9	110	4.4	0	5.9	6	0	0	6	6	3	0	Mcav_TRINITY_GG_41961_c1_g1~~Mcav_TRINITY_GG_41961_c1_g1_i1.p1 ORF type:5prime_partial len:877 (+),score=123.58 Mcav_TRINITY_GG_41961_c1_g1_i1:3-2633(+)
Mcav_TRINITY_GG_37165_c1_g1_i4.p1	Mago-bind	PF09282.14	0.45	11.7	0.2	110	4.1	0	3.3	3	0	0	3	3	3	0	Mcav_TRINITY_GG_37165_c1_g1~~Mcav_TRINITY_GG_37165_c1_g1_i4.p1 ORF type:complete len:1989 (-),score=222.82 Mcav_TRINITY_GG_37165_c1_g1_i4:977-6943(-)
Mcav_TRINITY_GG_22031_c6_g1_i2.p1	MobC	PF05713.15	1.5	10.5	6.7	110	4.6	0.2	4.1	4	0	0	4	4	4	0	Mcav_TRINITY_GG_22031_c6_g1~~Mcav_TRINITY_GG_22031_c6_g1_i2.p1 ORF type:5prime_partial len:240 (+),score=58.96 Mcav_TRINITY_GG_22031_c6_g1_i2:1-720(+)
Mcav_TRINITY_GG_19350_c6_g1_i1.p2	MU117	PF15474.10	7.8	8.5	5.7	110	4.8	3.5	2.8	1	1	1	2	2	2	0	Mcav_TRINITY_GG_19350_c6_g1~~Mcav_TRINITY_GG_19350_c6_g1_i1.p2 ORF type:5prime_partial len:112 (-),score=11.33 Mcav_TRINITY_GG_19350_c6_g1_i1:3354-3689(-)
Mcav_TRINITY_GG_6362_c7_g3_i4.p1	NDNF	PF10179.13	0.24	12.7	2.1	110	4	0.1	3.3	3	0	0	3	3	3	0	Mcav_TRINITY_GG_6362_c7_g3~~Mcav_TRINITY_GG_6362_c7_g3_i4.p1 ORF type:complete len:470 (-),score=70.28 Mcav_TRINITY_GG_6362_c7_g3_i4:533-1942(-)
Mcav_TRINITY_GG_39003_c7_g1_i1.p1	NHL	PF01436.25	1.6e-05	25.9	0	110	4.3	0	8.1	9	0	0	9	9	4	0	Mcav_TRINITY_GG_39003_c7_g1~~Mcav_TRINITY_GG_39003_c7_g1_i1.p1 ORF type:3prime_partial len:1777 (+),score=251.72 Mcav_TRINITY_GG_39003_c7_g1_i1:519-5846(+)
Mcav_TRINITY_GG_7250_c0_g1_i1.p1	NOV_C	PF13020.10	0.033	15.5	0	110	4.2	0	3.1	3	0	0	3	3	3	0	Mcav_TRINITY_GG_7250_c0_g1~~Mcav_TRINITY_GG_7250_c0_g1_i1.p1 ORF type:internal len:177 (+),score=36.62 Mcav_TRINITY_GG_7250_c0_g1_i1:3-530(+)
Mcav_TRINITY_GG_9658_c15_g1_i4.p1	Nucleoporin_FG	PF13634.10	2.1	10.5	39.2	110	5	39.2	2.1	1	1	0	1	1	1	0	Mcav_TRINITY_GG_9658_c15_g1~~Mcav_TRINITY_GG_9658_c15_g1_i4.p1 ORF type:5prime_partial len:115 (+),score=20.53 Mcav_TRINITY_GG_9658_c15_g1_i4:3-347(+)
Mcav_TRINITY_GG_55617_c8_g1_i1.p1	Nup160	PF11715.12	3.1	7.7	4.7	110	2.6	0.1	4	2	2	1	4	4	4	0	Mcav_TRINITY_GG_55617_c8_g1~~Mcav_TRINITY_GG_55617_c8_g1_i1.p1 ORF type:complete len:970 (-),score=208.54 Mcav_TRINITY_GG_55617_c8_g1_i1:1114-4023(-)
Mcav_TRINITY_GG_1190_c5_g1_i5.p1	Oleosin	PF01277.21	0.027	15.5	0.6	110	3.8	0	3.8	2	1	2	4	4	4	0	Mcav_TRINITY_GG_1190_c5_g1~~Mcav_TRINITY_GG_1190_c5_g1_i5.p1 ORF type:5prime_partial len:186 (+),score=5.58 Mcav_TRINITY_GG_1190_c5_g1_i5:3-560(+)
Mcav_TRINITY_GG_28536_c2_g1_i1.p1	Orf78	PF06024.16	1.4	10.4	10.5	110	4.4	0.1	3.5	2	1	1	3	3	3	0	Mcav_TRINITY_GG_28536_c2_g1~~Mcav_TRINITY_GG_28536_c2_g1_i1.p1 ORF type:complete len:300 (-),score=3.97 Mcav_TRINITY_GG_28536_c2_g1_i1:817-1716(-)
Mcav_TRINITY_GG_28536_c2_g1_i2.p1	Orf78	PF06024.16	1.4	10.4	10.5	110	4.4	0.1	3.5	2	1	1	3	3	3	0	Mcav_TRINITY_GG_28536_c2_g1~~Mcav_TRINITY_GG_28536_c2_g1_i2.p1 ORF type:complete len:300 (-),score=3.97 Mcav_TRINITY_GG_28536_c2_g1_i2:817-1716(-)
Mcav_TRINITY_GG_28536_c2_g1_i9.p1	Orf78	PF06024.16	1.4	10.4	10.5	110	4.4	0.1	3.5	2	1	1	3	3	3	0	Mcav_TRINITY_GG_28536_c2_g1~~Mcav_TRINITY_GG_28536_c2_g1_i9.p1 ORF type:complete len:300 (-),score=3.97 Mcav_TRINITY_GG_28536_c2_g1_i9:817-1716(-)
Mcav_TRINITY_GG_47791_c3_g1_i1.p1	PAN_3	PF08277.16	0.042	14.9	6	110	4	0.1	4.1	4	0	0	4	4	4	0	Mcav_TRINITY_GG_47791_c3_g1~~Mcav_TRINITY_GG_47791_c3_g1_i1.p1 ORF type:internal len:181 (-),score=15.79 Mcav_TRINITY_GG_47791_c3_g1_i1:2-541(-)
Mcav_TRINITY_GG_23918_c2_g1_i1.p1	PcF	PF09461.14	0.093	14.3	5.3	110	4.5	0.1	4.3	4	0	0	4	4	4	0	Mcav_TRINITY_GG_23918_c2_g1~~Mcav_TRINITY_GG_23918_c2_g1_i1.p1 ORF type:3prime_partial len:654 (-),score=91.76 Mcav_TRINITY_GG_23918_c2_g1_i1:1-1959(-)
Mcav_TRINITY_GG_29967_c3_g1_i1.p1	Peptidase_M56	PF05569.15	0.33	11.3	0.9	110	3	0.1	3.1	3	0	0	3	3	3	0	Mcav_TRINITY_GG_29967_c3_g1~~Mcav_TRINITY_GG_29967_c3_g1_i1.p1 ORF type:complete len:542 (+),score=49.30 Mcav_TRINITY_GG_29967_c3_g1_i1:129-1754(+)
Mcav_TRINITY_GG_22984_c76_g1_i2.p1	PKD_4	PF18911.4	0.016	16.5	0.4	110	4.2	0	4.6	5	1	0	5	5	5	0	Mcav_TRINITY_GG_22984_c76_g1~~Mcav_TRINITY_GG_22984_c76_g1_i2.p1 ORF type:internal len:313 (-),score=58.19 Mcav_TRINITY_GG_22984_c76_g1_i2:1-936(-)
Mcav_TRINITY_GG_20382_c6_g1_i2.p1	PMBR	PF09373.14	0.1	13.9	0.1	110	4.3	0	3.7	3	1	1	4	4	4	0	Mcav_TRINITY_GG_20382_c6_g1~~Mcav_TRINITY_GG_20382_c6_g1_i2.p1 ORF type:5prime_partial len:127 (-),score=32.83 Mcav_TRINITY_GG_20382_c6_g1_i2:364-744(-)
Mcav_TRINITY_GG_43749_c33_g1_i1.p1	PMBR	PF09373.14	0.41	12	2.5	110	4.4	0	4.6	6	1	0	6	6	6	0	Mcav_TRINITY_GG_43749_c33_g1~~Mcav_TRINITY_GG_43749_c33_g1_i1.p1 ORF type:complete len:151 (-),score=55.29 Mcav_TRINITY_GG_43749_c33_g1_i1:348-800(-)
Mcav_TRINITY_GG_5634_c29_g1_i1.p1	PPR	PF01535.24	0.044	15.2	0	110	4.6	0	3.5	3	0	0	3	3	3	0	Mcav_TRINITY_GG_5634_c29_g1~~Mcav_TRINITY_GG_5634_c29_g1_i1.p1 ORF type:internal len:183 (-),score=28.41 Mcav_TRINITY_GG_5634_c29_g1_i1:1-546(-)
Mcav_TRINITY_GG_59789_c2_g1_i3.p1	PPR	PF01535.24	0.17	13.4	0.7	110	4.5	0	3.1	3	0	0	3	3	3	0	Mcav_TRINITY_GG_59789_c2_g1~~Mcav_TRINITY_GG_59789_c2_g1_i3.p1 ORF type:internal len:122 (+),score=36.43 Mcav_TRINITY_GG_59789_c2_g1_i3:3-365(+)
Mcav_TRINITY_GG_31548_c0_g1_i2.p1	PPR	PF01535.24	0.43	12.1	1.4	110	4.6	0	3.8	4	0	0	4	4	2	0	Mcav_TRINITY_GG_31548_c0_g1~~Mcav_TRINITY_GG_31548_c0_g1_i2.p1 ORF type:internal len:369 (-),score=62.12 Mcav_TRINITY_GG_31548_c0_g1_i2:1-1104(-)
Mcav_TRINITY_GG_51454_c7_g1_i2.p1	PQQ	PF01011.25	0.33	12	1.6	110	4	0	3.7	4	0	0	4	4	4	0	Mcav_TRINITY_GG_51454_c7_g1~~Mcav_TRINITY_GG_51454_c7_g1_i2.p1 ORF type:complete len:431 (-),score=59.90 Mcav_TRINITY_GG_51454_c7_g1_i2:1287-2579(-)
Mcav_TRINITY_GG_10487_c0_g1_i1.p1	Proteasome_A_N	PF10584.13	0.12	13.3	6.5	110	3.8	0.5	4.7	4	0	0	4	4	4	0	Mcav_TRINITY_GG_10487_c0_g1~~Mcav_TRINITY_GG_10487_c0_g1_i1.p1 ORF type:complete len:453 (-),score=16.11 Mcav_TRINITY_GG_10487_c0_g1_i1:421-1779(-)
Mcav_TRINITY_GG_23761_c11_g1_i2.p1	Receptor_2B4	PF11465.12	0.11	13.9	0.1	110	4.2	0	3.4	3	0	0	3	3	3	0	Mcav_TRINITY_GG_23761_c11_g1~~Mcav_TRINITY_GG_23761_c11_g1_i2.p1 ORF type:3prime_partial len:517 (+),score=95.62 Mcav_TRINITY_GG_23761_c11_g1_i2:156-1703(+)
Mcav_TRINITY_GG_23031_c14_g1_i1.p1	Reg_prop	PF07494.15	0.33	12.5	0	110	4.8	0	3.8	4	0	0	4	4	4	0	Mcav_TRINITY_GG_23031_c14_g1~~Mcav_TRINITY_GG_23031_c14_g1_i1.p1 ORF type:complete len:755 (+),score=121.31 Mcav_TRINITY_GG_23031_c14_g1_i1:260-2524(+)
Mcav_TRINITY_GG_247_c29_g1_i9.p1	Ribosomal_S5	PF00333.24	0.0015	19.7	0.9	110	4.1	0.1	4.7	2	2	3	5	5	5	0	Mcav_TRINITY_GG_247_c29_g1~~Mcav_TRINITY_GG_247_c29_g1_i9.p1 ORF type:internal len:177 (-),score=36.05 Mcav_TRINITY_GG_247_c29_g1_i9:1-528(-)
Mcav_TRINITY_GG_11350_c60_g1_i1.p1	RlmA_N	PF21302.1	0.12	13.6	1.2	110	4.1	0	4.1	5	0	0	5	5	5	0	Mcav_TRINITY_GG_11350_c60_g1~~Mcav_TRINITY_GG_11350_c60_g1_i1.p1 ORF type:internal len:336 (-),score=60.40 Mcav_TRINITY_GG_11350_c60_g1_i1:1-1005(-)
Mcav_TRINITY_GG_27839_c5_g1_i1.p1	RNA_helicase	PF00910.26	0.018	16.7	0.4	110	4.6	0	4.5	4	0	0	4	4	4	0	Mcav_TRINITY_GG_27839_c5_g1~~Mcav_TRINITY_GG_27839_c5_g1_i1.p1 ORF type:5prime_partial len:1040 (+),score=255.66 Mcav_TRINITY_GG_27839_c5_g1_i1:1-3120(+)
Mcav_TRINITY_GG_40726_c3_g1_i2.p1	Sel1	PF08238.16	0.053	15.3	3.4	110	4.8	0	4.3	4	1	0	4	4	3	0	Mcav_TRINITY_GG_40726_c3_g1~~Mcav_TRINITY_GG_40726_c3_g1_i2.p1 ORF type:internal len:155 (-),score=33.91 Mcav_TRINITY_GG_40726_c3_g1_i2:1-462(-)
Mcav_TRINITY_GG_31567_c1_g1_i1.p1	Sel1	PF08238.16	0.62	12	2.1	110	4.8	0.3	4	3	0	0	3	3	3	0	Mcav_TRINITY_GG_31567_c1_g1~~Mcav_TRINITY_GG_31567_c1_g1_i1.p1 ORF type:complete len:1098 (-),score=147.65 Mcav_TRINITY_GG_31567_c1_g1_i1:1255-4419(-)
Mcav_TRINITY_GG_52319_c6_g1_i2.p1	SHPRH_helical-1st	PF21325.1	0.1	14.1	2	110	4.4	0	5.7	4	1	4	8	8	7	0	Mcav_TRINITY_GG_52319_c6_g1~~Mcav_TRINITY_GG_52319_c6_g1_i2.p1 ORF type:3prime_partial len:851 (-),score=183.26 Mcav_TRINITY_GG_52319_c6_g1_i2:2-2551(-)
Mcav_TRINITY_GG_29590_c0_g1_i1.p1	Sigma70_r1_2	PF00140.24	3.4	9	8.3	110	4.2	0.1	4.1	4	0	0	4	4	4	0	Mcav_TRINITY_GG_29590_c0_g1~~Mcav_TRINITY_GG_29590_c0_g1_i1.p1 ORF type:internal len:143 (+),score=35.94 Mcav_TRINITY_GG_29590_c0_g1_i1:1-426(+)
Mcav_TRINITY_GG_24532_c1_g1_i3.p1	SnAC	PF14619.10	0.034	15.9	0.7	110	4.7	0	3.7	1	1	3	4	4	4	0	Mcav_TRINITY_GG_24532_c1_g1~~Mcav_TRINITY_GG_24532_c1_g1_i3.p1 ORF type:5prime_partial len:225 (+),score=38.76 Mcav_TRINITY_GG_24532_c1_g1_i3:2-676(+)
Mcav_TRINITY_GG_54547_c1_g1_i1.p1	Spectrin	PF00435.25	2.8	9.7	5.4	110	4.6	0.1	4.9	4	1	0	4	4	4	0	Mcav_TRINITY_GG_54547_c1_g1~~Mcav_TRINITY_GG_54547_c1_g1_i1.p1 ORF type:5prime_partial len:1238 (+),score=248.06 Mcav_TRINITY_GG_54547_c1_g1_i1:2-3715(+)
Mcav_TRINITY_GG_9473_c4_g1_i1.p2	SSSPR-51	PF18877.4	0.4	11.7	0.1	110	3.9	0	4.3	5	0	0	5	5	5	0	Mcav_TRINITY_GG_9473_c4_g1~~Mcav_TRINITY_GG_9473_c4_g1_i1.p2 ORF type:complete len:849 (-),score=108.21 Mcav_TRINITY_GG_9473_c4_g1_i1:2182-4728(-)
Mcav_TRINITY_GG_22984_c83_g1_i2.p1	StcE_b-sandwich	PF20944.1	9.8	7.5	5.1	110	4.1	0	4.6	6	1	0	6	6	6	0	Mcav_TRINITY_GG_22984_c83_g1~~Mcav_TRINITY_GG_22984_c83_g1_i2.p1 ORF type:internal len:372 (+),score=75.32 Mcav_TRINITY_GG_22984_c83_g1_i2:2-1114(+)
Mcav_TRINITY_GG_59009_c7_g1_i1.p1	TetR_C_29	PF17938.5	0.43	11.9	0.3	110	4.2	0	3.1	3	0	0	3	3	3	0	Mcav_TRINITY_GG_59009_c7_g1~~Mcav_TRINITY_GG_59009_c7_g1_i1.p1 ORF type:5prime_partial len:948 (+),score=162.89 Mcav_TRINITY_GG_59009_c7_g1_i1:3-2846(+)
Mcav_TRINITY_GG_18821_c5_g1_i2.p1	Tnp_zf-ribbon_2	PF13842.10	5.1	9.2	8.4	110	5	0.3	2.8	1	1	1	2	2	2	0	Mcav_TRINITY_GG_18821_c5_g1~~Mcav_TRINITY_GG_18821_c5_g1_i2.p1 ORF type:internal len:194 (-),score=25.51 Mcav_TRINITY_GG_18821_c5_g1_i2:1-579(-)
Mcav_TRINITY_GG_36332_c4_g1_i3.p1	Topo-VIb_trans	PF09239.15	0.076	14	0	110	3.8	0	4.3	5	1	0	5	5	5	0	Mcav_TRINITY_GG_36332_c4_g1~~Mcav_TRINITY_GG_36332_c4_g1_i3.p1 ORF type:5prime_partial len:798 (+),score=122.11 Mcav_TRINITY_GG_36332_c4_g1_i3:3-2396(+)
Mcav_TRINITY_GG_52233_c25_g1_i3.p1	TPR_14	PF13428.10	0.016	17.2	0.4	110	5.2	0	4.5	5	0	0	5	5	3	0	Mcav_TRINITY_GG_52233_c25_g1~~Mcav_TRINITY_GG_52233_c25_g1_i3.p1 ORF type:complete len:469 (+),score=68.28 Mcav_TRINITY_GG_52233_c25_g1_i3:110-1516(+)
Mcav_TRINITY_GG_27420_c0_g1_i1.p1	TPR_14	PF13428.10	0.017	17.1	0	110	5.2	0	3.2	3	0	0	3	3	3	0	Mcav_TRINITY_GG_27420_c0_g1~~Mcav_TRINITY_GG_27420_c0_g1_i1.p1 ORF type:internal len:138 (+),score=29.32 Mcav_TRINITY_GG_27420_c0_g1_i1:2-412(+)
Mcav_TRINITY_GG_11073_c1_g1_i1.p1	TPR_14	PF13428.10	1.5	11	6.3	110	5.2	0.1	5.3	4	3	2	6	6	2	0	Mcav_TRINITY_GG_11073_c1_g1~~Mcav_TRINITY_GG_11073_c1_g1_i1.p1 ORF type:5prime_partial len:500 (+),score=79.88 Mcav_TRINITY_GG_11073_c1_g1_i1:1-1500(+)
Mcav_TRINITY_GG_55213_c1_g1_i1.p1	TPR_16	PF13432.10	5.1	8.9	11.1	110	4.6	0.1	6.3	7	1	0	7	7	3	0	Mcav_TRINITY_GG_55213_c1_g1~~Mcav_TRINITY_GG_55213_c1_g1_i1.p1 ORF type:complete len:1043 (-),score=156.19 Mcav_TRINITY_GG_55213_c1_g1_i1:3424-6528(-)
Mcav_TRINITY_GG_45168_c1_g1_i1.p1	TPR_17	PF13431.10	0.12	13.9	0.3	110	4.7	0	3.1	3	0	0	3	3	2	0	Mcav_TRINITY_GG_45168_c1_g1~~Mcav_TRINITY_GG_45168_c1_g1_i1.p1 ORF type:internal len:137 (+),score=32.36 Mcav_TRINITY_GG_45168_c1_g1_i1:2-409(+)
Mcav_TRINITY_GG_59789_c2_g1_i2.p1	TPR_17	PF13431.10	1.6	10.4	2.8	110	4.6	0	3.8	6	0	0	6	6	2	0	Mcav_TRINITY_GG_59789_c2_g1~~Mcav_TRINITY_GG_59789_c2_g1_i2.p1 ORF type:internal len:113 (+),score=31.48 Mcav_TRINITY_GG_59789_c2_g1_i2:3-338(+)
Mcav_TRINITY_GG_18861_c1_g1_i1.p1	TPR_3	PF07720.16	0.079	14.3	1.6	110	4.4	0	3.1	3	0	0	3	3	3	0	Mcav_TRINITY_GG_18861_c1_g1~~Mcav_TRINITY_GG_18861_c1_g1_i1.p1 ORF type:internal len:128 (+),score=40.78 Mcav_TRINITY_GG_18861_c1_g1_i1:2-382(+)
Mcav_TRINITY_GG_59522_c3_g1_i1.p1	TPR_4	PF07721.18	9.4e-10	39.4	0	110	5.1	0	9.6	11	0	0	11	11	7	0	Mcav_TRINITY_GG_59522_c3_g1~~Mcav_TRINITY_GG_59522_c3_g1_i1.p1 ORF type:5prime_partial len:906 (+),score=168.32 Mcav_TRINITY_GG_59522_c3_g1_i1:2-2719(+)
Mcav_TRINITY_GG_16150_c0_g1_i3.p1	TPR_6	PF13174.10	0.01	17.6	0.2	110	5	0	4	4	0	0	4	4	2	0	Mcav_TRINITY_GG_16150_c0_g1~~Mcav_TRINITY_GG_16150_c0_g1_i3.p1 ORF type:internal len:168 (+),score=30.34 Mcav_TRINITY_GG_16150_c0_g1_i3:3-503(+)
Mcav_TRINITY_GG_17202_c14_g1_i6.p1	TPR_6	PF13174.10	0.13	14.1	5.8	110	5	0	5.2	6	0	0	6	6	3	0	Mcav_TRINITY_GG_17202_c14_g1~~Mcav_TRINITY_GG_17202_c14_g1_i6.p1 ORF type:5prime_partial len:637 (-),score=135.23 Mcav_TRINITY_GG_17202_c14_g1_i6:703-2613(-)
Mcav_TRINITY_GG_45704_c8_g1_i5.p1	TPR_6	PF13174.10	0.18	13.7	1.2	110	5	0.1	3.7	3	0	0	3	3	2	0	Mcav_TRINITY_GG_45704_c8_g1~~Mcav_TRINITY_GG_45704_c8_g1_i5.p1 ORF type:complete len:444 (+),score=108.53 Mcav_TRINITY_GG_45704_c8_g1_i5:122-1453(+)
Mcav_TRINITY_GG_25772_c5_g1_i1.p1	TRAF6_Z2	PF18048.5	1.8	9.9	2.7	110	4.2	0	3.2	3	0	0	3	3	3	0	Mcav_TRINITY_GG_25772_c5_g1~~Mcav_TRINITY_GG_25772_c5_g1_i1.p1 ORF type:3prime_partial len:406 (-),score=37.73 Mcav_TRINITY_GG_25772_c5_g1_i1:2-1117(-)
Mcav_TRINITY_GG_21836_c0_g1_i1.p1	Urocanase_N	PF17391.6	0.13	13.3	0.3	110	3.9	0.1	3.5	1	1	3	4	4	4	0	Mcav_TRINITY_GG_21836_c0_g1~~Mcav_TRINITY_GG_21836_c0_g1_i1.p1 ORF type:internal len:168 (+),score=40.99 Mcav_TRINITY_GG_21836_c0_g1_i1:3-503(+)
Mcav_TRINITY_GG_19301_c3_g2_i1.p2	Uso1_p115_C	PF04871.17	3.9	9	6.7	110	4.3	0	2.1	1	1	1	2	2	2	0	Mcav_TRINITY_GG_19301_c3_g2~~Mcav_TRINITY_GG_19301_c3_g2_i1.p2 ORF type:complete len:212 (-),score=59.88 Mcav_TRINITY_GG_19301_c3_g2_i1:3614-4249(-)
Mcav_TRINITY_GG_57535_c2_g1_i1.p1	WD40	PF00400.36	0.19	13.6	3.4	110	4.8	0.1	5.1	5	2	2	7	7	2	0	Mcav_TRINITY_GG_57535_c2_g1~~Mcav_TRINITY_GG_57535_c2_g1_i1.p1 ORF type:5prime_partial len:231 (+),score=28.39 Mcav_TRINITY_GG_57535_c2_g1_i1:2-694(+)
Mcav_TRINITY_GG_1468_c0_g1_i1.p1	Wzy_C_2	PF11846.12	0.36	12	0.1	110	4	0	3.1	3	0	0	3	3	3	0	Mcav_TRINITY_GG_1468_c0_g1~~Mcav_TRINITY_GG_1468_c0_g1_i1.p1 ORF type:3prime_partial len:538 (+),score=123.56 Mcav_TRINITY_GG_1468_c0_g1_i1:157-1767(+)
Mcav_TRINITY_GG_8251_c0_g1_i2.p1	zf-C2H2_3rep	PF18868.5	4.5	9.2	13	110	4.7	9.5	3.2	2	1	0	2	2	1	0	Mcav_TRINITY_GG_8251_c0_g1~~Mcav_TRINITY_GG_8251_c0_g1_i2.p1 ORF type:5prime_partial len:290 (-),score=18.91 Mcav_TRINITY_GG_8251_c0_g1_i2:552-1421(-)
Mcav_TRINITY_GG_27073_c1_g2_i1.p1	zf-C2H2_9	PF16293.9	1.2	10.3	5.3	110	4	0.1	4	4	0	0	4	4	4	0	Mcav_TRINITY_GG_27073_c1_g2~~Mcav_TRINITY_GG_27073_c1_g2_i1.p1 ORF type:complete len:406 (-),score=68.94 Mcav_TRINITY_GG_27073_c1_g2_i1:904-2121(-)
Mcav_TRINITY_GG_23741_c5_g1_i3.p2	zf-C3HC4_2	PF13923.10	3.1	8.9	10.1	110	3.9	10.7	2.5	1	1	1	2	2	2	0	Mcav_TRINITY_GG_23741_c5_g1~~Mcav_TRINITY_GG_23741_c5_g1_i3.p2 ORF type:complete len:103 (+),score=9.02 Mcav_TRINITY_GG_23741_c5_g1_i3:425-733(+)
Mcav_TRINITY_GG_54525_c1_g1_i3.p1	zf-RING_15	PF16744.9	2.4	9.6	11.4	110	4.3	0.1	3.4	2	1	1	3	3	3	0	Mcav_TRINITY_GG_54525_c1_g1~~Mcav_TRINITY_GG_54525_c1_g1_i3.p1 ORF type:internal len:407 (+),score=83.61 Mcav_TRINITY_GG_54525_c1_g1_i3:1-1218(+)
Mcav_TRINITY_GG_42922_c30_g1_i1.p1	zinc-ribbons_6	PF07191.16	9	7.6	9.5	110	4.1	0.1	3.4	2	1	1	3	3	3	0	Mcav_TRINITY_GG_42922_c30_g1~~Mcav_TRINITY_GG_42922_c30_g1_i1.p1 ORF type:3prime_partial len:516 (+),score=131.49 Mcav_TRINITY_GG_42922_c30_g1_i1:63-1607(+)
Mcav_TRINITY_GG_10352_c3_g1_i1.p2	ZNF512_zf-C2H2	PF21367.1	0.012	17	8.2	110	4.4	0	5.9	6	1	0	6	6	6	0	Mcav_TRINITY_GG_10352_c3_g1~~Mcav_TRINITY_GG_10352_c3_g1_i1.p2 ORF type:complete len:132 (-),score=22.13 Mcav_TRINITY_GG_10352_c3_g1_i1:115-510(-)
Mcav_TRINITY_GG_34052_c7_g1_i1.p1	117-like_vir	PF21578.1	0.11	13.9	0.1	100	4.4	0	3.9	4	1	0	4	4	4	0	Mcav_TRINITY_GG_34052_c7_g1~~Mcav_TRINITY_GG_34052_c7_g1_i1.p1 ORF type:complete len:508 (+),score=161.90 Mcav_TRINITY_GG_34052_c7_g1_i1:199-1722(+)
Mcav_TRINITY_GG_1984_c21_g1_i1.p1	Adeno_E3_CR1	PF02440.19	1.5	9.9	3.3	100	4	0	4.1	5	0	0	5	5	3	0	Mcav_TRINITY_GG_1984_c21_g1~~Mcav_TRINITY_GG_1984_c21_g1_i1.p1 ORF type:internal len:315 (-),score=44.48 Mcav_TRINITY_GG_1984_c21_g1_i1:1-942(-)
Mcav_TRINITY_GG_5634_c44_g1_i14.p1	ANAPC3	PF12895.11	0.43	12.1	10.6	100	4.5	0.1	4.5	2	1	3	5	5	4	0	Mcav_TRINITY_GG_5634_c44_g1~~Mcav_TRINITY_GG_5634_c44_g1_i14.p1 ORF type:3prime_partial len:210 (+),score=42.19 Mcav_TRINITY_GG_5634_c44_g1_i14:102-728(+)
Mcav_TRINITY_GG_14995_c10_g2_i1.p3	Antimicrobial21	PF14861.10	5.3	8.1	5.8	100	4	0.4	3.2	3	0	0	3	3	3	0	Mcav_TRINITY_GG_14995_c10_g2~~Mcav_TRINITY_GG_14995_c10_g2_i1.p3 ORF type:complete len:105 (+),score=11.20 Mcav_TRINITY_GG_14995_c10_g2_i1:456-770(+)
Mcav_TRINITY_GG_61309_c0_g1_i1.p1	ARID	PF01388.25	0.3	12.7	2.8	100	4.6	0.1	3.8	2	1	2	4	4	4	0	Mcav_TRINITY_GG_61309_c0_g1~~Mcav_TRINITY_GG_61309_c0_g1_i1.p1 ORF type:3prime_partial len:366 (+),score=86.86 Mcav_TRINITY_GG_61309_c0_g1_i1:373-1467(+)
Mcav_TRINITY_GG_28919_c85_g1_i1.p1	CaKB	PF03185.19	0.33	11.8	0.2	100	3.7	0	2.9	3	0	0	3	3	3	0	Mcav_TRINITY_GG_28919_c85_g1~~Mcav_TRINITY_GG_28919_c85_g1_i1.p1 ORF type:internal len:190 (+),score=18.32 Mcav_TRINITY_GG_28919_c85_g1_i1:2-568(+)
Mcav_TRINITY_GG_58326_c0_g1_i1.p1	CODH_A_N	PF18537.5	0.18	13	0.1	100	4.2	0	4	2	1	3	5	5	4	0	Mcav_TRINITY_GG_58326_c0_g1~~Mcav_TRINITY_GG_58326_c0_g1_i1.p1 ORF type:5prime_partial len:308 (-),score=59.61 Mcav_TRINITY_GG_58326_c0_g1_i1:84-1007(-)
Mcav_TRINITY_GG_46727_c5_g1_i1.p1	DUF1664	PF07889.16	7.4	7.8	5.2	100	4.2	0.3	2.9	2	1	1	3	3	2	0	Mcav_TRINITY_GG_46727_c5_g1~~Mcav_TRINITY_GG_46727_c5_g1_i1.p1 ORF type:complete len:569 (+),score=109.66 Mcav_TRINITY_GG_46727_c5_g1_i1:2175-3881(+)
Mcav_TRINITY_GG_31550_c0_g1_i1.p1	DUF2752	PF10825.12	0.3	12.4	1.6	100	4.3	0.1	3.7	4	0	0	4	4	4	0	Mcav_TRINITY_GG_31550_c0_g1~~Mcav_TRINITY_GG_31550_c0_g1_i1.p1 ORF type:internal len:153 (+),score=24.54 Mcav_TRINITY_GG_31550_c0_g1_i1:2-457(+)
Mcav_TRINITY_GG_33799_c8_g1_i1.p1	DUF4473	PF14747.10	0.18	13.6	4.2	100	4.7	0	4.4	4	0	0	4	4	4	0	Mcav_TRINITY_GG_33799_c8_g1~~Mcav_TRINITY_GG_33799_c8_g1_i1.p1 ORF type:5prime_partial len:595 (-),score=124.65 Mcav_TRINITY_GG_33799_c8_g1_i1:2150-3934(-)
Mcav_TRINITY_GG_21841_c1_g1_i2.p1	DUF5711	PF18975.4	0.031	14.7	0.1	100	3.2	0	4.3	2	2	2	4	4	4	0	Mcav_TRINITY_GG_21841_c1_g1~~Mcav_TRINITY_GG_21841_c1_g1_i2.p1 ORF type:complete len:746 (-),score=132.01 Mcav_TRINITY_GG_21841_c1_g1_i2:313-2550(-)
Mcav_TRINITY_GG_7774_c22_g1_i1.p1	DUF5715	PF18979.4	0.15	13	0.1	100	3.7	0	3.1	2	1	1	3	3	3	0	Mcav_TRINITY_GG_7774_c22_g1~~Mcav_TRINITY_GG_7774_c22_g1_i1.p1 ORF type:3prime_partial len:491 (-),score=20.51 Mcav_TRINITY_GG_7774_c22_g1_i1:2-1429(-)
Mcav_TRINITY_GG_49700_c4_g1_i1.p1	DUF6253	PF19766.3	0.32	12.2	0	100	4.2	0	3.4	3	0	0	3	3	3	0	Mcav_TRINITY_GG_49700_c4_g1~~Mcav_TRINITY_GG_49700_c4_g1_i1.p1 ORF type:complete len:529 (+),score=134.68 Mcav_TRINITY_GG_49700_c4_g1_i1:103-1689(+)
Mcav_TRINITY_GG_58110_c8_g1_i1.p1	Endonuc_subdom	PF09062.14	0.00059	21.8	5.6	100	5	0	6	1	1	4	6	6	6	0	Mcav_TRINITY_GG_58110_c8_g1~~Mcav_TRINITY_GG_58110_c8_g1_i1.p1 ORF type:complete len:480 (-),score=172.28 Mcav_TRINITY_GG_58110_c8_g1_i1:520-1959(-)
Mcav_TRINITY_GG_11585_c0_g1_i1.p1	Fis1_TPR_C	PF14853.10	0.056	14.9	13.4	100	4.4	0	7.2	8	0	0	8	8	6	0	Mcav_TRINITY_GG_11585_c0_g1~~Mcav_TRINITY_GG_11585_c0_g1_i1.p1 ORF type:complete len:946 (+),score=156.77 Mcav_TRINITY_GG_11585_c0_g1_i1:219-3056(+)
Mcav_TRINITY_GG_44983_c4_g1_i1.p1	Fis1_TPR_C	PF14853.10	2.8	9.4	22.2	100	4.4	0	9.8	11	0	0	11	11	6	0	Mcav_TRINITY_GG_44983_c4_g1~~Mcav_TRINITY_GG_44983_c4_g1_i1.p1 ORF type:3prime_partial len:1087 (-),score=167.02 Mcav_TRINITY_GG_44983_c4_g1_i1:2-3259(-)
Mcav_TRINITY_GG_21748_c1_g1_i1.p1	FlaC_arch	PF05377.15	4.5	9	14.1	100	4.6	0.6	3.8	2	2	1	3	3	2	0	Mcav_TRINITY_GG_21748_c1_g1~~Mcav_TRINITY_GG_21748_c1_g1_i1.p1 ORF type:5prime_partial len:175 (-),score=45.04 Mcav_TRINITY_GG_21748_c1_g1_i1:943-1467(-)
Mcav_TRINITY_GG_53615_c2_g1_i4.p1	Flavi_E_stem	PF21659.1	5.8e-05	24.6	0.1	100	4.6	0	5.5	6	0	0	6	6	6	0	Mcav_TRINITY_GG_53615_c2_g1~~Mcav_TRINITY_GG_53615_c2_g1_i4.p1 ORF type:internal len:296 (+),score=67.57 Mcav_TRINITY_GG_53615_c2_g1_i4:2-886(+)
Mcav_TRINITY_GG_29590_c0_g1_i1.p1	Flavi_E_stem	PF21659.1	0.039	15.6	0.2	100	4.6	0	3.1	2	1	0	3	3	3	0	Mcav_TRINITY_GG_29590_c0_g1~~Mcav_TRINITY_GG_29590_c0_g1_i1.p1 ORF type:internal len:143 (+),score=35.94 Mcav_TRINITY_GG_29590_c0_g1_i1:1-426(+)
Mcav_TRINITY_GG_58141_c5_g1_i3.p1	Flg_bb_rod	PF00460.24	6.2	8.1	7.3	100	4.3	0.2	3.3	3	0	0	3	3	3	0	Mcav_TRINITY_GG_58141_c5_g1~~Mcav_TRINITY_GG_58141_c5_g1_i3.p1 ORF type:internal len:154 (-),score=32.63 Mcav_TRINITY_GG_58141_c5_g1_i3:2-460(-)
Mcav_TRINITY_GG_52233_c29_g1_i3.p1	fn3_4	PF16794.9	0.082	14.1	6.5	100	4.1	0	8.1	10	0	0	10	10	10	0	Mcav_TRINITY_GG_52233_c29_g1~~Mcav_TRINITY_GG_52233_c29_g1_i3.p1 ORF type:complete len:3820 (-),score=687.29 Mcav_TRINITY_GG_52233_c29_g1_i3:1654-13113(-)
Mcav_TRINITY_GG_20166_c0_g1_i1.p1	GatC	PF02686.19	9.5	7.7	11.5	100	4.4	0	5.7	6	0	0	6	6	6	0	Mcav_TRINITY_GG_20166_c0_g1~~Mcav_TRINITY_GG_20166_c0_g1_i1.p1 ORF type:internal len:934 (+),score=191.13 Mcav_TRINITY_GG_20166_c0_g1_i1:2-2800(+)
Mcav_TRINITY_GG_36943_c1_g1_i1.p1	HARP	PF07443.17	0.33	11.7	3	100	3.8	0	3.9	4	0	0	4	4	4	0	Mcav_TRINITY_GG_36943_c1_g1~~Mcav_TRINITY_GG_36943_c1_g1_i1.p1 ORF type:complete len:579 (-),score=76.99 Mcav_TRINITY_GG_36943_c1_g1_i1:1886-3622(-)
Mcav_TRINITY_GG_36943_c1_g1_i2.p1	HARP	PF07443.17	0.33	11.7	3	100	3.8	0	3.9	4	0	0	4	4	4	0	Mcav_TRINITY_GG_36943_c1_g1~~Mcav_TRINITY_GG_36943_c1_g1_i2.p1 ORF type:complete len:579 (-),score=76.99 Mcav_TRINITY_GG_36943_c1_g1_i2:1886-3622(-)
Mcav_TRINITY_GG_54169_c97_g1_i1.p1	HEAT	PF02985.26	0.00027	22.1	0.4	100	4.8	0	6.1	6	0	0	6	6	4	0	Mcav_TRINITY_GG_54169_c97_g1~~Mcav_TRINITY_GG_54169_c97_g1_i1.p1 ORF type:5prime_partial len:504 (-),score=82.55 Mcav_TRINITY_GG_54169_c97_g1_i1:907-2418(-)
Mcav_TRINITY_GG_46229_c4_g1_i1.p1	HEAT_EZ	PF13513.10	0.061	15.2	0.1	100	4.9	0	3.1	3	0	0	3	3	3	0	Mcav_TRINITY_GG_46229_c4_g1~~Mcav_TRINITY_GG_46229_c4_g1_i1.p1 ORF type:complete len:143 (-),score=19.15 Mcav_TRINITY_GG_46229_c4_g1_i1:109-510(-)
Mcav_TRINITY_GG_4119_c1_g1_i10.p1	Kelch_4	PF13418.10	0.00053	21.1	3.3	100	4.2	0	6.1	5	1	1	6	6	6	0	Mcav_TRINITY_GG_4119_c1_g1~~Mcav_TRINITY_GG_4119_c1_g1_i10.p1 ORF type:5prime_partial len:332 (-),score=37.09 Mcav_TRINITY_GG_4119_c1_g1_i10:694-1689(-)
Mcav_TRINITY_GG_15073_c3_g1_i3.p1	LRR_1	PF00560.37	0.0011	19.8	8.2	100	5	0	6.5	6	0	0	6	6	5	0	Mcav_TRINITY_GG_15073_c3_g1~~Mcav_TRINITY_GG_15073_c3_g1_i3.p1 ORF type:3prime_partial len:598 (+),score=111.39 Mcav_TRINITY_GG_15073_c3_g1_i3:72-1862(+)
Mcav_TRINITY_GG_22359_c0_g1_i2.p1	LRR_1	PF00560.37	0.023	15.9	11.4	100	5	0.1	6.7	7	0	0	7	7	4	0	Mcav_TRINITY_GG_22359_c0_g1~~Mcav_TRINITY_GG_22359_c0_g1_i2.p1 ORF type:5prime_partial len:229 (+),score=30.23 Mcav_TRINITY_GG_22359_c0_g1_i2:1-687(+)
Mcav_TRINITY_GG_49568_c9_g2_i7.p1	LRR_1	PF00560.37	0.067	14.5	10	100	5	0.5	5.6	5	0	0	5	5	4	0	Mcav_TRINITY_GG_49568_c9_g2~~Mcav_TRINITY_GG_49568_c9_g2_i7.p1 ORF type:complete len:664 (-),score=159.94 Mcav_TRINITY_GG_49568_c9_g2_i7:3512-5458(-)
Mcav_TRINITY_GG_987_c0_g1_i1.p1	LRR_1	PF00560.37	5.8	8.7	8.4	100	5	0.7	4.6	4	0	0	4	4	3	0	Mcav_TRINITY_GG_987_c0_g1~~Mcav_TRINITY_GG_987_c0_g1_i1.p1 ORF type:5prime_partial len:574 (+),score=26.08 Mcav_TRINITY_GG_987_c0_g1_i1:2-1723(+)
Mcav_TRINITY_GG_15753_c6_g1_i1.p1	LRR_2	PF07723.17	0.69	11.9	2	100	5	0.2	5	4	0	0	4	4	3	0	Mcav_TRINITY_GG_15753_c6_g1~~Mcav_TRINITY_GG_15753_c6_g1_i1.p1 ORF type:3prime_partial len:729 (-),score=109.24 Mcav_TRINITY_GG_15753_c6_g1_i1:1-2184(-)
Mcav_TRINITY_GG_55651_c7_g1_i2.p1	LRR_6	PF13516.10	1.1	10.7	4	100	4.5	0	3.6	3	0	0	3	3	3	0	Mcav_TRINITY_GG_55651_c7_g1~~Mcav_TRINITY_GG_55651_c7_g1_i2.p1 ORF type:complete len:1093 (-),score=96.08 Mcav_TRINITY_GG_55651_c7_g1_i2:3471-6749(-)
Mcav_TRINITY_GG_6206_c0_g1_i1.p3	LTXXQ	PF07813.16	0.25	13.4	2	100	5	0.1	3	3	0	0	3	3	3	0	Mcav_TRINITY_GG_6206_c0_g1~~Mcav_TRINITY_GG_6206_c0_g1_i1.p3 ORF type:complete len:226 (+),score=27.86 Mcav_TRINITY_GG_6206_c0_g1_i1:2273-2950(+)
Mcav_TRINITY_GG_3102_c9_g1_i1.p1	LYRM2-like	PF20263.2	0.52	12	2.8	100	4.7	0	3.5	3	0	0	3	3	3	0	Mcav_TRINITY_GG_3102_c9_g1~~Mcav_TRINITY_GG_3102_c9_g1_i1.p1 ORF type:complete len:1146 (-),score=206.54 Mcav_TRINITY_GG_3102_c9_g1_i1:1617-5054(-)
Mcav_TRINITY_GG_16902_c78_g1_i4.p1	Malate_DH	PF12434.12	0.46	11.7	11.5	100	4.2	0.2	4.4	4	0	0	4	4	4	0	Mcav_TRINITY_GG_16902_c78_g1~~Mcav_TRINITY_GG_16902_c78_g1_i4.p1 ORF type:internal len:174 (+),score=40.17 Mcav_TRINITY_GG_16902_c78_g1_i4:1-519(+)
Mcav_TRINITY_GG_22984_c92_g1_i1.p1	Mastoparan_2	PF08251.15	0.37	12.3	0.5	100	4.8	0	3.2	3	0	0	3	3	3	0	Mcav_TRINITY_GG_22984_c92_g1~~Mcav_TRINITY_GG_22984_c92_g1_i1.p1 ORF type:5prime_partial len:1197 (+),score=209.60 Mcav_TRINITY_GG_22984_c92_g1_i1:3-3593(+)
Mcav_TRINITY_GG_58707_c0_g1_i1.p1	Ntox22	PF15527.10	2	9.7	3.3	100	4.2	0	3.7	3	1	1	5	5	5	0	Mcav_TRINITY_GG_58707_c0_g1~~Mcav_TRINITY_GG_58707_c0_g1_i1.p1 ORF type:complete len:296 (-),score=24.23 Mcav_TRINITY_GG_58707_c0_g1_i1:967-1854(-)
Mcav_TRINITY_GG_54802_c4_g1_i1.p1	Phage_GPO	PF05929.15	6.1	7.6	6.3	100	3.6	0.7	2.1	1	1	1	2	2	2	0	Mcav_TRINITY_GG_54802_c4_g1~~Mcav_TRINITY_GG_54802_c4_g1_i1.p1 ORF type:complete len:401 (-),score=73.56 Mcav_TRINITY_GG_54802_c4_g1_i1:1156-2358(-)
Mcav_TRINITY_GG_58427_c51_g1_i2.p1	PMBR	PF09373.14	0.022	16	0.4	100	4.4	0	4.5	5	0	0	5	5	5	0	Mcav_TRINITY_GG_58427_c51_g1~~Mcav_TRINITY_GG_58427_c51_g1_i2.p1 ORF type:complete len:172 (+),score=50.11 Mcav_TRINITY_GG_58427_c51_g1_i2:676-1191(+)
Mcav_TRINITY_GG_42597_c9_g2_i1.p1	Rad50_zn_hook	PF04423.18	2.9	9	3	100	4	0	3	3	0	0	3	3	3	0	Mcav_TRINITY_GG_42597_c9_g2~~Mcav_TRINITY_GG_42597_c9_g2_i1.p1 ORF type:complete len:321 (+),score=60.44 Mcav_TRINITY_GG_42597_c9_g2_i1:1676-2638(+)
Mcav_TRINITY_GG_56276_c13_g1_i5.p1	SPOB_a	PF14689.10	0.4	11.5	4.2	100	3.8	0.1	3.9	4	0	0	4	4	4	0	Mcav_TRINITY_GG_56276_c13_g1~~Mcav_TRINITY_GG_56276_c13_g1_i5.p1 ORF type:internal len:194 (+),score=39.88 Mcav_TRINITY_GG_56276_c13_g1_i5:2-580(+)
Mcav_TRINITY_GG_16150_c0_g1_i7.p1	Styelin	PF17562.6	0.27	12.8	0.3	100	4.6	0	3	3	0	0	3	3	3	0	Mcav_TRINITY_GG_16150_c0_g1~~Mcav_TRINITY_GG_16150_c0_g1_i7.p1 ORF type:internal len:123 (+),score=16.13 Mcav_TRINITY_GG_16150_c0_g1_i7:3-368(+)
Mcav_TRINITY_GG_22566_c5_g1_i3.p1	Swi5	PF07061.15	4.4	8.7	8.3	100	4.3	8.3	2.4	1	1	0	1	1	1	0	Mcav_TRINITY_GG_22566_c5_g1~~Mcav_TRINITY_GG_22566_c5_g1_i3.p1 ORF type:5prime_partial len:105 (-),score=37.76 Mcav_TRINITY_GG_22566_c5_g1_i3:104-418(-)
Mcav_TRINITY_GG_46726_c10_g1_i2.p3	TMF_TATA_bd	PF12325.12	0.27	12.6	16.2	100	4.3	15.3	2.8	1	1	1	2	2	2	0	Mcav_TRINITY_GG_46726_c10_g1~~Mcav_TRINITY_GG_46726_c10_g1_i2.p3 ORF type:5prime_partial len:137 (-),score=31.75 Mcav_TRINITY_GG_46726_c10_g1_i2:6531-6941(-)
Mcav_TRINITY_GG_55103_c0_g1_i1.p1	Tn916-Xis	PF09035.14	0.32	12.4	2.4	100	4.4	0	3.8	4	0	0	4	4	4	0	Mcav_TRINITY_GG_55103_c0_g1~~Mcav_TRINITY_GG_55103_c0_g1_i1.p1 ORF type:internal len:146 (+),score=35.94 Mcav_TRINITY_GG_55103_c0_g1_i1:3-437(+)
Mcav_TRINITY_GG_1225_c13_g1_i5.p1	TPR_10	PF13374.10	0.0083	17.3	0.6	100	4.3	0	5.4	6	0	0	6	6	3	0	Mcav_TRINITY_GG_1225_c13_g1~~Mcav_TRINITY_GG_1225_c13_g1_i5.p1 ORF type:3prime_partial len:1319 (+),score=204.45 Mcav_TRINITY_GG_1225_c13_g1_i5:456-4409(+)
Mcav_TRINITY_GG_10329_c0_g1_i1.p1	TPR_14	PF13428.10	1.1e-05	27	2	100	5.3	0	6	6	0	0	6	6	4	0	Mcav_TRINITY_GG_10329_c0_g1~~Mcav_TRINITY_GG_10329_c0_g1_i1.p1 ORF type:internal len:240 (+),score=52.45 Mcav_TRINITY_GG_10329_c0_g1_i1:2-718(+)
Mcav_TRINITY_GG_59046_c2_g1_i7.p1	TPR_15	PF13429.10	0.23	12	0	100	3.3	0	3.8	3	2	1	4	4	4	0	Mcav_TRINITY_GG_59046_c2_g1~~Mcav_TRINITY_GG_59046_c2_g1_i7.p1 ORF type:internal len:238 (-),score=51.25 Mcav_TRINITY_GG_59046_c2_g1_i7:3-713(-)
Mcav_TRINITY_GG_24305_c0_g1_i1.p1	TPR_16	PF13432.10	0.99	11.2	2.2	100	4.7	0	3.7	4	1	0	4	4	2	0	Mcav_TRINITY_GG_24305_c0_g1~~Mcav_TRINITY_GG_24305_c0_g1_i1.p1 ORF type:internal len:192 (-),score=45.30 Mcav_TRINITY_GG_24305_c0_g1_i1:2-574(-)
Mcav_TRINITY_GG_43006_c27_g1_i2.p1	TPR_17	PF13431.10	0.18	13.3	5.4	100	4.7	0	6.3	7	0	0	7	7	2	0	Mcav_TRINITY_GG_43006_c27_g1~~Mcav_TRINITY_GG_43006_c27_g1_i2.p1 ORF type:3prime_partial len:3086 (-),score=525.99 Mcav_TRINITY_GG_43006_c27_g1_i2:3-9257(-)
Mcav_TRINITY_GG_13136_c1_g1_i3.p1	TPR_4	PF07721.18	0.078	14.8	0	100	5.2	0	3.5	4	0	0	4	4	2	0	Mcav_TRINITY_GG_13136_c1_g1~~Mcav_TRINITY_GG_13136_c1_g1_i3.p1 ORF type:internal len:185 (-),score=47.72 Mcav_TRINITY_GG_13136_c1_g1_i3:1-552(-)
Mcav_TRINITY_GG_61311_c1_g1_i1.p2	TPR_4	PF07721.18	2.5	10.2	7.3	100	5.2	0.1	4	4	0	0	4	4	3	0	Mcav_TRINITY_GG_61311_c1_g1~~Mcav_TRINITY_GG_61311_c1_g1_i1.p2 ORF type:complete len:293 (-),score=25.75 Mcav_TRINITY_GG_61311_c1_g1_i1:568-1446(-)
Mcav_TRINITY_GG_14790_c0_g1_i1.p1	TPR_6	PF13174.10	4.8e-05	24.9	14.4	100	5	0.1	9.7	11	0	0	11	11	6	0	Mcav_TRINITY_GG_14790_c0_g1~~Mcav_TRINITY_GG_14790_c0_g1_i1.p1 ORF type:5prime_partial len:827 (+),score=147.64 Mcav_TRINITY_GG_14790_c0_g1_i1:2-2482(+)
Mcav_TRINITY_GG_29978_c0_g1_i1.p1	TPR_6	PF13174.10	0.0066	18.2	1.2	100	5.1	0	5	5	0	0	5	5	3	0	Mcav_TRINITY_GG_29978_c0_g1~~Mcav_TRINITY_GG_29978_c0_g1_i1.p1 ORF type:3prime_partial len:296 (+),score=47.13 Mcav_TRINITY_GG_29978_c0_g1_i1:301-1185(+)
Mcav_TRINITY_GG_35293_c3_g1_i1.p1	TPR_7	PF13176.10	0.62	11.5	9.9	100	4.6	0.6	5.6	6	0	0	6	6	3	0	Mcav_TRINITY_GG_35293_c3_g1~~Mcav_TRINITY_GG_35293_c3_g1_i1.p1 ORF type:complete len:971 (-),score=121.96 Mcav_TRINITY_GG_35293_c3_g1_i1:766-3678(-)
Mcav_TRINITY_GG_38860_c2_g1_i1.p1	Ubiquitin_4	PF18036.5	0.17	13.2	0.2	100	4.2	0	3	2	1	1	3	3	3	0	Mcav_TRINITY_GG_38860_c2_g1~~Mcav_TRINITY_GG_38860_c2_g1_i1.p1 ORF type:3prime_partial len:169 (+),score=32.90 Mcav_TRINITY_GG_38860_c2_g1_i1:285-788(+)
Mcav_TRINITY_GG_46967_c4_g1_i4.p1	UN_NPL4	PF11543.12	0.074	14.8	2.5	100	4.7	0	4.5	5	0	0	5	5	5	0	Mcav_TRINITY_GG_46967_c4_g1~~Mcav_TRINITY_GG_46967_c4_g1_i4.p1 ORF type:3prime_partial len:685 (-),score=109.70 Mcav_TRINITY_GG_46967_c4_g1_i4:1-1971(-)
Mcav_TRINITY_GG_40698_c2_g1_i1.p1	Urocanase_N	PF17391.6	0.25	12.4	0.5	100	3.9	0	3.4	1	1	3	4	4	4	0	Mcav_TRINITY_GG_40698_c2_g1~~Mcav_TRINITY_GG_40698_c2_g1_i1.p1 ORF type:internal len:176 (+),score=36.43 Mcav_TRINITY_GG_40698_c2_g1_i1:3-527(+)
Mcav_TRINITY_GG_42717_c0_g1_i1.p1	YoqO	PF14037.10	0.011	17.5	0	100	4.7	0	4.7	5	1	1	6	6	6	0	Mcav_TRINITY_GG_42717_c0_g1~~Mcav_TRINITY_GG_42717_c0_g1_i1.p1 ORF type:internal len:244 (+),score=67.02 Mcav_TRINITY_GG_42717_c0_g1_i1:1-729(+)
Mcav_TRINITY_GG_18655_c0_g1_i2.p1	Zap1_zf1	PF21816.1	3.1	8.8	12.9	100	3.9	0.3	5.3	5	0	0	5	5	5	0	Mcav_TRINITY_GG_18655_c0_g1~~Mcav_TRINITY_GG_18655_c0_g1_i2.p1 ORF type:complete len:341 (+),score=25.63 Mcav_TRINITY_GG_18655_c0_g1_i2:1931-2953(+)
Mcav_TRINITY_GG_54808_c46_g1_i1.p1	AAA_18	PF13238.10	0.23	13.2	0	99	4.7	0	3.9	3	0	0	3	3	2	0	Mcav_TRINITY_GG_54808_c46_g1~~Mcav_TRINITY_GG_54808_c46_g1_i1.p1 ORF type:complete len:4146 (+),score=713.37 Mcav_TRINITY_GG_54808_c46_g1_i1:172-12438(+)
Mcav_TRINITY_GG_32718_c0_g1_i1.p1	Cation_ATPase_C	PF00689.25	5.7	7.9	10.4	99	3.9	10.9	2.2	1	1	1	2	2	2	0	Mcav_TRINITY_GG_32718_c0_g1~~Mcav_TRINITY_GG_32718_c0_g1_i1.p1 ORF type:internal len:193 (+),score=4.71 Mcav_TRINITY_GG_32718_c0_g1_i1:1-576(+)
Mcav_TRINITY_GG_18861_c1_g1_i1.p1	CODH_A_N	PF18537.5	0.061	14.5	0	99	4.3	0	3	1	1	2	3	3	3	0	Mcav_TRINITY_GG_18861_c1_g1~~Mcav_TRINITY_GG_18861_c1_g1_i1.p1 ORF type:internal len:128 (+),score=40.78 Mcav_TRINITY_GG_18861_c1_g1_i1:2-382(+)
Mcav_TRINITY_GG_20363_c3_g1_i2.p1	DHHC	PF01529.24	8.6	7.7	15.1	99	4.2	3.5	2.2	1	1	1	2	2	2	0	Mcav_TRINITY_GG_20363_c3_g1~~Mcav_TRINITY_GG_20363_c3_g1_i2.p1 ORF type:complete len:159 (-),score=20.91 Mcav_TRINITY_GG_20363_c3_g1_i2:1153-1629(-)
Mcav_TRINITY_GG_6524_c20_g1_i1.p1	DUF5113	PF17140.8	0.00068	20.8	0.8	99	4	0	5.7	6	0	0	6	6	6	0	Mcav_TRINITY_GG_6524_c20_g1~~Mcav_TRINITY_GG_6524_c20_g1_i1.p1 ORF type:internal len:288 (+),score=77.09 Mcav_TRINITY_GG_6524_c20_g1_i1:2-862(+)
Mcav_TRINITY_GG_39134_c1_g1_i6.p1	GalKase_gal_bdg	PF10509.13	0.043	14.6	0.7	99	3.8	0	4.2	4	0	0	4	4	4	0	Mcav_TRINITY_GG_39134_c1_g1~~Mcav_TRINITY_GG_39134_c1_g1_i6.p1 ORF type:3prime_partial len:469 (-),score=52.06 Mcav_TRINITY_GG_39134_c1_g1_i6:2-1345(-)
Mcav_TRINITY_GG_11214_c1_g1_i1.p1	Med25_VWA	PF11265.12	0.072	14	0.2	99	3.7	0	4.3	5	0	0	5	5	5	0	Mcav_TRINITY_GG_11214_c1_g1~~Mcav_TRINITY_GG_11214_c1_g1_i1.p1 ORF type:3prime_partial len:1912 (+),score=272.74 Mcav_TRINITY_GG_11214_c1_g1_i1:842-5734(+)
Mcav_TRINITY_GG_36925_c12_g1_i1.p1	MreB_Mbl	PF06723.17	3.4	7.7	10.3	99	2.8	7.6	3.3	2	1	0	2	2	2	0	Mcav_TRINITY_GG_36925_c12_g1~~Mcav_TRINITY_GG_36925_c12_g1_i1.p1 ORF type:3prime_partial len:475 (-),score=94.47 Mcav_TRINITY_GG_36925_c12_g1_i1:1-1422(-)
Mcav_TRINITY_GG_35498_c29_g1_i4.p1	PrsW-protease	PF13367.10	0.13	13	0	99	3.6	0	4.4	5	1	0	5	5	5	0	Mcav_TRINITY_GG_35498_c29_g1~~Mcav_TRINITY_GG_35498_c29_g1_i4.p1 ORF type:5prime_partial len:350 (-),score=32.64 Mcav_TRINITY_GG_35498_c29_g1_i4:68-1117(-)
Mcav_TRINITY_GG_60395_c4_g1_i2.p1	TPR_16	PF13432.10	0.41	12.4	0.1	99	4.8	0.2	3.3	3	1	0	3	3	2	0	Mcav_TRINITY_GG_60395_c4_g1~~Mcav_TRINITY_GG_60395_c4_g1_i2.p1 ORF type:complete len:342 (-),score=41.84 Mcav_TRINITY_GG_60395_c4_g1_i2:3417-4442(-)
Mcav_TRINITY_GG_56112_c10_g1_i4.p1	TPR_17	PF13431.10	0.00035	21.8	7.3	99	4.8	0	6.6	5	1	1	7	7	5	0	Mcav_TRINITY_GG_56112_c10_g1~~Mcav_TRINITY_GG_56112_c10_g1_i4.p1 ORF type:3prime_partial len:301 (-),score=78.58 Mcav_TRINITY_GG_56112_c10_g1_i4:3-902(-)
Mcav_TRINITY_GG_55213_c1_g1_i1.p1	Vta1_C	PF18097.5	0.22	12.4	6.5	99	3.9	0	5.5	5	0	0	5	5	5	0	Mcav_TRINITY_GG_55213_c1_g1~~Mcav_TRINITY_GG_55213_c1_g1_i1.p1 ORF type:complete len:1043 (-),score=156.19 Mcav_TRINITY_GG_55213_c1_g1_i1:3424-6528(-)
Mcav_TRINITY_GG_12131_c2_g1_i1.p1	zf-RING_5	PF14634.10	7.6	7.8	17.9	99	4.2	18.5	2.4	1	1	1	2	2	2	0	Mcav_TRINITY_GG_12131_c2_g1~~Mcav_TRINITY_GG_12131_c2_g1_i1.p1 ORF type:5prime_partial len:472 (+),score=76.29 Mcav_TRINITY_GG_12131_c2_g1_i1:1-1416(+)
Mcav_TRINITY_GG_48464_c5_g1_i2.p1	Zn_ribbon_SprT	PF17283.6	0.16	13.3	6.7	99	4.3	6.7	2.6	1	1	0	1	1	1	0	Mcav_TRINITY_GG_48464_c5_g1~~Mcav_TRINITY_GG_48464_c5_g1_i2.p1 ORF type:5prime_partial len:168 (-),score=10.36 Mcav_TRINITY_GG_48464_c5_g1_i2:291-794(-)
Mcav_TRINITY_GG_38727_c2_g2_i1.p1	CSN1_C	PF21151.1	7.2	7.5	5.9	98	3.9	0.1	3.9	4	0	0	4	4	4	0	Mcav_TRINITY_GG_38727_c2_g2~~Mcav_TRINITY_GG_38727_c2_g2_i1.p1 ORF type:internal len:140 (+),score=33.00 Mcav_TRINITY_GG_38727_c2_g2_i1:2-418(+)
Mcav_TRINITY_GG_21748_c1_g1_i1.p1	DASH_Dad3	PF08656.14	4.6	8.6	9.6	98	4.3	9	2.9	1	1	0	1	1	1	0	Mcav_TRINITY_GG_21748_c1_g1~~Mcav_TRINITY_GG_21748_c1_g1_i1.p1 ORF type:5prime_partial len:175 (-),score=45.04 Mcav_TRINITY_GG_21748_c1_g1_i1:943-1467(-)
Mcav_TRINITY_GG_10223_c2_g1_i1.p1	EF-hand_7	PF13499.10	7.4	8.2	6.3	98	4.6	6.3	2.6	1	1	0	1	1	1	0	Mcav_TRINITY_GG_10223_c2_g1~~Mcav_TRINITY_GG_10223_c2_g1_i1.p1 ORF type:5prime_partial len:209 (+),score=52.76 Mcav_TRINITY_GG_10223_c2_g1_i1:2-628(+)
Mcav_TRINITY_GG_2176_c0_g1_i5.p1	Flg_bb_rod	PF00460.24	0.073	14.3	3.4	98	4.3	0	4.1	4	0	0	4	4	4	0	Mcav_TRINITY_GG_2176_c0_g1~~Mcav_TRINITY_GG_2176_c0_g1_i5.p1 ORF type:internal len:162 (+),score=26.81 Mcav_TRINITY_GG_2176_c0_g1_i5:1-483(+)
Mcav_TRINITY_GG_34996_c0_g1_i1.p1	HVO_2753_ZBP	PF07754.15	2.2	9.4	9.9	98	4.1	1.5	3.1	2	1	0	2	2	2	0	Mcav_TRINITY_GG_34996_c0_g1~~Mcav_TRINITY_GG_34996_c0_g1_i1.p1 ORF type:internal len:103 (+),score=9.75 Mcav_TRINITY_GG_34996_c0_g1_i1:3-308(+)
Mcav_TRINITY_GG_43093_c5_g1_i1.p1	NDNF	PF10179.13	2.3	9.5	4.2	98	4.2	0	3.3	1	1	2	4	4	4	0	Mcav_TRINITY_GG_43093_c5_g1~~Mcav_TRINITY_GG_43093_c5_g1_i1.p1 ORF type:complete len:262 (-),score=50.80 Mcav_TRINITY_GG_43093_c5_g1_i1:636-1421(-)
Mcav_TRINITY_GG_247_c29_g1_i5.p4	Ribosomal_S5	PF00333.24	0.15	13.3	0.7	98	4.3	0.1	3.6	2	1	2	4	4	4	0	Mcav_TRINITY_GG_247_c29_g1~~Mcav_TRINITY_GG_247_c29_g1_i5.p4 ORF type:5prime_partial len:160 (-),score=30.83 Mcav_TRINITY_GG_247_c29_g1_i5:112-591(-)
Mcav_TRINITY_GG_39679_c1_g1_i1.p1	YjdM_Zn_Ribbon	PF08274.16	2	9.7	8.5	98	4.3	1.4	3.5	3	1	0	3	3	3	0	Mcav_TRINITY_GG_39679_c1_g1~~Mcav_TRINITY_GG_39679_c1_g1_i1.p1 ORF type:complete len:156 (-),score=23.41 Mcav_TRINITY_GG_39679_c1_g1_i1:728-1195(-)
Mcav_TRINITY_GG_34621_c2_g1_i2.p1	AAA_5	PF07728.18	0.2	12.9	0.8	97	4.2	0	3.5	3	1	0	4	4	3	0	Mcav_TRINITY_GG_34621_c2_g1~~Mcav_TRINITY_GG_34621_c2_g1_i2.p1 ORF type:complete len:986 (-),score=121.87 Mcav_TRINITY_GG_34621_c2_g1_i2:513-3470(-)
Mcav_TRINITY_GG_1550_c13_g1_i2.p1	DAHP_snth_FXD	PF18152.5	0.0072	17.3	0.1	97	4.1	0	5.3	4	2	3	7	7	7	0	Mcav_TRINITY_GG_1550_c13_g1~~Mcav_TRINITY_GG_1550_c13_g1_i2.p1 ORF type:3prime_partial len:175 (+),score=42.08 Mcav_TRINITY_GG_1550_c13_g1_i2:24-524(+)
Mcav_TRINITY_GG_57184_c4_g1_i3.p2	DUF2990	PF11693.12	6.3	8.2	4.3	97	4.4	0.1	3.2	1	1	1	3	3	3	0	Mcav_TRINITY_GG_57184_c4_g1~~Mcav_TRINITY_GG_57184_c4_g1_i3.p2 ORF type:complete len:110 (+),score=9.01 Mcav_TRINITY_GG_57184_c4_g1_i3:197-526(+)
Mcav_TRINITY_GG_59578_c3_g1_i1.p1	DUF883	PF05957.17	0.29	12.3	8.6	97	4.2	0	6.5	8	0	0	8	8	8	0	Mcav_TRINITY_GG_59578_c3_g1~~Mcav_TRINITY_GG_59578_c3_g1_i1.p1 ORF type:3prime_partial len:604 (+),score=103.28 Mcav_TRINITY_GG_59578_c3_g1_i1:64-1872(+)
Mcav_TRINITY_GG_51496_c8_g1_i2.p1	DZR	PF12773.11	1.1	10.7	5.8	97	4.4	5.8	2.3	1	1	0	1	1	1	0	Mcav_TRINITY_GG_51496_c8_g1~~Mcav_TRINITY_GG_51496_c8_g1_i2.p1 ORF type:5prime_partial len:146 (-),score=34.31 Mcav_TRINITY_GG_51496_c8_g1_i2:621-1058(-)
Mcav_TRINITY_GG_23560_c6_g1_i1.p1	HemY_N	PF07219.17	0.14	13.5	0.9	97	4.3	0.2	3.9	5	0	0	5	5	4	0	Mcav_TRINITY_GG_23560_c6_g1~~Mcav_TRINITY_GG_23560_c6_g1_i1.p1 ORF type:complete len:489 (-),score=88.11 Mcav_TRINITY_GG_23560_c6_g1_i1:949-2415(-)
Mcav_TRINITY_GG_38580_c2_g1_i1.p1	Mnd1	PF03962.19	0.12	13.9	0.1	97	4.6	0	3.1	3	0	0	3	3	3	0	Mcav_TRINITY_GG_38580_c2_g1~~Mcav_TRINITY_GG_38580_c2_g1_i1.p1 ORF type:internal len:117 (+),score=12.48 Mcav_TRINITY_GG_38580_c2_g1_i1:3-350(+)
Mcav_TRINITY_GG_6830_c1_g1_i1.p1	PQQ_3	PF13570.10	0.51	12.1	8	97	4.9	0.1	5	5	0	0	5	5	5	0	Mcav_TRINITY_GG_6830_c1_g1~~Mcav_TRINITY_GG_6830_c1_g1_i1.p1 ORF type:complete len:307 (-),score=44.60 Mcav_TRINITY_GG_6830_c1_g1_i1:73-993(-)
Mcav_TRINITY_GG_9473_c4_g1_i5.p1	SSSPR-51	PF18877.4	0.26	12.4	0.1	97	4.1	0	4.4	5	0	0	5	5	5	0	Mcav_TRINITY_GG_9473_c4_g1~~Mcav_TRINITY_GG_9473_c4_g1_i5.p1 ORF type:complete len:757 (-),score=99.03 Mcav_TRINITY_GG_9473_c4_g1_i5:2182-4452(-)
Mcav_TRINITY_GG_59522_c2_g1_i2.p1	TPR_4	PF07721.18	0.00068	21.2	0.2	97	5.2	0	6.1	7	0	0	7	7	5	0	Mcav_TRINITY_GG_59522_c2_g1~~Mcav_TRINITY_GG_59522_c2_g1_i2.p1 ORF type:3prime_partial len:364 (-),score=71.10 Mcav_TRINITY_GG_59522_c2_g1_i2:2-1090(-)
Mcav_TRINITY_GG_53242_c5_g1_i1.p1	TPR_7	PF13176.10	1.2e-05	26.3	0.4	97	4.7	0	6.6	7	0	0	7	7	5	0	Mcav_TRINITY_GG_53242_c5_g1~~Mcav_TRINITY_GG_53242_c5_g1_i1.p1 ORF type:5prime_partial len:1232 (+),score=231.75 Mcav_TRINITY_GG_53242_c5_g1_i1:3-3698(+)
Mcav_TRINITY_GG_56607_c11_g1_i2.p1	Tudor-knot	PF11717.12	0.045	14.9	0.1	97	4.2	0	4.8	4	0	0	4	4	4	0	Mcav_TRINITY_GG_56607_c11_g1~~Mcav_TRINITY_GG_56607_c11_g1_i2.p1 ORF type:internal len:2585 (+),score=667.11 Mcav_TRINITY_GG_56607_c11_g1_i2:1-7752(+)
Mcav_TRINITY_GG_20182_c2_g1_i1.p1	DENR_N	PF21023.1	1.1	10.2	5.9	96	4	0.1	4.8	4	0	0	4	4	4	0	Mcav_TRINITY_GG_20182_c2_g1~~Mcav_TRINITY_GG_20182_c2_g1_i1.p1 ORF type:3prime_partial len:2618 (-),score=621.60 Mcav_TRINITY_GG_20182_c2_g1_i1:1-6843(-)
Mcav_TRINITY_GG_45501_c7_g1_i1.p1	DUF1563	PF07599.15	8	7.9	5.4	96	4.4	0.2	3.3	4	0	0	4	4	4	0	Mcav_TRINITY_GG_45501_c7_g1~~Mcav_TRINITY_GG_45501_c7_g1_i1.p1 ORF type:complete len:723 (-),score=137.60 Mcav_TRINITY_GG_45501_c7_g1_i1:1952-4120(-)
Mcav_TRINITY_GG_39879_c0_g1_i1.p1	DUF4407	PF14362.10	0.57	10.7	35.4	96	3.4	35.4	2.1	1	1	0	1	1	1	0	Mcav_TRINITY_GG_39879_c0_g1~~Mcav_TRINITY_GG_39879_c0_g1_i1.p1 ORF type:internal len:229 (+),score=54.47 Mcav_TRINITY_GG_39879_c0_g1_i1:1-684(+)
Mcav_TRINITY_GG_55222_c1_g1_i2.p1	DUF5580	PF17743.5	1.8	9.9	2.6	96	4.3	0.1	3.2	4	0	0	4	4	4	0	Mcav_TRINITY_GG_55222_c1_g1~~Mcav_TRINITY_GG_55222_c1_g1_i2.p1 ORF type:internal len:422 (+),score=-2.92 Mcav_TRINITY_GG_55222_c1_g1_i2:2-1264(+)
Mcav_TRINITY_GG_50392_c12_g1_i2.p1	EGF	PF00008.31	9.1	7.9	9.8	96	4.6	9.8	2.9	2	0	0	2	2	1	0	Mcav_TRINITY_GG_50392_c12_g1~~Mcav_TRINITY_GG_50392_c12_g1_i2.p1 ORF type:complete len:799 (-),score=106.96 Mcav_TRINITY_GG_50392_c12_g1_i2:673-3069(-)
Mcav_TRINITY_GG_55371_c20_g1_i1.p1	GW	PF13457.10	0.083	14.8	1.4	96	5	0	3.6	3	0	0	3	3	3	0	Mcav_TRINITY_GG_55371_c20_g1~~Mcav_TRINITY_GG_55371_c20_g1_i1.p1 ORF type:complete len:936 (+),score=179.68 Mcav_TRINITY_GG_55371_c20_g1_i1:104-2911(+)
Mcav_TRINITY_GG_26781_c3_g2_i1.p1	LRR_1	PF00560.37	0.17	13.3	4.1	96	5.1	0	5.5	6	0	0	6	6	1	0	Mcav_TRINITY_GG_26781_c3_g2~~Mcav_TRINITY_GG_26781_c3_g2_i1.p1 ORF type:5prime_partial len:318 (-),score=36.70 Mcav_TRINITY_GG_26781_c3_g2_i1:1845-2798(-)
Mcav_TRINITY_GG_4903_c2_g1_i1.p1	MGA_dom	PF16059.9	0.1	13.8	0.3	96	4.3	0.1	3.3	3	0	0	3	3	3	0	Mcav_TRINITY_GG_4903_c2_g1~~Mcav_TRINITY_GG_4903_c2_g1_i1.p1 ORF type:complete len:334 (-),score=23.22 Mcav_TRINITY_GG_4903_c2_g1_i1:890-1891(-)
Mcav_TRINITY_GG_41774_c0_g1_i1.p3	P_proprotein	PF01483.24	1.6	10.1	2.6	96	4.4	0.2	3.6	1	1	0	2	2	2	0	Mcav_TRINITY_GG_41774_c0_g1~~Mcav_TRINITY_GG_41774_c0_g1_i1.p3 ORF type:internal len:108 (-),score=8.32 Mcav_TRINITY_GG_41774_c0_g1_i1:1-321(-)
Mcav_TRINITY_GG_27367_c7_g1_i1.p1	TPR_10	PF13374.10	1.2	10.5	2.1	96	4.4	0	3.4	3	0	0	3	3	2	0	Mcav_TRINITY_GG_27367_c7_g1~~Mcav_TRINITY_GG_27367_c7_g1_i1.p1 ORF type:complete len:692 (+),score=160.57 Mcav_TRINITY_GG_27367_c7_g1_i1:87-2162(+)
Mcav_TRINITY_GG_13929_c13_g1_i7.p1	TPR_14	PF13428.10	0.11	14.5	0.1	96	5.4	0	3	1	1	2	3	3	2	0	Mcav_TRINITY_GG_13929_c13_g1~~Mcav_TRINITY_GG_13929_c13_g1_i7.p1 ORF type:internal len:105 (+),score=25.81 Mcav_TRINITY_GG_13929_c13_g1_i7:1-312(+)
Mcav_TRINITY_GG_49726_c0_g1_i1.p1	zf-Mss51	PF13824.10	0.018	16.5	0.1	96	4.5	0	4.5	6	0	0	6	6	6	0	Mcav_TRINITY_GG_49726_c0_g1~~Mcav_TRINITY_GG_49726_c0_g1_i1.p1 ORF type:internal len:786 (+),score=123.07 Mcav_TRINITY_GG_49726_c0_g1_i1:2-2356(+)
Mcav_TRINITY_GG_27383_c0_g1_i1.p1	zf-RING_7	PF02591.19	0.78	11.2	5.3	96	4.5	0.1	3.6	3	0	0	3	3	3	0	Mcav_TRINITY_GG_27383_c0_g1~~Mcav_TRINITY_GG_27383_c0_g1_i1.p1 ORF type:complete len:192 (-),score=30.00 Mcav_TRINITY_GG_27383_c0_g1_i1:262-837(-)
Mcav_TRINITY_GG_29995_c1_g1_i1.p1	ANAPC5	PF12862.11	0.019	16.2	0.6	95	4.4	0.1	4.3	1	1	1	3	3	3	0	Mcav_TRINITY_GG_29995_c1_g1~~Mcav_TRINITY_GG_29995_c1_g1_i1.p1 ORF type:5prime_partial len:789 (+),score=134.85 Mcav_TRINITY_GG_29995_c1_g1_i1:2-2368(+)
Mcav_TRINITY_GG_50120_c0_g1_i1.p1	C2-set	PF05790.19	0.34	12.3	0.2	95	4.5	0	3.4	3	1	0	3	3	3	0	Mcav_TRINITY_GG_50120_c0_g1~~Mcav_TRINITY_GG_50120_c0_g1_i1.p1 ORF type:complete len:526 (-),score=75.34 Mcav_TRINITY_GG_50120_c0_g1_i1:4695-6272(-)
Mcav_TRINITY_GG_5360_c7_g1_i1.p1	CPP1-like	PF11833.12	3.3	8.5	4.5	95	3.8	0.1	3.1	2	1	0	2	2	2	0	Mcav_TRINITY_GG_5360_c7_g1~~Mcav_TRINITY_GG_5360_c7_g1_i1.p1 ORF type:complete len:618 (-),score=63.08 Mcav_TRINITY_GG_5360_c7_g1_i1:1805-3658(-)
Mcav_TRINITY_GG_10476_c6_g2_i2.p1	DUF2527	PF10736.13	1.3	10.2	4.9	95	4.2	0.2	3.5	3	0	0	3	3	3	0	Mcav_TRINITY_GG_10476_c6_g2~~Mcav_TRINITY_GG_10476_c6_g2_i2.p1 ORF type:3prime_partial len:313 (+),score=40.74 Mcav_TRINITY_GG_10476_c6_g2_i2:137-937(+)
Mcav_TRINITY_GG_1330_c5_g1_i1.p1	DZR	PF12773.11	4.1	8.8	7.5	95	4.4	7.4	2.4	1	1	1	2	2	2	0	Mcav_TRINITY_GG_1330_c5_g1~~Mcav_TRINITY_GG_1330_c5_g1_i1.p1 ORF type:complete len:401 (+),score=75.93 Mcav_TRINITY_GG_1330_c5_g1_i1:82-1203(+)
Mcav_TRINITY_GG_60545_c1_g1_i1.p1	LRR_6	PF13516.10	0.038	15.2	0.5	95	4.6	0.2	3.8	4	0	0	4	4	3	0	Mcav_TRINITY_GG_60545_c1_g1~~Mcav_TRINITY_GG_60545_c1_g1_i1.p1 ORF type:3prime_partial len:176 (+),score=17.15 Mcav_TRINITY_GG_60545_c1_g1_i1:67-591(+)
Mcav_TRINITY_GG_60549_c5_g1_i1.p1	PQQ_2	PF13360.10	0.17	12.7	0	95	3.7	0	3.6	2	1	1	3	3	3	0	Mcav_TRINITY_GG_60549_c5_g1~~Mcav_TRINITY_GG_60549_c5_g1_i1.p1 ORF type:complete len:1858 (-),score=368.62 Mcav_TRINITY_GG_60549_c5_g1_i1:1757-7330(-)
Mcav_TRINITY_GG_21734_c2_g2_i2.p1	TPR_10	PF13374.10	3.6	8.9	3.7	95	4.4	0.1	3.1	3	0	0	3	3	2	0	Mcav_TRINITY_GG_21734_c2_g2~~Mcav_TRINITY_GG_21734_c2_g2_i2.p1 ORF type:5prime_partial len:386 (-),score=105.16 Mcav_TRINITY_GG_21734_c2_g2_i2:53-1210(-)
Mcav_TRINITY_GG_23741_c5_g1_i1.p1	zf-C3HC4_2	PF13923.10	2.4	9.2	9.7	95	4.1	10.4	2.5	1	1	1	2	2	2	0	Mcav_TRINITY_GG_23741_c5_g1~~Mcav_TRINITY_GG_23741_c5_g1_i1.p1 ORF type:complete len:103 (+),score=9.22 Mcav_TRINITY_GG_23741_c5_g1_i1:505-813(+)
Mcav_TRINITY_GG_10367_c10_g1_i1.p1	CODH_A_N	PF18537.5	8.1e-06	27	0.1	94	4.3	0	6.9	4	3	2	6	6	6	0	Mcav_TRINITY_GG_10367_c10_g1~~Mcav_TRINITY_GG_10367_c10_g1_i1.p1 ORF type:complete len:1100 (-),score=203.45 Mcav_TRINITY_GG_10367_c10_g1_i1:943-4242(-)
Mcav_TRINITY_GG_14790_c0_g1_i1.p1	CODH_A_N	PF18537.5	0.02	16.1	0.1	94	4.3	0	4.6	3	2	1	4	4	4	0	Mcav_TRINITY_GG_14790_c0_g1~~Mcav_TRINITY_GG_14790_c0_g1_i1.p1 ORF type:5prime_partial len:827 (+),score=147.64 Mcav_TRINITY_GG_14790_c0_g1_i1:2-2482(+)
Mcav_TRINITY_GG_55103_c0_g1_i1.p1	DUF5113	PF17140.8	0.089	13.9	0.2	94	4.1	0	3	3	0	0	3	3	3	0	Mcav_TRINITY_GG_55103_c0_g1~~Mcav_TRINITY_GG_55103_c0_g1_i1.p1 ORF type:internal len:146 (+),score=35.94 Mcav_TRINITY_GG_55103_c0_g1_i1:3-437(+)
Mcav_TRINITY_GG_29676_c2_g1_i4.p1	LRR_1	PF00560.37	0.02	16	24.9	94	5.1	0.7	9.4	9	0	0	9	9	7	0	Mcav_TRINITY_GG_29676_c2_g1~~Mcav_TRINITY_GG_29676_c2_g1_i4.p1 ORF type:5prime_partial len:757 (-),score=136.08 Mcav_TRINITY_GG_29676_c2_g1_i4:835-3105(-)
Mcav_TRINITY_GG_49343_c8_g1_i1.p1	LRR_1	PF00560.37	0.11	13.9	10.9	94	5.1	0	6.8	6	1	1	7	7	4	0	Mcav_TRINITY_GG_49343_c8_g1~~Mcav_TRINITY_GG_49343_c8_g1_i1.p1 ORF type:complete len:752 (-),score=82.54 Mcav_TRINITY_GG_49343_c8_g1_i1:2232-4487(-)
Mcav_TRINITY_GG_58784_c5_g1_i1.p1	LRR_1	PF00560.37	1.9	10.1	6.4	94	5.1	0.1	4.2	4	0	0	4	4	3	0	Mcav_TRINITY_GG_58784_c5_g1~~Mcav_TRINITY_GG_58784_c5_g1_i1.p1 ORF type:complete len:124 (-),score=17.99 Mcav_TRINITY_GG_58784_c5_g1_i1:915-1286(-)
Mcav_TRINITY_GG_54547_c1_g1_i1.p1	PPR	PF01535.24	8.1	8.1	30.6	94	4.8	0.1	12.2	17	0	0	17	17	8	0	Mcav_TRINITY_GG_54547_c1_g1~~Mcav_TRINITY_GG_54547_c1_g1_i1.p1 ORF type:5prime_partial len:1238 (+),score=248.06 Mcav_TRINITY_GG_54547_c1_g1_i1:2-3715(+)
Mcav_TRINITY_GG_6354_c30_g3_i8.p1	Sel1	PF08238.16	4	9.4	32.3	94	5.1	0.2	9	10	0	0	10	10	8	0	Mcav_TRINITY_GG_6354_c30_g3~~Mcav_TRINITY_GG_6354_c30_g3_i8.p1 ORF type:internal len:387 (+),score=113.60 Mcav_TRINITY_GG_6354_c30_g3_i8:1-1158(+)
Mcav_TRINITY_GG_27839_c5_g1_i1.p1	SLFN-g3_helicase	PF09848.13	0.16	12.5	2.8	94	3.3	0.1	4.1	4	0	0	4	4	4	0	Mcav_TRINITY_GG_27839_c5_g1~~Mcav_TRINITY_GG_27839_c5_g1_i1.p1 ORF type:5prime_partial len:1040 (+),score=255.66 Mcav_TRINITY_GG_27839_c5_g1_i1:1-3120(+)
Mcav_TRINITY_GG_43455_c0_g1_i1.p1	tRNA_int_end_N2	PF12928.11	0.087	14.1	0	94	4.4	0	3.5	2	1	1	3	3	3	0	Mcav_TRINITY_GG_43455_c0_g1~~Mcav_TRINITY_GG_43455_c0_g1_i1.p1 ORF type:complete len:766 (-),score=82.71 Mcav_TRINITY_GG_43455_c0_g1_i1:78-2375(-)
Mcav_TRINITY_GG_54524_c6_g1_i1.p1	ZoocinA_TRD	PF16775.9	2.2	9.7	2.8	94	4.5	0.2	3.4	2	1	1	3	3	3	0	Mcav_TRINITY_GG_54524_c6_g1~~Mcav_TRINITY_GG_54524_c6_g1_i1.p1 ORF type:5prime_partial len:701 (-),score=114.41 Mcav_TRINITY_GG_54524_c6_g1_i1:1219-3321(-)
Mcav_TRINITY_GG_49044_c4_g1_i2.p2	ANAPC4_WD40	PF12894.11	0.13	13.7	0	93	4.6	0	3	1	1	2	3	3	3	0	Mcav_TRINITY_GG_49044_c4_g1~~Mcav_TRINITY_GG_49044_c4_g1_i2.p2 ORF type:complete len:201 (+),score=21.80 Mcav_TRINITY_GG_49044_c4_g1_i2:2358-2960(+)
Mcav_TRINITY_GG_2394_c2_g1_i1.p1	Arylesterase	PF01731.24	0.0079	17.6	0.2	93	4.6	0.1	5.7	5	1	1	6	6	5	0	Mcav_TRINITY_GG_2394_c2_g1~~Mcav_TRINITY_GG_2394_c2_g1_i1.p1 ORF type:5prime_partial len:1200 (+),score=149.41 Mcav_TRINITY_GG_2394_c2_g1_i1:3-3602(+)
Mcav_TRINITY_GG_10405_c9_g1_i1.p1	C2-set	PF05790.19	0.016	16.6	0.6	93	4.5	0	3.9	3	1	0	3	3	3	0	Mcav_TRINITY_GG_10405_c9_g1~~Mcav_TRINITY_GG_10405_c9_g1_i1.p1 ORF type:complete len:610 (+),score=87.53 Mcav_TRINITY_GG_10405_c9_g1_i1:62-1891(+)
Mcav_TRINITY_GG_48644_c6_g1_i1.p1	DivIVA	PF05103.17	8.5	7.6	11.9	93	4.2	12	2.3	1	1	0	1	1	1	0	Mcav_TRINITY_GG_48644_c6_g1~~Mcav_TRINITY_GG_48644_c6_g1_i1.p1 ORF type:complete len:307 (+),score=49.13 Mcav_TRINITY_GG_48644_c6_g1_i1:183-1103(+)
Mcav_TRINITY_GG_22984_c83_g1_i4.p1	DUF4087	PF13316.10	0.23	13.1	1.1	93	4.8	0.1	3.5	3	0	0	3	3	3	0	Mcav_TRINITY_GG_22984_c83_g1~~Mcav_TRINITY_GG_22984_c83_g1_i4.p1 ORF type:internal len:375 (+),score=65.07 Mcav_TRINITY_GG_22984_c83_g1_i4:1-1122(+)
Mcav_TRINITY_GG_15199_c38_g1_i1.p3	DUF5113	PF17140.8	0.58	11.3	0.4	93	4.1	0	2.8	2	1	0	3	3	3	0	Mcav_TRINITY_GG_15199_c38_g1~~Mcav_TRINITY_GG_15199_c38_g1_i1.p3 ORF type:internal len:110 (-),score=28.72 Mcav_TRINITY_GG_15199_c38_g1_i1:1-327(-)
Mcav_TRINITY_GG_55956_c11_g1_i1.p2	DUF5739	PF19010.4	0.32	12.1	9.5	93	4.2	0.1	5.3	1	1	5	6	6	6	0	Mcav_TRINITY_GG_55956_c11_g1~~Mcav_TRINITY_GG_55956_c11_g1_i1.p2 ORF type:internal len:197 (-),score=29.35 Mcav_TRINITY_GG_55956_c11_g1_i1:3-590(-)
Mcav_TRINITY_GG_49601_c90_g1_i1.p1	DUF6110	PF19605.3	4.5	8.7	3.9	93	4.5	0.1	2.3	2	0	0	2	2	2	0	Mcav_TRINITY_GG_49601_c90_g1~~Mcav_TRINITY_GG_49601_c90_g1_i1.p1 ORF type:internal len:212 (+),score=29.57 Mcav_TRINITY_GG_49601_c90_g1_i1:1-633(+)
Mcav_TRINITY_GG_15130_c0_g1_i3.p1	Fis1_TPR_C	PF14853.10	0.031	15.7	12	93	4.6	0	7.8	10	0	0	10	10	5	0	Mcav_TRINITY_GG_15130_c0_g1~~Mcav_TRINITY_GG_15130_c0_g1_i3.p1 ORF type:5prime_partial len:947 (-),score=159.76 Mcav_TRINITY_GG_15130_c0_g1_i3:140-2980(-)
Mcav_TRINITY_GG_7375_c0_g1_i5.p1	fn3_5	PF06280.16	0.2	13.5	0.7	93	5	0	3.2	3	1	1	4	4	4	0	Mcav_TRINITY_GG_7375_c0_g1~~Mcav_TRINITY_GG_7375_c0_g1_i5.p1 ORF type:internal len:101 (-),score=8.70 Mcav_TRINITY_GG_7375_c0_g1_i5:1-300(-)
Mcav_TRINITY_GG_51806_c0_g1_i1.p3	Glyoxalase_6	PF18029.5	6.5	8.7	9.8	93	4.9	0.2	3.1	1	1	2	3	3	3	0	Mcav_TRINITY_GG_51806_c0_g1~~Mcav_TRINITY_GG_51806_c0_g1_i1.p3 ORF type:internal len:132 (-),score=33.60 Mcav_TRINITY_GG_51806_c0_g1_i1:2-394(-)
Mcav_TRINITY_GG_32876_c1_g1_i4.p1	MKT1_N	PF12247.12	7.8	8.1	5	93	4.7	0.3	3.3	2	1	2	4	4	4	0	Mcav_TRINITY_GG_32876_c1_g1~~Mcav_TRINITY_GG_32876_c1_g1_i4.p1 ORF type:internal len:227 (-),score=59.10 Mcav_TRINITY_GG_32876_c1_g1_i4:1-678(-)
Mcav_TRINITY_GG_28184_c4_g1_i3.p1	PBSX_XtrA	PF17356.6	8.5	7.6	9.5	93	4.3	0.1	4	4	0	0	4	4	4	0	Mcav_TRINITY_GG_28184_c4_g1~~Mcav_TRINITY_GG_28184_c4_g1_i3.p1 ORF type:internal len:199 (+),score=21.23 Mcav_TRINITY_GG_28184_c4_g1_i3:2-595(+)
Mcav_TRINITY_GG_2176_c0_g1_i5.p1	PRP4	PF08799.15	0.0031	18.3	3.5	93	3.9	0	4.3	4	0	0	4	4	4	0	Mcav_TRINITY_GG_2176_c0_g1~~Mcav_TRINITY_GG_2176_c0_g1_i5.p1 ORF type:internal len:162 (+),score=26.81 Mcav_TRINITY_GG_2176_c0_g1_i5:1-483(+)
Mcav_TRINITY_GG_38017_c0_g1_i1.p1	Rapsyn_N	PF10579.13	0.28	12.5	2.1	93	4.4	0	4.2	2	2	4	6	6	3	0	Mcav_TRINITY_GG_38017_c0_g1~~Mcav_TRINITY_GG_38017_c0_g1_i1.p1 ORF type:complete len:757 (+),score=106.48 Mcav_TRINITY_GG_38017_c0_g1_i1:74-2344(+)
Mcav_TRINITY_GG_27747_c12_g1_i4.p1	Sp38	PF07354.16	0.035	15.3	0	93	4.3	0	3.2	3	0	0	3	3	3	0	Mcav_TRINITY_GG_27747_c12_g1~~Mcav_TRINITY_GG_27747_c12_g1_i4.p1 ORF type:internal len:390 (-),score=66.31 Mcav_TRINITY_GG_27747_c12_g1_i4:1-1167(-)
Mcav_TRINITY_GG_3958_c4_g1_i1.p1	TPR_7	PF13176.10	1.3	10.5	4.8	93	4.7	0	4.8	5	0	0	5	5	2	0	Mcav_TRINITY_GG_3958_c4_g1~~Mcav_TRINITY_GG_3958_c4_g1_i1.p1 ORF type:5prime_partial len:951 (+),score=217.02 Mcav_TRINITY_GG_3958_c4_g1_i1:3-2855(+)
Mcav_TRINITY_GG_33228_c0_g1_i1.p1	Ank_3	PF13606.10	2.2	10.3	5	92	5.4	0.1	4.9	6	0	0	6	6	1	0	Mcav_TRINITY_GG_33228_c0_g1~~Mcav_TRINITY_GG_33228_c0_g1_i1.p1 ORF type:complete len:632 (+),score=91.17 Mcav_TRINITY_GG_33228_c0_g1_i1:42-1898(+)
Mcav_TRINITY_GG_46229_c4_g1_i1.p1	Arm	PF00514.27	0.24	12.7	0	92	4.5	0	3.1	3	1	0	3	3	3	0	Mcav_TRINITY_GG_46229_c4_g1~~Mcav_TRINITY_GG_46229_c4_g1_i1.p1 ORF type:complete len:143 (-),score=19.15 Mcav_TRINITY_GG_46229_c4_g1_i1:109-510(-)
Mcav_TRINITY_GG_35123_c3_g1_i5.p1	BBS2_Mid	PF14783.10	0.27	12.6	0.1	92	4.4	0	3.5	2	2	2	4	4	4	0	Mcav_TRINITY_GG_35123_c3_g1~~Mcav_TRINITY_GG_35123_c3_g1_i5.p1 ORF type:complete len:346 (+),score=58.23 Mcav_TRINITY_GG_35123_c3_g1_i5:54-1040(+)
Mcav_TRINITY_GG_54756_c9_g1_i2.p1	Caf4	PF11615.12	0.46	11.8	0.2	92	4.4	0	2.7	3	0	0	3	3	3	0	Mcav_TRINITY_GG_54756_c9_g1~~Mcav_TRINITY_GG_54756_c9_g1_i2.p1 ORF type:3prime_partial len:353 (+),score=38.12 Mcav_TRINITY_GG_54756_c9_g1_i2:72-1058(+)
Mcav_TRINITY_GG_26989_c97_g1_i1.p1	Defensin_2	PF01097.22	5.4	8.2	6.8	92	4.3	0.1	3.2	2	1	0	2	2	2	0	Mcav_TRINITY_GG_26989_c97_g1~~Mcav_TRINITY_GG_26989_c97_g1_i1.p1 ORF type:internal len:269 (+),score=19.81 Mcav_TRINITY_GG_26989_c97_g1_i1:1-804(+)
Mcav_TRINITY_GG_6524_c20_g1_i1.p1	DUF5124	PF17160.8	0.15	14.1	1	92	5.1	0	4.3	2	1	3	5	5	5	0	Mcav_TRINITY_GG_6524_c20_g1~~Mcav_TRINITY_GG_6524_c20_g1_i1.p1 ORF type:internal len:288 (+),score=77.09 Mcav_TRINITY_GG_6524_c20_g1_i1:2-862(+)
Mcav_TRINITY_GG_3567_c2_g1_i3.p1	FMP23	PF17315.6	0.15	14.1	0	92	5.1	0	3.1	3	1	0	3	3	3	0	Mcav_TRINITY_GG_3567_c2_g1~~Mcav_TRINITY_GG_3567_c2_g1_i3.p1 ORF type:3prime_partial len:559 (-),score=86.18 Mcav_TRINITY_GG_3567_c2_g1_i3:3-1676(-)
Mcav_TRINITY_GG_7501_c29_g3_i2.p1	MIT	PF04212.22	0.24	12.7	1.2	92	4.5	0	4.2	4	0	0	4	4	2	0	Mcav_TRINITY_GG_7501_c29_g3~~Mcav_TRINITY_GG_7501_c29_g3_i2.p1 ORF type:3prime_partial len:442 (+),score=89.62 Mcav_TRINITY_GG_7501_c29_g3_i2:1381-2703(+)
Mcav_TRINITY_GG_8305_c1_g1_i1.p1	TPR_16	PF13432.10	0.043	15.6	0.8	92	4.9	0	3.8	4	0	0	4	4	3	0	Mcav_TRINITY_GG_8305_c1_g1~~Mcav_TRINITY_GG_8305_c1_g1_i1.p1 ORF type:internal len:603 (+),score=99.19 Mcav_TRINITY_GG_8305_c1_g1_i1:1-1806(+)
Mcav_TRINITY_GG_16150_c0_g1_i7.p1	TPR_6	PF13174.10	0.38	12.7	0	92	5.2	0	3	3	0	0	3	3	3	0	Mcav_TRINITY_GG_16150_c0_g1~~Mcav_TRINITY_GG_16150_c0_g1_i7.p1 ORF type:internal len:123 (+),score=16.13 Mcav_TRINITY_GG_16150_c0_g1_i7:3-368(+)
Mcav_TRINITY_GG_8416_c2_g1_i2.p1	Vac14_Fab1_bd	PF12755.11	0.74	11.7	1.6	92	5	0	4.3	4	1	2	6	6	4	0	Mcav_TRINITY_GG_8416_c2_g1~~Mcav_TRINITY_GG_8416_c2_g1_i2.p1 ORF type:5prime_partial len:892 (-),score=135.29 Mcav_TRINITY_GG_8416_c2_g1_i2:1037-3712(-)
Mcav_TRINITY_GG_24446_c12_g1_i1.p1	zf-CCHC_5	PF14787.10	8.4	7.4	12.6	92	4.1	1.9	3.5	2	1	1	3	3	3	0	Mcav_TRINITY_GG_24446_c12_g1~~Mcav_TRINITY_GG_24446_c12_g1_i1.p1 ORF type:3prime_partial len:418 (-),score=55.98 Mcav_TRINITY_GG_24446_c12_g1_i1:1-1251(-)
Mcav_TRINITY_GG_10329_c0_g1_i1.p1	ANAPC3	PF12895.11	0.02	16.4	8.2	91	4.6	0	4.9	4	2	0	6	6	4	0	Mcav_TRINITY_GG_10329_c0_g1~~Mcav_TRINITY_GG_10329_c0_g1_i1.p1 ORF type:internal len:240 (+),score=52.45 Mcav_TRINITY_GG_10329_c0_g1_i1:2-718(+)
Mcav_TRINITY_GG_18861_c1_g1_i1.p1	CaM_bdg_C0	PF10562.13	0.078	14.5	3.9	91	4.7	0.1	3.3	3	0	0	3	3	3	0	Mcav_TRINITY_GG_18861_c1_g1~~Mcav_TRINITY_GG_18861_c1_g1_i1.p1 ORF type:internal len:128 (+),score=40.78 Mcav_TRINITY_GG_18861_c1_g1_i1:2-382(+)
Mcav_TRINITY_GG_26989_c101_g1_i1.p1	DUF6470	PF20074.3	0.031	15.2	4.6	91	3.9	0	5	3	1	1	5	5	5	0	Mcav_TRINITY_GG_26989_c101_g1~~Mcav_TRINITY_GG_26989_c101_g1_i1.p1 ORF type:internal len:549 (-),score=54.47 Mcav_TRINITY_GG_26989_c101_g1_i1:2-1645(-)
Mcav_TRINITY_GG_24179_c1_g1_i2.p1	DUF805	PF05656.18	3.4	9.4	13	91	4.8	10.7	2.4	2	1	0	2	2	2	0	Mcav_TRINITY_GG_24179_c1_g1~~Mcav_TRINITY_GG_24179_c1_g1_i2.p1 ORF type:complete len:313 (-),score=35.04 Mcav_TRINITY_GG_24179_c1_g1_i2:268-1155(-)
Mcav_TRINITY_GG_53855_c10_g1_i1.p1	F-box-like	PF12937.11	9.9	7.2	6.1	91	4.2	0.1	2.6	2	0	0	2	2	2	0	Mcav_TRINITY_GG_53855_c10_g1~~Mcav_TRINITY_GG_53855_c10_g1_i1.p1 ORF type:5prime_partial len:470 (-),score=63.49 Mcav_TRINITY_GG_53855_c10_g1_i1:156-1565(-)
Mcav_TRINITY_GG_16150_c0_g1_i3.p1	Flg_bb_rod	PF00460.24	0.077	14.2	9.3	91	4.4	0.1	4.2	4	0	0	4	4	4	0	Mcav_TRINITY_GG_16150_c0_g1~~Mcav_TRINITY_GG_16150_c0_g1_i3.p1 ORF type:internal len:168 (+),score=30.34 Mcav_TRINITY_GG_16150_c0_g1_i3:3-503(+)
Mcav_TRINITY_GG_56838_c2_g1_i2.p1	Ig_C17orf99	PF17736.5	0.07	14.4	3.5	91	4.4	0.1	4.1	2	2	1	3	3	3	0	Mcav_TRINITY_GG_56838_c2_g1~~Mcav_TRINITY_GG_56838_c2_g1_i2.p1 ORF type:internal len:243 (-),score=47.26 Mcav_TRINITY_GG_56838_c2_g1_i2:3-728(-)
Mcav_TRINITY_GG_22795_c1_g1_i1.p1	InlK_D3	PF18981.4	8.9	7.7	12.7	91	4.5	0.2	8.1	8	0	0	8	8	7	0	Mcav_TRINITY_GG_22795_c1_g1~~Mcav_TRINITY_GG_22795_c1_g1_i1.p1 ORF type:complete len:3338 (-),score=468.23 Mcav_TRINITY_GG_22795_c1_g1_i1:545-10558(-)
Mcav_TRINITY_GG_42710_c7_g3_i1.p1	SelR	PF01641.22	0.01	17	0.2	91	4.3	0	4	3	2	1	4	4	4	0	Mcav_TRINITY_GG_42710_c7_g3~~Mcav_TRINITY_GG_42710_c7_g3_i1.p1 ORF type:3prime_partial len:273 (-),score=67.25 Mcav_TRINITY_GG_42710_c7_g3_i1:2-751(-)
Mcav_TRINITY_GG_56282_c0_g1_i1.p1	TED_complement	PF07678.18	0.32	11.1	0	91	3.1	0	3.1	3	0	0	3	3	3	0	Mcav_TRINITY_GG_56282_c0_g1~~Mcav_TRINITY_GG_56282_c0_g1_i1.p1 ORF type:5prime_partial len:408 (+),score=56.24 Mcav_TRINITY_GG_56282_c0_g1_i1:2-1225(+)
Mcav_TRINITY_GG_43306_c1_g1_i1.p1	TolB_like	PF15869.9	0.12	12.9	0.6	91	3.5	0	3.6	4	0	0	4	4	3	0	Mcav_TRINITY_GG_43306_c1_g1~~Mcav_TRINITY_GG_43306_c1_g1_i1.p1 ORF type:5prime_partial len:422 (+),score=47.55 Mcav_TRINITY_GG_43306_c1_g1_i1:3-1268(+)
Mcav_TRINITY_GG_40726_c3_g1_i2.p1	TPR_3	PF07720.16	1.7	10.1	4.8	91	4.6	0.1	4.2	4	1	1	5	5	4	0	Mcav_TRINITY_GG_40726_c3_g1~~Mcav_TRINITY_GG_40726_c3_g1_i2.p1 ORF type:internal len:155 (-),score=33.91 Mcav_TRINITY_GG_40726_c3_g1_i2:1-462(-)
Mcav_TRINITY_GG_14790_c0_g1_i1.p1	TPR_4	PF07721.18	0.00032	22.2	0.1	91	5.3	0.1	6.7	7	0	0	7	7	3	0	Mcav_TRINITY_GG_14790_c0_g1~~Mcav_TRINITY_GG_14790_c0_g1_i1.p1 ORF type:5prime_partial len:827 (+),score=147.64 Mcav_TRINITY_GG_14790_c0_g1_i1:2-2482(+)
Mcav_TRINITY_GG_25528_c1_g1_i2.p1	TPR_7	PF13176.10	0.15	13.5	0.4	91	4.8	0	4.1	3	0	0	3	3	2	0	Mcav_TRINITY_GG_25528_c1_g1~~Mcav_TRINITY_GG_25528_c1_g1_i2.p1 ORF type:complete len:742 (-),score=98.07 Mcav_TRINITY_GG_25528_c1_g1_i2:211-2436(-)
Mcav_TRINITY_GG_59578_c3_g1_i1.p1	Vta1_C	PF18097.5	5.6e-05	23.9	17.3	91	4	0.1	9.6	10	0	0	10	10	10	0	Mcav_TRINITY_GG_59578_c3_g1~~Mcav_TRINITY_GG_59578_c3_g1_i1.p1 ORF type:3prime_partial len:604 (+),score=103.28 Mcav_TRINITY_GG_59578_c3_g1_i1:64-1872(+)
Mcav_TRINITY_GG_14790_c0_g1_i1.p1	DUF2977	PF11192.12	0.043	15.2	0	90	4.5	0	4.9	5	0	0	5	5	5	0	Mcav_TRINITY_GG_14790_c0_g1~~Mcav_TRINITY_GG_14790_c0_g1_i1.p1 ORF type:5prime_partial len:827 (+),score=147.64 Mcav_TRINITY_GG_14790_c0_g1_i1:2-2482(+)
Mcav_TRINITY_GG_12278_c1_g1_i1.p1	DZR	PF12773.11	6.1	8.3	8.6	90	4.5	8.6	2.3	1	1	0	1	1	1	0	Mcav_TRINITY_GG_12278_c1_g1~~Mcav_TRINITY_GG_12278_c1_g1_i1.p1 ORF type:complete len:253 (-),score=85.64 Mcav_TRINITY_GG_12278_c1_g1_i1:291-1025(-)
Mcav_TRINITY_GG_7171_c36_g1_i1.p1	gp32	PF08804.14	1.9	9.7	3	90	4.2	0	3.4	4	0	0	4	4	4	0	Mcav_TRINITY_GG_7171_c36_g1~~Mcav_TRINITY_GG_7171_c36_g1_i1.p1 ORF type:internal len:547 (-),score=42.76 Mcav_TRINITY_GG_7171_c36_g1_i1:1-1638(-)
Mcav_TRINITY_GG_13576_c0_g1_i1.p1	PglL_A	PF15864.9	0.08	13.9	5.5	90	4.2	0	4.8	6	0	0	6	6	6	0	Mcav_TRINITY_GG_13576_c0_g1~~Mcav_TRINITY_GG_13576_c0_g1_i1.p1 ORF type:internal len:114 (+),score=8.29 Mcav_TRINITY_GG_13576_c0_g1_i1:3-341(+)
Mcav_TRINITY_GG_6951_c1_g2_i1.p1	Pox_TAP	PF03355.18	3.4	8.4	5.5	90	3.8	0.2	3.3	2	1	1	3	3	3	0	Mcav_TRINITY_GG_6951_c1_g2~~Mcav_TRINITY_GG_6951_c1_g2_i1.p1 ORF type:complete len:1637 (+),score=227.39 Mcav_TRINITY_GG_6951_c1_g2_i1:52-4962(+)
Mcav_TRINITY_GG_36619_c39_g1_i3.p1	TPR_14	PF13428.10	0.39	12.8	0	90	5.5	0	4	3	0	0	3	3	1	0	Mcav_TRINITY_GG_36619_c39_g1~~Mcav_TRINITY_GG_36619_c39_g1_i3.p1 ORF type:complete len:1352 (+),score=276.81 Mcav_TRINITY_GG_36619_c39_g1_i3:255-4310(+)
Mcav_TRINITY_GG_59630_c2_g1_i1.p1	TPR_2	PF07719.21	0.086	14.2	22.1	90	4.8	0.8	10	11	0	0	11	11	6	0	Mcav_TRINITY_GG_59630_c2_g1~~Mcav_TRINITY_GG_59630_c2_g1_i1.p1 ORF type:complete len:1480 (+),score=343.93 Mcav_TRINITY_GG_59630_c2_g1_i1:566-5005(+)
Mcav_TRINITY_GG_59578_c3_g1_i1.p1	TPR_6	PF13174.10	1.8e-09	38.7	9.7	90	5.2	0	11.6	11	1	1	12	12	7	0	Mcav_TRINITY_GG_59578_c3_g1~~Mcav_TRINITY_GG_59578_c3_g1_i1.p1 ORF type:3prime_partial len:604 (+),score=103.28 Mcav_TRINITY_GG_59578_c3_g1_i1:64-1872(+)
Mcav_TRINITY_GG_11073_c1_g1_i1.p1	TPR_7	PF13176.10	0.64	11.5	5.2	90	4.8	0.3	5.1	4	0	0	4	4	2	0	Mcav_TRINITY_GG_11073_c1_g1~~Mcav_TRINITY_GG_11073_c1_g1_i1.p1 ORF type:5prime_partial len:500 (+),score=79.88 Mcav_TRINITY_GG_11073_c1_g1_i1:1-1500(+)
Mcav_TRINITY_GG_48396_c6_g1_i1.p1	TPR_9	PF13371.10	0.044	14.9	0.3	90	4.3	0	4.4	4	0	0	4	4	2	0	Mcav_TRINITY_GG_48396_c6_g1~~Mcav_TRINITY_GG_48396_c6_g1_i1.p1 ORF type:complete len:669 (-),score=150.16 Mcav_TRINITY_GG_48396_c6_g1_i1:947-2953(-)
Mcav_TRINITY_GG_48304_c23_g1_i1.p1	VanA_C	PF19112.4	0.0017	19.8	0.7	90	4.4	0	4.8	5	0	0	5	5	5	0	Mcav_TRINITY_GG_48304_c23_g1~~Mcav_TRINITY_GG_48304_c23_g1_i1.p1 ORF type:internal len:494 (-),score=114.19 Mcav_TRINITY_GG_48304_c23_g1_i1:3-1481(-)
Mcav_TRINITY_GG_27091_c4_g1_i1.p1	Vta1_C	PF18097.5	1.1	10.2	2.6	90	4	0.1	3.4	3	0	0	3	3	3	0	Mcav_TRINITY_GG_27091_c4_g1~~Mcav_TRINITY_GG_27091_c4_g1_i1.p1 ORF type:internal len:229 (+),score=30.11 Mcav_TRINITY_GG_27091_c4_g1_i1:2-685(+)
Mcav_TRINITY_GG_53195_c28_g1_i10.p1	Vta1_C	PF18097.5	1.2	10	15.8	90	4	0.1	6.5	7	0	0	7	7	6	0	Mcav_TRINITY_GG_53195_c28_g1~~Mcav_TRINITY_GG_53195_c28_g1_i10.p1 ORF type:5prime_partial len:895 (-),score=162.60 Mcav_TRINITY_GG_53195_c28_g1_i10:5727-8411(-)
Mcav_TRINITY_GG_55858_c41_g1_i2.p1	WD40	PF00400.36	1.1	11.2	3.5	90	5.1	0.1	3.7	3	1	0	4	4	2	0	Mcav_TRINITY_GG_55858_c41_g1~~Mcav_TRINITY_GG_55858_c41_g1_i2.p1 ORF type:5prime_partial len:212 (+),score=24.33 Mcav_TRINITY_GG_55858_c41_g1_i2:2-637(+)
Mcav_TRINITY_GG_20620_c0_g1_i1.p1	zf-C2HE	PF16278.9	5.1	8.8	4.9	90	4.8	0.1	2.9	1	1	1	2	2	2	0	Mcav_TRINITY_GG_20620_c0_g1~~Mcav_TRINITY_GG_20620_c0_g1_i1.p1 ORF type:complete len:435 (-),score=36.98 Mcav_TRINITY_GG_20620_c0_g1_i1:406-1710(-)
Mcav_TRINITY_GG_48159_c1_g1_i3.p1	zf-C2HE	PF16278.9	8.9	8	7.8	90	4.8	0.2	3.6	3	0	0	3	3	3	0	Mcav_TRINITY_GG_48159_c1_g1~~Mcav_TRINITY_GG_48159_c1_g1_i3.p1 ORF type:complete len:300 (-),score=39.87 Mcav_TRINITY_GG_48159_c1_g1_i3:29-928(-)
Mcav_TRINITY_GG_23508_c1_g1_i1.p1	Astro_p19	PF19414.3	0.028	15.1	0.4	89	3.7	0	4.6	4	2	0	4	4	4	0	Mcav_TRINITY_GG_23508_c1_g1~~Mcav_TRINITY_GG_23508_c1_g1_i1.p1 ORF type:complete len:313 (-),score=9.62 Mcav_TRINITY_GG_23508_c1_g1_i1:165-1103(-)
Mcav_TRINITY_GG_61970_c4_g1_i2.p1	BTAD	PF03704.21	0.15	13.6	18	89	4.6	0.2	5.8	1	1	2	4	4	4	0	Mcav_TRINITY_GG_61970_c4_g1~~Mcav_TRINITY_GG_61970_c4_g1_i2.p1 ORF type:internal len:280 (-),score=73.74 Mcav_TRINITY_GG_61970_c4_g1_i2:1-837(-)
Mcav_TRINITY_GG_22984_c73_g1_i1.p1	C2-set	PF05790.19	0.004	18.5	0	89	4.6	0	4.7	4	1	1	5	5	4	0	Mcav_TRINITY_GG_22984_c73_g1~~Mcav_TRINITY_GG_22984_c73_g1_i1.p1 ORF type:internal len:510 (-),score=84.71 Mcav_TRINITY_GG_22984_c73_g1_i1:1-1527(-)
Mcav_TRINITY_GG_23118_c0_g1_i1.p1	DMPK_coil	PF08826.14	3	9.2	7.2	89	4.5	6.3	3	1	1	1	2	2	2	0	Mcav_TRINITY_GG_23118_c0_g1~~Mcav_TRINITY_GG_23118_c0_g1_i1.p1 ORF type:5prime_partial len:265 (+),score=38.56 Mcav_TRINITY_GG_23118_c0_g1_i1:1-795(+)
Mcav_TRINITY_GG_41023_c178_g1_i1.p1	DUF1128	PF06569.15	8	7.8	5.3	89	4.5	0.2	3.4	3	0	0	3	3	3	0	Mcav_TRINITY_GG_41023_c178_g1~~Mcav_TRINITY_GG_41023_c178_g1_i1.p1 ORF type:3prime_partial len:440 (+),score=110.22 Mcav_TRINITY_GG_41023_c178_g1_i1:96-1412(+)
Mcav_TRINITY_GG_59540_c62_g1_i3.p1	DUF2853	PF11015.12	0.12	14.2	1	89	5	0.1	3	1	1	2	3	3	3	0	Mcav_TRINITY_GG_59540_c62_g1~~Mcav_TRINITY_GG_59540_c62_g1_i3.p1 ORF type:internal len:117 (-),score=14.76 Mcav_TRINITY_GG_59540_c62_g1_i3:2-349(-)
Mcav_TRINITY_GG_34631_c7_g1_i1.p1	DUF4120	PF13496.10	5.9	8.4	6	89	4.6	0.3	3.6	2	1	1	3	3	3	0	Mcav_TRINITY_GG_34631_c7_g1~~Mcav_TRINITY_GG_34631_c7_g1_i1.p1 ORF type:5prime_partial len:483 (-),score=39.73 Mcav_TRINITY_GG_34631_c7_g1_i1:1659-3107(-)
Mcav_TRINITY_GG_44491_c0_g2_i2.p1	fn3	PF00041.25	0.03	15.8	0.2	89	4.7	0	4.1	4	0	0	4	4	4	0	Mcav_TRINITY_GG_44491_c0_g2~~Mcav_TRINITY_GG_44491_c0_g2_i2.p1 ORF type:5prime_partial len:372 (+),score=40.33 Mcav_TRINITY_GG_44491_c0_g2_i2:1-1116(+)
Mcav_TRINITY_GG_53914_c10_g1_i1.p2	LRR_4	PF12799.11	4.7	8.8	12.7	89	4.8	0.1	5	3	2	2	5	5	3	0	Mcav_TRINITY_GG_53914_c10_g1~~Mcav_TRINITY_GG_53914_c10_g1_i1.p2 ORF type:5prime_partial len:253 (+),score=29.46 Mcav_TRINITY_GG_53914_c10_g1_i1:1-759(+)
Mcav_TRINITY_GG_53914_c10_g1_i4.p2	LRR_4	PF12799.11	4.7	8.8	12.7	89	4.8	0.1	5	3	2	2	5	5	3	0	Mcav_TRINITY_GG_53914_c10_g1~~Mcav_TRINITY_GG_53914_c10_g1_i4.p2 ORF type:5prime_partial len:253 (+),score=29.46 Mcav_TRINITY_GG_53914_c10_g1_i4:1-759(+)
Mcav_TRINITY_GG_902_c0_g1_i1.p1	NUMOD1	PF07453.17	0.14	13.7	0.9	89	4.7	0	3.8	5	0	0	5	5	5	0	Mcav_TRINITY_GG_902_c0_g1~~Mcav_TRINITY_GG_902_c0_g1_i1.p1 ORF type:5prime_partial len:155 (+),score=16.57 Mcav_TRINITY_GG_902_c0_g1_i1:3-467(+)
Mcav_TRINITY_GG_18667_c4_g1_i2.p1	PcF	PF09461.14	0.037	15.6	3.6	89	4.8	0.1	3.9	3	0	0	3	3	3	0	Mcav_TRINITY_GG_18667_c4_g1~~Mcav_TRINITY_GG_18667_c4_g1_i2.p1 ORF type:3prime_partial len:637 (+),score=111.03 Mcav_TRINITY_GG_18667_c4_g1_i2:630-2537(+)
Mcav_TRINITY_GG_33335_c5_g1_i2.p1	Proteasome_A_N	PF10584.13	0.19	12.6	0	89	4.1	0	3.7	3	0	0	3	3	3	0	Mcav_TRINITY_GG_33335_c5_g1~~Mcav_TRINITY_GG_33335_c5_g1_i2.p1 ORF type:complete len:274 (-),score=44.14 Mcav_TRINITY_GG_33335_c5_g1_i2:2888-3709(-)
Mcav_TRINITY_GG_2234_c0_g1_i1.p1	T2SSB	PF16537.9	2.2	9.2	2.9	89	4.1	0	3.7	3	0	0	3	3	3	0	Mcav_TRINITY_GG_2234_c0_g1~~Mcav_TRINITY_GG_2234_c0_g1_i1.p1 ORF type:5prime_partial len:1282 (+),score=183.31 Mcav_TRINITY_GG_2234_c0_g1_i1:1-3846(+)
Mcav_TRINITY_GG_40726_c3_g1_i1.p1	Yippee-Mis18	PF03226.18	0.32	12.4	0.3	89	4.5	0	2.9	3	0	0	3	3	3	0	Mcav_TRINITY_GG_40726_c3_g1~~Mcav_TRINITY_GG_40726_c3_g1_i1.p1 ORF type:internal len:124 (-),score=32.37 Mcav_TRINITY_GG_40726_c3_g1_i1:3-371(-)
Mcav_TRINITY_GG_55103_c0_g1_i1.p1	FSAP_sig_propep	PF03032.19	0.091	14	0.1	88	4.5	0	3.3	3	0	0	3	3	3	0	Mcav_TRINITY_GG_55103_c0_g1~~Mcav_TRINITY_GG_55103_c0_g1_i1.p1 ORF type:internal len:146 (+),score=35.94 Mcav_TRINITY_GG_55103_c0_g1_i1:3-437(+)
Mcav_TRINITY_GG_39387_c14_g1_i1.p1	HiaBD2	PF15403.10	7.8	8.2	13.6	88	4.8	0.1	3.3	1	1	1	3	3	3	0	Mcav_TRINITY_GG_39387_c14_g1~~Mcav_TRINITY_GG_39387_c14_g1_i1.p1 ORF type:5prime_partial len:117 (+),score=24.23 Mcav_TRINITY_GG_39387_c14_g1_i1:1-351(+)
Mcav_TRINITY_GG_945_c7_g1_i1.p1	Hira	PF07569.15	2.1	9.2	3.4	88	3.9	0	3.7	2	1	1	4	4	4	0	Mcav_TRINITY_GG_945_c7_g1~~Mcav_TRINITY_GG_945_c7_g1_i1.p1 ORF type:complete len:1012 (+),score=160.77 Mcav_TRINITY_GG_945_c7_g1_i1:1395-4430(+)
Mcav_TRINITY_GG_33823_c4_g2_i1.p1	HTH_18	PF12833.11	0.84	11.2	4.2	88	4.7	0.1	4.1	4	1	0	4	4	4	0	Mcav_TRINITY_GG_33823_c4_g2~~Mcav_TRINITY_GG_33823_c4_g2_i1.p1 ORF type:complete len:381 (+),score=42.62 Mcav_TRINITY_GG_33823_c4_g2_i1:615-1757(+)
Mcav_TRINITY_GG_39387_c14_g1_i1.p1	Neuropep_like	PF15161.10	1	10.3	2.1	88	4.1	0.1	3.3	2	2	1	3	3	3	0	Mcav_TRINITY_GG_39387_c14_g1~~Mcav_TRINITY_GG_39387_c14_g1_i1.p1 ORF type:5prime_partial len:117 (+),score=24.23 Mcav_TRINITY_GG_39387_c14_g1_i1:1-351(+)
Mcav_TRINITY_GG_7926_c2_g1_i1.p1	PspA_IM30	PF04012.16	2.2	9	15	88	3.8	0.8	2.9	2	1	1	3	3	3	0	Mcav_TRINITY_GG_7926_c2_g1~~Mcav_TRINITY_GG_7926_c2_g1_i1.p1 ORF type:complete len:203 (+),score=30.36 Mcav_TRINITY_GG_7926_c2_g1_i1:143-751(+)
Mcav_TRINITY_GG_41431_c1_g1_i1.p1	Rap-GAP_dimer	PF21022.1	0.16	13.6	0.1	88	4.7	0	3.9	4	0	0	4	4	4	0	Mcav_TRINITY_GG_41431_c1_g1~~Mcav_TRINITY_GG_41431_c1_g1_i1.p1 ORF type:complete len:1059 (-),score=154.66 Mcav_TRINITY_GG_41431_c1_g1_i1:1195-4371(-)
Mcav_TRINITY_GG_54480_c76_g2_i1.p1	Ribosomal_S26e	PF01283.23	4	9.1	8.9	88	4.8	0.1	3.9	2	1	1	3	3	3	0	Mcav_TRINITY_GG_54480_c76_g2~~Mcav_TRINITY_GG_54480_c76_g2_i1.p1 ORF type:complete len:324 (-),score=53.07 Mcav_TRINITY_GG_54480_c76_g2_i1:116-1087(-)
Mcav_TRINITY_GG_8305_c1_g1_i5.p1	Sigma70_r1_2	PF00140.24	5.3	8.3	5.1	88	4.4	0.1	3.5	3	0	0	3	3	3	0	Mcav_TRINITY_GG_8305_c1_g1~~Mcav_TRINITY_GG_8305_c1_g1_i5.p1 ORF type:internal len:217 (+),score=65.12 Mcav_TRINITY_GG_8305_c1_g1_i5:1-648(+)
Mcav_TRINITY_GG_15117_c47_g1_i1.p1	TPR_16	PF13432.10	0.029	16.1	7.6	88	5	0	5.6	5	1	0	5	5	4	0	Mcav_TRINITY_GG_15117_c47_g1~~Mcav_TRINITY_GG_15117_c47_g1_i1.p1 ORF type:3prime_partial len:670 (+),score=82.95 Mcav_TRINITY_GG_15117_c47_g1_i1:255-2009(+)
Mcav_TRINITY_GG_11350_c68_g1_i1.p1	UPF0515	PF15135.10	0.0065	17.1	0	88	3.6	0	3.9	4	0	0	4	4	4	0	Mcav_TRINITY_GG_11350_c68_g1~~Mcav_TRINITY_GG_11350_c68_g1_i1.p1 ORF type:internal len:602 (+),score=77.48 Mcav_TRINITY_GG_11350_c68_g1_i1:2-1804(+)
Mcav_TRINITY_GG_37558_c0_g1_i2.p1	Wheel	PF18972.4	0.0074	17.8	0	88	4.7	0	3.7	1	1	3	4	4	4	0	Mcav_TRINITY_GG_37558_c0_g1~~Mcav_TRINITY_GG_37558_c0_g1_i2.p1 ORF type:3prime_partial len:160 (-),score=49.44 Mcav_TRINITY_GG_37558_c0_g1_i2:1-429(-)
Mcav_TRINITY_GG_8251_c0_g1_i1.p2	zf-C2H2_3rep	PF18868.5	0.49	12.3	10.4	88	5	10	3	1	1	0	1	1	1	0	Mcav_TRINITY_GG_8251_c0_g1~~Mcav_TRINITY_GG_8251_c0_g1_i1.p2 ORF type:complete len:239 (-),score=9.56 Mcav_TRINITY_GG_8251_c0_g1_i1:552-1268(-)
Mcav_TRINITY_GG_15130_c0_g1_i3.p1	AAA_lid_12	PF21396.1	1.1	10.4	6.8	87	4.4	0	5.8	9	0	0	9	9	9	0	Mcav_TRINITY_GG_15130_c0_g1~~Mcav_TRINITY_GG_15130_c0_g1_i3.p1 ORF type:5prime_partial len:947 (-),score=159.76 Mcav_TRINITY_GG_15130_c0_g1_i3:140-2980(-)
Mcav_TRINITY_GG_42710_c7_g3_i1.p1	Arfaptin	PF06456.17	0.041	14.7	0.2	87	3.8	0	4.4	5	0	0	5	5	5	0	Mcav_TRINITY_GG_42710_c7_g3~~Mcav_TRINITY_GG_42710_c7_g3_i1.p1 ORF type:3prime_partial len:273 (-),score=67.25 Mcav_TRINITY_GG_42710_c7_g3_i1:2-751(-)
Mcav_TRINITY_GG_10329_c1_g1_i1.p1	CODH_A_N	PF18537.5	0.093	14	0	87	4.4	0	3.4	1	1	3	4	4	4	0	Mcav_TRINITY_GG_10329_c1_g1~~Mcav_TRINITY_GG_10329_c1_g1_i1.p1 ORF type:internal len:178 (+),score=32.76 Mcav_TRINITY_GG_10329_c1_g1_i1:2-532(+)
Mcav_TRINITY_GG_24925_c1_g1_i1.p1	Cut12	PF11500.12	1.1	10.5	4.5	87	4.3	4.5	2.7	1	1	0	1	1	1	0	Mcav_TRINITY_GG_24925_c1_g1~~Mcav_TRINITY_GG_24925_c1_g1_i1.p1 ORF type:internal len:101 (+),score=18.17 Mcav_TRINITY_GG_24925_c1_g1_i1:1-300(+)
Mcav_TRINITY_GG_54530_c0_g1_i1.p1	DUF5810	PF19126.4	0.9	10.9	4.3	87	4.6	0.1	3.3	3	0	0	3	3	3	0	Mcav_TRINITY_GG_54530_c0_g1~~Mcav_TRINITY_GG_54530_c0_g1_i1.p1 ORF type:5prime_partial len:113 (+),score=4.46 Mcav_TRINITY_GG_54530_c0_g1_i1:1-339(+)
Mcav_TRINITY_GG_12688_c4_g2_i1.p1	Fis1_TPR_C	PF14853.10	0.82	11.1	2.4	87	4.6	0.1	3.2	2	1	1	3	3	3	0	Mcav_TRINITY_GG_12688_c4_g2~~Mcav_TRINITY_GG_12688_c4_g2_i1.p1 ORF type:3prime_partial len:213 (-),score=29.17 Mcav_TRINITY_GG_12688_c4_g2_i1:1-636(-)
Mcav_TRINITY_GG_7250_c0_g1_i1.p1	Hpf1_C	PF20646.1	0.01	16.7	2.1	87	4.1	0	4.4	6	0	0	6	6	6	0	Mcav_TRINITY_GG_7250_c0_g1~~Mcav_TRINITY_GG_7250_c0_g1_i1.p1 ORF type:internal len:177 (+),score=36.62 Mcav_TRINITY_GG_7250_c0_g1_i1:3-530(+)
Mcav_TRINITY_GG_7501_c29_g3_i1.p1	MIT	PF04212.22	0.071	14.4	0.2	87	4.5	0	4	3	0	0	3	3	3	0	Mcav_TRINITY_GG_7501_c29_g3~~Mcav_TRINITY_GG_7501_c29_g3_i1.p1 ORF type:3prime_partial len:422 (+),score=83.46 Mcav_TRINITY_GG_7501_c29_g3_i1:1381-2643(+)
Mcav_TRINITY_GG_3173_c0_g1_i1.p1	PI4KB-PIK1_PIK	PF21245.1	9.8	7.6	4.6	87	4.6	0.2	3	1	1	2	3	3	3	0	Mcav_TRINITY_GG_3173_c0_g1~~Mcav_TRINITY_GG_3173_c0_g1_i1.p1 ORF type:internal len:149 (-),score=9.91 Mcav_TRINITY_GG_3173_c0_g1_i1:1-444(-)
Mcav_TRINITY_GG_38019_c0_g1_i1.p1	Rop-like	PF05082.17	0.017	16.2	0.2	87	4.3	0	3.2	3	0	0	3	3	3	0	Mcav_TRINITY_GG_38019_c0_g1~~Mcav_TRINITY_GG_38019_c0_g1_i1.p1 ORF type:internal len:142 (+),score=37.17 Mcav_TRINITY_GG_38019_c0_g1_i1:1-423(+)
Mcav_TRINITY_GG_52194_c10_g1_i1.p3	Sel1	PF08238.16	0.051	15.4	0	87	5.2	0	3.7	4	0	0	4	4	3	0	Mcav_TRINITY_GG_52194_c10_g1~~Mcav_TRINITY_GG_52194_c10_g1_i1.p3 ORF type:5prime_partial len:119 (-),score=24.51 Mcav_TRINITY_GG_52194_c10_g1_i1:2509-2865(-)
Mcav_TRINITY_GG_52194_c10_g1_i2.p2	Sel1	PF08238.16	0.051	15.4	0	87	5.2	0	3.7	4	0	0	4	4	3	0	Mcav_TRINITY_GG_52194_c10_g1~~Mcav_TRINITY_GG_52194_c10_g1_i2.p2 ORF type:5prime_partial len:119 (-),score=24.51 Mcav_TRINITY_GG_52194_c10_g1_i2:2057-2413(-)
Mcav_TRINITY_GG_39134_c1_g1_i6.p1	T7SS_signal	PF21725.1	1.4	10	2.1	87	4.1	0	4	6	0	0	6	6	6	0	Mcav_TRINITY_GG_39134_c1_g1~~Mcav_TRINITY_GG_39134_c1_g1_i6.p1 ORF type:3prime_partial len:469 (-),score=52.06 Mcav_TRINITY_GG_39134_c1_g1_i6:2-1345(-)
Mcav_TRINITY_GG_57640_c0_g1_i1.p1	TPR_14	PF13428.10	0.0061	18.4	0.2	87	5.5	0	4.5	3	1	1	4	4	3	0	Mcav_TRINITY_GG_57640_c0_g1~~Mcav_TRINITY_GG_57640_c0_g1_i1.p1 ORF type:5prime_partial len:677 (+),score=121.94 Mcav_TRINITY_GG_57640_c0_g1_i1:1-2031(+)
Mcav_TRINITY_GG_57640_c0_g1_i13.p1	TPR_14	PF13428.10	0.0061	18.4	0.2	87	5.5	0	4.5	3	1	1	4	4	3	0	Mcav_TRINITY_GG_57640_c0_g1~~Mcav_TRINITY_GG_57640_c0_g1_i13.p1 ORF type:5prime_partial len:677 (+),score=121.94 Mcav_TRINITY_GG_57640_c0_g1_i13:1-2031(+)
Mcav_TRINITY_GG_39134_c1_g1_i1.p1	TPR_4	PF07721.18	0.026	16.3	0	87	5.4	0	4.9	6	0	0	6	6	2	0	Mcav_TRINITY_GG_39134_c1_g1~~Mcav_TRINITY_GG_39134_c1_g1_i1.p1 ORF type:internal len:274 (-),score=29.90 Mcav_TRINITY_GG_39134_c1_g1_i1:3-821(-)
Mcav_TRINITY_GG_54818_c4_g1_i2.p1	WD40	PF00400.36	1.2	11	7.5	87	5.2	0	5.7	6	1	0	6	6	3	0	Mcav_TRINITY_GG_54818_c4_g1~~Mcav_TRINITY_GG_54818_c4_g1_i2.p1 ORF type:complete len:654 (-),score=62.03 Mcav_TRINITY_GG_54818_c4_g1_i2:142-1938(-)
Mcav_TRINITY_GG_6354_c30_g3_i8.p1	AgrD	PF05931.15	0.79	11	3.2	86	4.5	0	3.4	3	0	0	3	3	3	0	Mcav_TRINITY_GG_6354_c30_g3~~Mcav_TRINITY_GG_6354_c30_g3_i8.p1 ORF type:internal len:387 (+),score=113.60 Mcav_TRINITY_GG_6354_c30_g3_i8:1-1158(+)
Mcav_TRINITY_GG_6524_c20_g1_i2.p1	ANAPC5	PF12862.11	0.08	14.2	0.4	86	4.5	0	3.8	3	2	2	5	5	4	0	Mcav_TRINITY_GG_6524_c20_g1~~Mcav_TRINITY_GG_6524_c20_g1_i2.p1 ORF type:internal len:326 (+),score=49.22 Mcav_TRINITY_GG_6524_c20_g1_i2:2-976(+)
Mcav_TRINITY_GG_31548_c0_g1_i2.p1	DBD_Tnp_Mut	PF03108.19	0.048	14.5	0	86	4.1	0	4.2	4	0	0	4	4	4	0	Mcav_TRINITY_GG_31548_c0_g1~~Mcav_TRINITY_GG_31548_c0_g1_i2.p1 ORF type:internal len:369 (-),score=62.12 Mcav_TRINITY_GG_31548_c0_g1_i2:1-1104(-)
Mcav_TRINITY_GG_29921_c7_g2_i1.p1	DUF3113	PF11310.12	0.5	11.6	0.9	86	4.4	0	2.9	3	0	0	3	3	3	0	Mcav_TRINITY_GG_29921_c7_g2~~Mcav_TRINITY_GG_29921_c7_g2_i1.p1 ORF type:3prime_partial len:702 (-),score=163.95 Mcav_TRINITY_GG_29921_c7_g2_i1:3-2105(-)
Mcav_TRINITY_GG_35207_c1_g1_i1.p1	DUF4140	PF13600.10	8.1	8.2	7.7	86	4.9	7.7	2.1	1	1	0	1	1	1	0	Mcav_TRINITY_GG_35207_c1_g1~~Mcav_TRINITY_GG_35207_c1_g1_i1.p1 ORF type:complete len:139 (+),score=27.79 Mcav_TRINITY_GG_35207_c1_g1_i1:2544-2960(+)
Mcav_TRINITY_GG_50807_c9_g1_i1.p2	DUF4330	PF14221.10	5.8	8.2	5.4	86	4.4	3	2.8	2	0	0	2	2	2	0	Mcav_TRINITY_GG_50807_c9_g1~~Mcav_TRINITY_GG_50807_c9_g1_i1.p2 ORF type:complete len:713 (+),score=105.49 Mcav_TRINITY_GG_50807_c9_g1_i1:63-2201(+)
Mcav_TRINITY_GG_50807_c9_g1_i2.p2	DUF4330	PF14221.10	5.8	8.2	5.4	86	4.4	3	2.8	2	0	0	2	2	2	0	Mcav_TRINITY_GG_50807_c9_g1~~Mcav_TRINITY_GG_50807_c9_g1_i2.p2 ORF type:complete len:713 (+),score=105.49 Mcav_TRINITY_GG_50807_c9_g1_i2:1569-3707(+)
Mcav_TRINITY_GG_49157_c0_g1_i2.p1	DUF5798	PF19111.4	4.5	8.8	19.2	86	4.6	4.4	3.9	3	1	1	4	4	4	0	Mcav_TRINITY_GG_49157_c0_g1~~Mcav_TRINITY_GG_49157_c0_g1_i2.p1 ORF type:complete len:264 (-),score=70.99 Mcav_TRINITY_GG_49157_c0_g1_i2:1188-1958(-)
Mcav_TRINITY_GG_27021_c2_g1_i1.p1	DUF5840	PF19158.4	0.056	15	0.2	86	4.8	0	3.9	3	0	0	3	3	3	0	Mcav_TRINITY_GG_27021_c2_g1~~Mcav_TRINITY_GG_27021_c2_g1_i1.p1 ORF type:3prime_partial len:402 (+),score=87.72 Mcav_TRINITY_GG_27021_c2_g1_i1:117-1319(+)
Mcav_TRINITY_GG_36332_c4_g1_i3.p1	DUF6181	PF19679.3	5.6e-05	24.4	1.7	86	4.3	0	6.6	5	1	1	7	7	7	0	Mcav_TRINITY_GG_36332_c4_g1~~Mcav_TRINITY_GG_36332_c4_g1_i3.p1 ORF type:5prime_partial len:798 (+),score=122.11 Mcav_TRINITY_GG_36332_c4_g1_i3:3-2396(+)
Mcav_TRINITY_GG_55103_c0_g1_i1.p1	GET4	PF04190.17	0.19	12.7	0.7	86	4	0	2.9	1	1	2	3	3	3	0	Mcav_TRINITY_GG_55103_c0_g1~~Mcav_TRINITY_GG_55103_c0_g1_i1.p1 ORF type:internal len:146 (+),score=35.94 Mcav_TRINITY_GG_55103_c0_g1_i1:3-437(+)
Mcav_TRINITY_GG_46159_c0_g1_i1.p1	HnRNPA1_LC	PF11627.12	2.3	9.8	14.3	86	4.8	3.3	3.9	2	2	0	2	2	2	0	Mcav_TRINITY_GG_46159_c0_g1~~Mcav_TRINITY_GG_46159_c0_g1_i1.p1 ORF type:internal len:100 (+),score=29.63 Mcav_TRINITY_GG_46159_c0_g1_i1:1-297(+)
Mcav_TRINITY_GG_22664_c3_g1_i1.p1	MOV-10_Ig-like	PF21633.1	0.12	13.7	0.1	86	4.5	0.1	4	4	1	0	4	4	4	0	Mcav_TRINITY_GG_22664_c3_g1~~Mcav_TRINITY_GG_22664_c3_g1_i1.p1 ORF type:5prime_partial len:1855 (-),score=220.66 Mcav_TRINITY_GG_22664_c3_g1_i1:263-5827(-)
Mcav_TRINITY_GG_40454_c31_g2_i3.p1	NRBF2_MIT	PF17169.8	0.21	13.1	1.7	86	4.7	0	4.1	4	0	0	4	4	4	0	Mcav_TRINITY_GG_40454_c31_g2~~Mcav_TRINITY_GG_40454_c31_g2_i3.p1 ORF type:5prime_partial len:781 (+),score=107.43 Mcav_TRINITY_GG_40454_c31_g2_i3:2-2344(+)
Mcav_TRINITY_GG_59540_c62_g1_i3.p1	Peptidase_S24	PF00717.27	0.49	11.3	1.4	86	4.1	0	3.2	1	1	3	4	4	4	0	Mcav_TRINITY_GG_59540_c62_g1~~Mcav_TRINITY_GG_59540_c62_g1_i3.p1 ORF type:internal len:117 (-),score=14.76 Mcav_TRINITY_GG_59540_c62_g1_i3:2-349(-)
Mcav_TRINITY_GG_61522_c9_g1_i1.p1	PQQ_3	PF13570.10	0.99	11.2	3.3	86	5.1	0.1	4.7	5	1	0	5	5	3	0	Mcav_TRINITY_GG_61522_c9_g1~~Mcav_TRINITY_GG_61522_c9_g1_i1.p1 ORF type:5prime_partial len:2115 (-),score=340.94 Mcav_TRINITY_GG_61522_c9_g1_i1:1825-8169(-)
Mcav_TRINITY_GG_39590_c13_g1_i1.p1	RNA_helicase	PF00910.26	0.21	13.3	0.5	86	4.9	0	3.4	3	0	0	3	3	2	0	Mcav_TRINITY_GG_39590_c13_g1~~Mcav_TRINITY_GG_39590_c13_g1_i1.p1 ORF type:complete len:1087 (+),score=186.53 Mcav_TRINITY_GG_39590_c13_g1_i1:137-3262(+)
Mcav_TRINITY_GG_21288_c15_g1_i1.p1	Sep15_SelM	PF08806.15	0.45	11.8	1.5	86	4.5	0.1	3.7	4	0	0	4	4	4	0	Mcav_TRINITY_GG_21288_c15_g1~~Mcav_TRINITY_GG_21288_c15_g1_i1.p1 ORF type:5prime_partial len:899 (-),score=172.74 Mcav_TRINITY_GG_21288_c15_g1_i1:1883-4579(-)
Mcav_TRINITY_GG_44368_c2_g1_i1.p1	SPOB_a	PF14689.10	0.11	13.3	2.6	86	4	0.1	3.1	3	0	0	3	3	3	0	Mcav_TRINITY_GG_44368_c2_g1~~Mcav_TRINITY_GG_44368_c2_g1_i1.p1 ORF type:internal len:136 (+),score=32.40 Mcav_TRINITY_GG_44368_c2_g1_i1:3-407(+)
Mcav_TRINITY_GG_7639_c0_g1_i1.p1	SRP54_N	PF02881.23	8.5	7.9	5.8	86	4.7	0	3.8	4	0	0	4	4	4	0	Mcav_TRINITY_GG_7639_c0_g1~~Mcav_TRINITY_GG_7639_c0_g1_i1.p1 ORF type:3prime_partial len:846 (-),score=119.92 Mcav_TRINITY_GG_7639_c0_g1_i1:1-2535(-)
Mcav_TRINITY_GG_12998_c3_g1_i1.p1	TPR_6	PF13174.10	6.8e-05	24.4	21.2	86	5.3	0	11.1	11	0	0	11	11	6	0	Mcav_TRINITY_GG_12998_c3_g1~~Mcav_TRINITY_GG_12998_c3_g1_i1.p1 ORF type:complete len:1102 (+),score=241.35 Mcav_TRINITY_GG_12998_c3_g1_i1:321-3626(+)
Mcav_TRINITY_GG_30880_c8_g1_i1.p1	TPR_7	PF13176.10	0.042	15.2	0.1	86	4.9	0	5.1	4	0	0	4	4	2	0	Mcav_TRINITY_GG_30880_c8_g1~~Mcav_TRINITY_GG_30880_c8_g1_i1.p1 ORF type:complete len:1033 (-),score=131.85 Mcav_TRINITY_GG_30880_c8_g1_i1:292-3390(-)
Mcav_TRINITY_GG_58704_c3_g1_i3.p1	ARF7EP_C	PF14949.10	10	8.1	10.7	85	5.1	10.7	2.2	1	1	0	1	1	1	0	Mcav_TRINITY_GG_58704_c3_g1~~Mcav_TRINITY_GG_58704_c3_g1_i3.p1 ORF type:complete len:210 (-),score=41.42 Mcav_TRINITY_GG_58704_c3_g1_i3:606-1196(-)
Mcav_TRINITY_GG_46967_c4_g1_i4.p1	Crinkler	PF20147.3	0.38	12.8	6.4	85	5.2	0	4.5	5	1	0	5	5	5	0	Mcav_TRINITY_GG_46967_c4_g1~~Mcav_TRINITY_GG_46967_c4_g1_i4.p1 ORF type:3prime_partial len:685 (-),score=109.70 Mcav_TRINITY_GG_46967_c4_g1_i4:1-1971(-)
Mcav_TRINITY_GG_3848_c16_g1_i1.p1	DASH_Dam1	PF08653.14	1.5	9.9	2.3	85	4.3	0.4	3.2	2	0	0	2	2	2	0	Mcav_TRINITY_GG_3848_c16_g1~~Mcav_TRINITY_GG_3848_c16_g1_i1.p1 ORF type:complete len:1876 (-),score=391.46 Mcav_TRINITY_GG_3848_c16_g1_i1:1144-6771(-)
Mcav_TRINITY_GG_50772_c0_g1_i2.p1	DUF1381	PF07129.15	0.03	15.4	1.5	85	4.3	0	3.2	3	0	0	3	3	3	0	Mcav_TRINITY_GG_50772_c0_g1~~Mcav_TRINITY_GG_50772_c0_g1_i2.p1 ORF type:internal len:137 (-),score=29.30 Mcav_TRINITY_GG_50772_c0_g1_i2:1-408(-)
Mcav_TRINITY_GG_5634_c44_g1_i14.p1	DUF1955	PF09205.14	0.46	11.5	0	85	4.1	0	3.5	1	1	4	5	5	5	0	Mcav_TRINITY_GG_5634_c44_g1~~Mcav_TRINITY_GG_5634_c44_g1_i14.p1 ORF type:3prime_partial len:210 (+),score=42.19 Mcav_TRINITY_GG_5634_c44_g1_i14:102-728(+)
Mcav_TRINITY_GG_35598_c0_g1_i1.p1	DUF4810	PF16068.9	0.028	16.1	1.3	85	5	0	3	3	0	0	3	3	3	0	Mcav_TRINITY_GG_35598_c0_g1~~Mcav_TRINITY_GG_35598_c0_g1_i1.p1 ORF type:internal len:116 (-),score=27.43 Mcav_TRINITY_GG_35598_c0_g1_i1:3-347(-)
Mcav_TRINITY_GG_16670_c1_g1_i1.p1	Ge1_WD40	PF16529.9	1.4	9	4.6	85	3.2	0.9	3.6	1	1	2	3	3	3	0	Mcav_TRINITY_GG_16670_c1_g1~~Mcav_TRINITY_GG_16670_c1_g1_i1.p1 ORF type:3prime_partial len:330 (+),score=40.44 Mcav_TRINITY_GG_16670_c1_g1_i1:90-1076(+)
Mcav_TRINITY_GG_48304_c27_g1_i1.p1	HWE_HK	PF07536.18	1.9	10.5	6.5	85	5.2	0.1	6.7	5	0	0	5	5	5	0	Mcav_TRINITY_GG_48304_c27_g1~~Mcav_TRINITY_GG_48304_c27_g1_i1.p1 ORF type:3prime_partial len:6753 (+),score=1756.39 Mcav_TRINITY_GG_48304_c27_g1_i1:1479-20258(+)
Mcav_TRINITY_GG_28433_c15_g1_i1.p1	LRR_6	PF13516.10	2.5	9.5	22.2	85	4.8	0.1	7	6	0	0	6	6	6	0	Mcav_TRINITY_GG_28433_c15_g1~~Mcav_TRINITY_GG_28433_c15_g1_i1.p1 ORF type:complete len:359 (+),score=47.88 Mcav_TRINITY_GG_28433_c15_g1_i1:836-1912(+)
Mcav_TRINITY_GG_28433_c15_g1_i2.p2	LRR_6	PF13516.10	2.5	9.5	22.2	85	4.8	0.1	7	6	0	0	6	6	6	0	Mcav_TRINITY_GG_28433_c15_g1~~Mcav_TRINITY_GG_28433_c15_g1_i2.p2 ORF type:complete len:359 (+),score=47.88 Mcav_TRINITY_GG_28433_c15_g1_i2:836-1912(+)
Mcav_TRINITY_GG_50787_c3_g1_i2.p1	PQQ_3	PF13570.10	0.18	13.6	2.7	85	5.1	0	4.5	4	1	0	4	4	4	0	Mcav_TRINITY_GG_50787_c3_g1~~Mcav_TRINITY_GG_50787_c3_g1_i2.p1 ORF type:complete len:339 (+),score=53.89 Mcav_TRINITY_GG_50787_c3_g1_i2:286-1302(+)
Mcav_TRINITY_GG_44195_c18_g1_i1.p1	RasGEF_N_2	PF14663.10	0.92	11.1	6.2	85	4.8	0	5.7	5	1	1	6	6	6	0	Mcav_TRINITY_GG_44195_c18_g1~~Mcav_TRINITY_GG_44195_c18_g1_i1.p1 ORF type:5prime_partial len:1651 (-),score=323.22 Mcav_TRINITY_GG_44195_c18_g1_i1:3949-8901(-)
Mcav_TRINITY_GG_46588_c3_g1_i2.p2	Utp11	PF03998.17	1.4	10	5.6	85	4.2	0	3	3	0	0	3	3	3	0	Mcav_TRINITY_GG_46588_c3_g1~~Mcav_TRINITY_GG_46588_c3_g1_i2.p2 ORF type:internal len:103 (-),score=23.04 Mcav_TRINITY_GG_46588_c3_g1_i2:1-306(-)
Mcav_TRINITY_GG_38193_c0_g1_i1.p1	Zap1_zf1	PF21816.1	0.21	12.6	5.6	85	4.2	0	5.2	6	0	0	6	6	6	0	Mcav_TRINITY_GG_38193_c0_g1~~Mcav_TRINITY_GG_38193_c0_g1_i1.p1 ORF type:complete len:252 (-),score=13.21 Mcav_TRINITY_GG_38193_c0_g1_i1:2438-3193(-)
Mcav_TRINITY_GG_55084_c0_g1_i1.p1	AIM3	PF17096.9	1.2	11.3	2	84	5.4	0.1	2.8	1	1	2	3	3	3	0	Mcav_TRINITY_GG_55084_c0_g1~~Mcav_TRINITY_GG_55084_c0_g1_i1.p1 ORF type:internal len:165 (-),score=41.64 Mcav_TRINITY_GG_55084_c0_g1_i1:3-494(-)
Mcav_TRINITY_GG_8498_c2_g1_i1.p1	cEGF	PF12662.11	2.2	9.4	23.2	84	4.4	0.3	6.9	7	0	0	7	7	6	0	Mcav_TRINITY_GG_8498_c2_g1~~Mcav_TRINITY_GG_8498_c2_g1_i1.p1 ORF type:complete len:191 (+),score=20.05 Mcav_TRINITY_GG_8498_c2_g1_i1:288-860(+)
Mcav_TRINITY_GG_20077_c18_g1_i1.p2	DHH_CID	PF21763.1	0.36	12.5	2.3	84	4.9	0.1	3.3	1	1	3	4	4	4	0	Mcav_TRINITY_GG_20077_c18_g1~~Mcav_TRINITY_GG_20077_c18_g1_i1.p2 ORF type:internal len:122 (+),score=12.42 Mcav_TRINITY_GG_20077_c18_g1_i1:2-364(+)
Mcav_TRINITY_GG_54577_c20_g1_i1.p1	DUF4746	PF15928.9	8.4	7	6	84	3.7	4	2.1	2	0	0	2	2	2	0	Mcav_TRINITY_GG_54577_c20_g1~~Mcav_TRINITY_GG_54577_c20_g1_i1.p1 ORF type:5prime_partial len:375 (+),score=69.34 Mcav_TRINITY_GG_54577_c20_g1_i1:1-1125(+)
Mcav_TRINITY_GG_28025_c97_g1_i1.p1	DUF5994	PF19457.3	0.82	10.9	1.4	84	4.4	0	3.5	4	0	0	4	4	4	0	Mcav_TRINITY_GG_28025_c97_g1~~Mcav_TRINITY_GG_28025_c97_g1_i1.p1 ORF type:complete len:403 (+),score=44.70 Mcav_TRINITY_GG_28025_c97_g1_i1:228-1436(+)
Mcav_TRINITY_GG_5634_c44_g1_i7.p1	DUF6377	PF19904.3	0.022	15.6	2.4	84	3.8	0	4.9	1	1	5	6	6	6	0	Mcav_TRINITY_GG_5634_c44_g1~~Mcav_TRINITY_GG_5634_c44_g1_i7.p1 ORF type:internal len:251 (+),score=67.13 Mcav_TRINITY_GG_5634_c44_g1_i7:3-752(+)
Mcav_TRINITY_GG_2870_c18_g1_i2.p1	FAM212	PF15342.10	0.068	14.2	0.6	84	4.3	0	3.4	3	0	0	3	3	3	0	Mcav_TRINITY_GG_2870_c18_g1~~Mcav_TRINITY_GG_2870_c18_g1_i2.p1 ORF type:internal len:383 (-),score=31.84 Mcav_TRINITY_GG_2870_c18_g1_i2:1-1146(-)
Mcav_TRINITY_GG_49745_c5_g1_i1.p1	HEAT	PF02985.26	0.32	12.6	0.4	84	5.1	0	3.3	2	0	0	2	2	2	0	Mcav_TRINITY_GG_49745_c5_g1~~Mcav_TRINITY_GG_49745_c5_g1_i1.p1 ORF type:3prime_partial len:542 (-),score=68.33 Mcav_TRINITY_GG_49745_c5_g1_i1:1-1623(-)
Mcav_TRINITY_GG_49745_c5_g1_i3.p1	HEAT	PF02985.26	0.32	12.6	0.4	84	5.1	0	3.3	2	0	0	2	2	2	0	Mcav_TRINITY_GG_49745_c5_g1~~Mcav_TRINITY_GG_49745_c5_g1_i3.p1 ORF type:3prime_partial len:542 (-),score=68.33 Mcav_TRINITY_GG_49745_c5_g1_i3:1-1623(-)
Mcav_TRINITY_GG_54494_c1_g1_i1.p1	LRR_1	PF00560.37	0.00083	20.2	3.2	84	5.3	0	6.6	7	0	0	7	7	3	0	Mcav_TRINITY_GG_54494_c1_g1~~Mcav_TRINITY_GG_54494_c1_g1_i1.p1 ORF type:complete len:466 (+),score=37.00 Mcav_TRINITY_GG_54494_c1_g1_i1:267-1664(+)
Mcav_TRINITY_GG_3938_c0_g1_i1.p1	Mustang	PF15682.9	9.4	7.4	6.1	84	4.3	0.2	3	1	1	2	3	3	3	0	Mcav_TRINITY_GG_3938_c0_g1~~Mcav_TRINITY_GG_3938_c0_g1_i1.p1 ORF type:internal len:153 (+),score=35.00 Mcav_TRINITY_GG_3938_c0_g1_i1:2-457(+)
Mcav_TRINITY_GG_33748_c7_g2_i3.p1	NPV_P10	PF05531.16	2.9	9.7	3.7	84	5	0	3	2	1	1	3	3	2	0	Mcav_TRINITY_GG_33748_c7_g2~~Mcav_TRINITY_GG_33748_c7_g2_i3.p1 ORF type:5prime_partial len:671 (-),score=115.16 Mcav_TRINITY_GG_33748_c7_g2_i3:442-2454(-)
Mcav_TRINITY_GG_15182_c4_g1_i1.p1	Occludin_ELL	PF07303.17	7	8.7	11.2	84	5.2	4.3	3.2	1	1	3	4	4	4	0	Mcav_TRINITY_GG_15182_c4_g1~~Mcav_TRINITY_GG_15182_c4_g1_i1.p1 ORF type:complete len:452 (-),score=98.21 Mcav_TRINITY_GG_15182_c4_g1_i1:1273-2628(-)
Mcav_TRINITY_GG_56284_c13_g1_i2.p1	PD40	PF07676.16	0.065	14.4	0	84	4.5	0	3.8	4	0	0	4	4	3	0	Mcav_TRINITY_GG_56284_c13_g1~~Mcav_TRINITY_GG_56284_c13_g1_i2.p1 ORF type:complete len:532 (+),score=85.72 Mcav_TRINITY_GG_56284_c13_g1_i2:289-1884(+)
Mcav_TRINITY_GG_50787_c3_g1_i2.p1	PD40	PF07676.16	0.12	13.6	0.3	84	4.5	0	4	5	0	0	5	5	3	0	Mcav_TRINITY_GG_50787_c3_g1~~Mcav_TRINITY_GG_50787_c3_g1_i2.p1 ORF type:complete len:339 (+),score=53.89 Mcav_TRINITY_GG_50787_c3_g1_i2:286-1302(+)
Mcav_TRINITY_GG_50550_c3_g1_i1.p1	Phage_int_SAM_4	PF13495.10	0.2	13.3	0.5	84	4.9	0	3.4	3	0	0	3	3	3	0	Mcav_TRINITY_GG_50550_c3_g1~~Mcav_TRINITY_GG_50550_c3_g1_i1.p1 ORF type:internal len:742 (+),score=135.66 Mcav_TRINITY_GG_50550_c3_g1_i1:3-2225(+)
Mcav_TRINITY_GG_6354_c30_g3_i8.p1	PPR	PF01535.24	0.16	13.5	21.2	84	5	0.1	9.1	10	0	0	10	10	10	0	Mcav_TRINITY_GG_6354_c30_g3~~Mcav_TRINITY_GG_6354_c30_g3_i8.p1 ORF type:internal len:387 (+),score=113.60 Mcav_TRINITY_GG_6354_c30_g3_i8:1-1158(+)
Mcav_TRINITY_GG_6354_c30_g3_i8.p1	RPN6_C_helix	PF18503.5	0.19	12.7	0.2	84	4.2	0	3.7	2	0	0	2	2	2	0	Mcav_TRINITY_GG_6354_c30_g3~~Mcav_TRINITY_GG_6354_c30_g3_i8.p1 ORF type:internal len:387 (+),score=113.60 Mcav_TRINITY_GG_6354_c30_g3_i8:1-1158(+)
Mcav_TRINITY_GG_25462_c14_g1_i5.p1	Toprim_Crpt	PF13342.10	0.18	13.1	0.9	84	4.5	0	3.1	3	0	0	3	3	3	0	Mcav_TRINITY_GG_25462_c14_g1~~Mcav_TRINITY_GG_25462_c14_g1_i5.p1 ORF type:internal len:117 (-),score=9.01 Mcav_TRINITY_GG_25462_c14_g1_i5:3-350(-)
Mcav_TRINITY_GG_53345_c0_g1_i2.p2	TPR_14	PF13428.10	0.4	12.8	0.1	84	5.6	0	2.7	3	0	0	3	3	2	0	Mcav_TRINITY_GG_53345_c0_g1~~Mcav_TRINITY_GG_53345_c0_g1_i2.p2 ORF type:internal len:121 (+),score=30.92 Mcav_TRINITY_GG_53345_c0_g1_i2:3-362(+)
Mcav_TRINITY_GG_4526_c35_g1_i2.p1	TPR_17	PF13431.10	0.21	13.1	7	84	5	0	6.2	6	0	0	6	6	2	0	Mcav_TRINITY_GG_4526_c35_g1~~Mcav_TRINITY_GG_4526_c35_g1_i2.p1 ORF type:complete len:786 (+),score=156.45 Mcav_TRINITY_GG_4526_c35_g1_i2:118-2475(+)
Mcav_TRINITY_GG_53618_c3_g1_i1.p1	TPR_17	PF13431.10	0.39	12.3	0.7	84	5	0	4.2	5	0	0	5	5	2	0	Mcav_TRINITY_GG_53618_c3_g1~~Mcav_TRINITY_GG_53618_c3_g1_i1.p1 ORF type:3prime_partial len:213 (-),score=21.81 Mcav_TRINITY_GG_53618_c3_g1_i1:1-636(-)
Mcav_TRINITY_GG_56112_c12_g1_i4.p1	TPR_4	PF07721.18	0.0011	20.6	0	84	5.4	0	7.1	8	0	0	8	8	2	0	Mcav_TRINITY_GG_56112_c12_g1~~Mcav_TRINITY_GG_56112_c12_g1_i4.p1 ORF type:complete len:1037 (+),score=186.19 Mcav_TRINITY_GG_56112_c12_g1_i4:300-3113(+)
Mcav_TRINITY_GG_53338_c0_g1_i1.p1	TPR_6	PF13174.10	0.0093	17.7	0.1	84	5.3	0	3.3	3	0	0	3	3	3	0	Mcav_TRINITY_GG_53338_c0_g1~~Mcav_TRINITY_GG_53338_c0_g1_i1.p1 ORF type:internal len:142 (+),score=28.31 Mcav_TRINITY_GG_53338_c0_g1_i1:1-423(+)
Mcav_TRINITY_GG_34631_c7_g1_i1.p1	Antimicrobial_3	PF08025.15	4.7	8.4	4.2	83	4.5	0	4	6	0	0	6	6	6	0	Mcav_TRINITY_GG_34631_c7_g1~~Mcav_TRINITY_GG_34631_c7_g1_i1.p1 ORF type:5prime_partial len:483 (-),score=39.73 Mcav_TRINITY_GG_34631_c7_g1_i1:1659-3107(-)
Mcav_TRINITY_GG_22636_c24_g1_i1.p1	ApoO	PF09769.13	4.6	8.4	11	83	4.3	0.2	4.2	2	2	3	5	5	5	0	Mcav_TRINITY_GG_22636_c24_g1~~Mcav_TRINITY_GG_22636_c24_g1_i1.p1 ORF type:complete len:243 (+),score=97.73 Mcav_TRINITY_GG_22636_c24_g1_i1:956-1684(+)
Mcav_TRINITY_GG_6354_c30_g3_i8.p1	DUF3879	PF12995.11	0.034	15.1	6.1	83	4.1	0	6.4	1	1	8	9	9	9	0	Mcav_TRINITY_GG_6354_c30_g3~~Mcav_TRINITY_GG_6354_c30_g3_i8.p1 ORF type:internal len:387 (+),score=113.60 Mcav_TRINITY_GG_6354_c30_g3_i8:1-1158(+)
Mcav_TRINITY_GG_44693_c7_g1_i3.p1	FERM_N	PF09379.14	0.01	16.9	0.5	83	4.4	0	4.1	5	0	0	5	5	3	0	Mcav_TRINITY_GG_44693_c7_g1~~Mcav_TRINITY_GG_44693_c7_g1_i3.p1 ORF type:3prime_partial len:971 (+),score=216.50 Mcav_TRINITY_GG_44693_c7_g1_i3:333-3242(+)
Mcav_TRINITY_GG_56112_c10_g1_i4.p1	Fis1_TPR_C	PF14853.10	0.0034	18.8	0.3	83	4.7	0	4.1	4	0	0	4	4	3	0	Mcav_TRINITY_GG_56112_c10_g1~~Mcav_TRINITY_GG_56112_c10_g1_i4.p1 ORF type:3prime_partial len:301 (-),score=78.58 Mcav_TRINITY_GG_56112_c10_g1_i4:3-902(-)
Mcav_TRINITY_GG_61113_c15_g1_i3.p1	Izumo-Ig	PF16706.9	0.022	15.9	1.6	83	4.4	0	4.2	3	1	1	4	4	4	0	Mcav_TRINITY_GG_61113_c15_g1~~Mcav_TRINITY_GG_61113_c15_g1_i3.p1 ORF type:3prime_partial len:378 (-),score=76.58 Mcav_TRINITY_GG_61113_c15_g1_i3:2-1048(-)
Mcav_TRINITY_GG_26240_c0_g1_i1.p1	PDGF	PF00341.21	6.4	8.4	4.1	83	4.8	2.2	2.1	1	1	1	2	2	2	0	Mcav_TRINITY_GG_26240_c0_g1~~Mcav_TRINITY_GG_26240_c0_g1_i1.p1 ORF type:5prime_partial len:122 (-),score=3.37 Mcav_TRINITY_GG_26240_c0_g1_i1:21-386(-)
Mcav_TRINITY_GG_24439_c11_g1_i1.p1	Pox_D5	PF03288.20	0.82	11.4	2.5	83	4.9	0.1	4.1	4	0	0	4	4	4	0	Mcav_TRINITY_GG_24439_c11_g1~~Mcav_TRINITY_GG_24439_c11_g1_i1.p1 ORF type:complete len:770 (+),score=95.38 Mcav_TRINITY_GG_24439_c11_g1_i1:79-2388(+)
Mcav_TRINITY_GG_19356_c12_g1_i1.p1	RodZ_C	PF13464.10	0.41	11.9	0.6	83	4.5	0	2.9	3	0	0	3	3	3	0	Mcav_TRINITY_GG_19356_c12_g1~~Mcav_TRINITY_GG_19356_c12_g1_i1.p1 ORF type:5prime_partial len:164 (-),score=51.72 Mcav_TRINITY_GG_19356_c12_g1_i1:1153-1644(-)
Mcav_TRINITY_GG_11134_c21_g1_i1.p1	SapB_1	PF05184.19	0.82	11	2.8	83	4.6	0	3.5	4	0	0	4	4	4	0	Mcav_TRINITY_GG_11134_c21_g1~~Mcav_TRINITY_GG_11134_c21_g1_i1.p1 ORF type:complete len:150 (-),score=52.05 Mcav_TRINITY_GG_11134_c21_g1_i1:331-780(-)
Mcav_TRINITY_GG_18861_c2_g1_i3.p1	TPR_17	PF13431.10	0.27	12.8	0.1	83	5	0	3.5	4	0	0	4	4	2	0	Mcav_TRINITY_GG_18861_c2_g1~~Mcav_TRINITY_GG_18861_c2_g1_i3.p1 ORF type:internal len:169 (+),score=30.88 Mcav_TRINITY_GG_18861_c2_g1_i3:2-505(+)
Mcav_TRINITY_GG_9013_c7_g1_i1.p1	zf-met	PF12874.11	3.3	9.4	3.5	83	4.9	0.7	3	3	0	0	3	3	2	0	Mcav_TRINITY_GG_9013_c7_g1~~Mcav_TRINITY_GG_9013_c7_g1_i1.p1 ORF type:complete len:445 (+),score=70.74 Mcav_TRINITY_GG_9013_c7_g1_i1:885-2219(+)
Mcav_TRINITY_GG_5634_c44_g1_i13.p1	ANAPC3	PF12895.11	4.1	9	12.9	82	4.8	0.1	6	5	2	2	7	7	4	0	Mcav_TRINITY_GG_5634_c44_g1~~Mcav_TRINITY_GG_5634_c44_g1_i13.p1 ORF type:5prime_partial len:737 (+),score=119.56 Mcav_TRINITY_GG_5634_c44_g1_i13:1-2211(+)
Mcav_TRINITY_GG_50687_c7_g1_i2.p1	Big_13	PF19077.4	0.074	14.8	0.3	82	5	0.1	3.7	3	1	0	3	3	3	0	Mcav_TRINITY_GG_50687_c7_g1~~Mcav_TRINITY_GG_50687_c7_g1_i2.p1 ORF type:internal len:523 (-),score=52.13 Mcav_TRINITY_GG_50687_c7_g1_i2:1-1566(-)
Mcav_TRINITY_GG_1426_c2_g1_i7.p1	CRAL_TRIO	PF00650.24	0.23	12.5	0	82	4.2	0	2.9	3	0	0	3	3	3	0	Mcav_TRINITY_GG_1426_c2_g1~~Mcav_TRINITY_GG_1426_c2_g1_i7.p1 ORF type:5prime_partial len:175 (+),score=20.60 Mcav_TRINITY_GG_1426_c2_g1_i7:2-526(+)
Mcav_TRINITY_GG_489_c128_g2_i1.p2	DCTN5	PF21711.1	2.8	8.8	5.2	82	4	0.5	3.3	2	1	1	3	3	3	0	Mcav_TRINITY_GG_489_c128_g2~~Mcav_TRINITY_GG_489_c128_g2_i1.p2 ORF type:complete len:699 (+),score=130.14 Mcav_TRINITY_GG_489_c128_g2_i1:491-2587(+)
Mcav_TRINITY_GG_57184_c4_g1_i6.p1	DUF4327	PF14217.10	0.027	15.9	0.5	82	4.7	0	3.2	3	0	0	3	3	3	0	Mcav_TRINITY_GG_57184_c4_g1~~Mcav_TRINITY_GG_57184_c4_g1_i6.p1 ORF type:complete len:147 (+),score=11.78 Mcav_TRINITY_GG_57184_c4_g1_i6:197-637(+)
Mcav_TRINITY_GG_41655_c0_g1_i2.p1	DUF4398	PF14346.10	0.042	15.5	2.4	82	5	0.1	3.1	3	0	0	3	3	3	0	Mcav_TRINITY_GG_41655_c0_g1~~Mcav_TRINITY_GG_41655_c0_g1_i2.p1 ORF type:internal len:143 (-),score=34.75 Mcav_TRINITY_GG_41655_c0_g1_i2:2-427(-)
Mcav_TRINITY_GG_38727_c2_g2_i1.p1	DUF627	PF04781.16	2.1	9.5	5.4	82	4.4	0.1	2.9	2	1	1	3	3	3	0	Mcav_TRINITY_GG_38727_c2_g2~~Mcav_TRINITY_GG_38727_c2_g2_i1.p1 ORF type:internal len:140 (+),score=33.00 Mcav_TRINITY_GG_38727_c2_g2_i1:2-418(+)
Mcav_TRINITY_GG_39413_c3_g2_i1.p1	DUF6584	PF20225.2	0.74	11	2.7	82	4.4	0	3.6	3	1	1	4	4	4	0	Mcav_TRINITY_GG_39413_c3_g2~~Mcav_TRINITY_GG_39413_c3_g2_i1.p1 ORF type:complete len:531 (+),score=88.91 Mcav_TRINITY_GG_39413_c3_g2_i1:97-1689(+)
Mcav_TRINITY_GG_54136_c7_g1_i5.p1	LRR_2	PF07723.17	0.39	12.6	10.5	82	5.3	0.2	6.4	6	0	0	6	6	6	0	Mcav_TRINITY_GG_54136_c7_g1~~Mcav_TRINITY_GG_54136_c7_g1_i5.p1 ORF type:complete len:240 (+),score=19.19 Mcav_TRINITY_GG_54136_c7_g1_i5:259-978(+)
Mcav_TRINITY_GG_45754_c0_g1_i1.p1	LRR_2	PF07723.17	2.3	10.2	6.3	82	5.3	0.2	4	3	1	1	4	4	3	0	Mcav_TRINITY_GG_45754_c0_g1~~Mcav_TRINITY_GG_45754_c0_g1_i1.p1 ORF type:3prime_partial len:414 (+),score=50.76 Mcav_TRINITY_GG_45754_c0_g1_i1:301-1539(+)
Mcav_TRINITY_GG_50805_c43_g1_i2.p1	Myf5	PF12232.12	3.8	9.5	5.7	82	5.3	0.9	3.6	2	0	0	2	2	2	0	Mcav_TRINITY_GG_50805_c43_g1~~Mcav_TRINITY_GG_50805_c43_g1_i2.p1 ORF type:internal len:623 (-),score=77.33 Mcav_TRINITY_GG_50805_c43_g1_i2:3-1868(-)
Mcav_TRINITY_GG_54826_c7_g1_i1.p1	Phycoerythr_ab	PF02972.18	0.87	10.7	3.2	82	4.4	0.1	3.5	4	0	0	4	4	4	0	Mcav_TRINITY_GG_54826_c7_g1~~Mcav_TRINITY_GG_54826_c7_g1_i1.p1 ORF type:internal len:134 (+),score=11.29 Mcav_TRINITY_GG_54826_c7_g1_i1:1-399(+)
Mcav_TRINITY_GG_22948_c0_g1_i1.p1	PKD_channel	PF08016.16	9.8	6.8	20.7	82	3.7	0	3.5	1	1	1	2	2	2	0	Mcav_TRINITY_GG_22948_c0_g1~~Mcav_TRINITY_GG_22948_c0_g1_i1.p1 ORF type:3prime_partial len:677 (-),score=76.14 Mcav_TRINITY_GG_22948_c0_g1_i1:1-1767(-)
Mcav_TRINITY_GG_187_c2_g1_i1.p1	RAG2	PF03089.18	4.3	7.5	5.8	82	3.3	0	4.3	5	0	0	5	5	5	0	Mcav_TRINITY_GG_187_c2_g1~~Mcav_TRINITY_GG_187_c2_g1_i1.p1 ORF type:internal len:1742 (-),score=145.81 Mcav_TRINITY_GG_187_c2_g1_i1:1-5223(-)
Mcav_TRINITY_GG_16150_c0_g1_i6.p1	TPR_3	PF07720.16	0.01	17.2	1.2	82	4.8	0	4.2	4	0	0	4	4	4	0	Mcav_TRINITY_GG_16150_c0_g1~~Mcav_TRINITY_GG_16150_c0_g1_i6.p1 ORF type:internal len:175 (+),score=31.87 Mcav_TRINITY_GG_16150_c0_g1_i6:1-522(+)
Mcav_TRINITY_GG_45950_c17_g3_i8.p1	USHBP1_PDZ-bd	PF10506.13	0.083	14.3	1	82	4.7	0.1	3.7	4	0	0	4	4	4	0	Mcav_TRINITY_GG_45950_c17_g3~~Mcav_TRINITY_GG_45950_c17_g3_i8.p1 ORF type:internal len:173 (+),score=31.18 Mcav_TRINITY_GG_45950_c17_g3_i8:2-517(+)
Mcav_TRINITY_GG_9198_c1_g1_i1.p1	ABC2_membrane_7	PF19055.4	9.2	6.2	5	81	3.1	5	1.8	1	1	1	2	2	2	0	Mcav_TRINITY_GG_9198_c1_g1~~Mcav_TRINITY_GG_9198_c1_g1_i1.p1 ORF type:internal len:110 (+),score=30.53 Mcav_TRINITY_GG_9198_c1_g1_i1:1-327(+)
Mcav_TRINITY_GG_27617_c5_g1_i1.p1	C2-set	PF05790.19	0.081	14.3	0	81	4.7	0	3.3	3	0	0	3	3	3	0	Mcav_TRINITY_GG_27617_c5_g1~~Mcav_TRINITY_GG_27617_c5_g1_i1.p1 ORF type:complete len:695 (-),score=75.43 Mcav_TRINITY_GG_27617_c5_g1_i1:285-2369(-)
Mcav_TRINITY_GG_47791_c3_g1_i1.p1	Cytochrom_C_2	PF01322.24	0.49	12.6	0.7	81	5.4	0.1	2.3	2	0	0	2	2	2	0	Mcav_TRINITY_GG_47791_c3_g1~~Mcav_TRINITY_GG_47791_c3_g1_i1.p1 ORF type:internal len:181 (-),score=15.79 Mcav_TRINITY_GG_47791_c3_g1_i1:2-541(-)
Mcav_TRINITY_GG_59119_c13_g1_i1.p2	DAB2_SBM	PF21792.1	1.9	9.1	2	81	4	0	2.7	3	0	0	3	3	3	0	Mcav_TRINITY_GG_59119_c13_g1~~Mcav_TRINITY_GG_59119_c13_g1_i1.p2 ORF type:internal len:129 (-),score=19.29 Mcav_TRINITY_GG_59119_c13_g1_i1:1-384(-)
Mcav_TRINITY_GG_33287_c3_g1_i2.p2	DUF282	PF03380.18	0.029	15.5	0.3	81	4.5	0	3.5	3	0	0	3	3	3	0	Mcav_TRINITY_GG_33287_c3_g1~~Mcav_TRINITY_GG_33287_c3_g1_i2.p2 ORF type:3prime_partial len:243 (-),score=46.02 Mcav_TRINITY_GG_33287_c3_g1_i2:1-726(-)
Mcav_TRINITY_GG_42717_c0_g1_i1.p1	DUF3102	PF11300.12	0.022	16.2	0.6	81	4.7	0	3.9	2	2	2	4	4	4	0	Mcav_TRINITY_GG_42717_c0_g1~~Mcav_TRINITY_GG_42717_c0_g1_i1.p1 ORF type:internal len:244 (+),score=67.02 Mcav_TRINITY_GG_42717_c0_g1_i1:1-729(+)
Mcav_TRINITY_GG_1232_c28_g1_i1.p1	DUF3951	PF13131.10	4.3	8.8	4.2	81	4.7	0	3.1	3	0	0	3	3	3	0	Mcav_TRINITY_GG_1232_c28_g1~~Mcav_TRINITY_GG_1232_c28_g1_i1.p1 ORF type:5prime_partial len:686 (-),score=91.95 Mcav_TRINITY_GG_1232_c28_g1_i1:1353-3410(-)
Mcav_TRINITY_GG_15504_c9_g1_i1.p1	DUF948	PF06103.15	6.1	8.3	4.4	81	4.7	0.1	3.2	3	0	0	3	3	3	0	Mcav_TRINITY_GG_15504_c9_g1~~Mcav_TRINITY_GG_15504_c9_g1_i1.p1 ORF type:complete len:381 (-),score=80.35 Mcav_TRINITY_GG_15504_c9_g1_i1:1932-3074(-)
Mcav_TRINITY_GG_58600_c7_g1_i1.p1	HEAT_PBS	PF03130.20	0.034	15.9	0.2	81	5.5	0	5.4	5	1	0	5	5	5	0	Mcav_TRINITY_GG_58600_c7_g1~~Mcav_TRINITY_GG_58600_c7_g1_i1.p1 ORF type:complete len:505 (-),score=87.21 Mcav_TRINITY_GG_58600_c7_g1_i1:657-2171(-)
Mcav_TRINITY_GG_50960_c35_g2_i1.p1	L27_1	PF09058.14	0.16	13	0.1	81	4.4	0	3	3	0	0	3	3	3	0	Mcav_TRINITY_GG_50960_c35_g2~~Mcav_TRINITY_GG_50960_c35_g2_i1.p1 ORF type:internal len:105 (-),score=16.28 Mcav_TRINITY_GG_50960_c35_g2_i1:1-312(-)
Mcav_TRINITY_GG_6830_c1_g1_i1.p1	Nup160	PF11715.12	0.25	11.3	2.1	81	3	0	3.8	3	2	2	5	5	5	0	Mcav_TRINITY_GG_6830_c1_g1~~Mcav_TRINITY_GG_6830_c1_g1_i1.p1 ORF type:complete len:307 (-),score=44.60 Mcav_TRINITY_GG_6830_c1_g1_i1:73-993(-)
Mcav_TRINITY_GG_42710_c7_g3_i1.p1	Sel1	PF08238.16	0.064	15.1	10.7	81	5.3	0	5.4	5	0	0	5	5	5	0	Mcav_TRINITY_GG_42710_c7_g3~~Mcav_TRINITY_GG_42710_c7_g3_i1.p1 ORF type:3prime_partial len:273 (-),score=67.25 Mcav_TRINITY_GG_42710_c7_g3_i1:2-751(-)
Mcav_TRINITY_GG_23658_c0_g1_i1.p1	STAS	PF01740.25	0.64	11	1.5	81	4.3	0	3.8	3	2	0	3	3	3	0	Mcav_TRINITY_GG_23658_c0_g1~~Mcav_TRINITY_GG_23658_c0_g1_i1.p1 ORF type:5prime_partial len:424 (+),score=26.58 Mcav_TRINITY_GG_23658_c0_g1_i1:3-1274(+)
Mcav_TRINITY_GG_5634_c44_g1_i7.p1	T7SS_EccA1_N	PF21545.1	0.0073	16.8	1.2	81	3.6	0	5.1	1	1	4	5	5	5	0	Mcav_TRINITY_GG_5634_c44_g1~~Mcav_TRINITY_GG_5634_c44_g1_i7.p1 ORF type:internal len:251 (+),score=67.13 Mcav_TRINITY_GG_5634_c44_g1_i7:3-752(+)
Mcav_TRINITY_GG_55213_c1_g1_i1.p1	TPR_14	PF13428.10	5.3e-11	43.5	8.5	81	5.6	0	11	11	0	0	11	11	6	0	Mcav_TRINITY_GG_55213_c1_g1~~Mcav_TRINITY_GG_55213_c1_g1_i1.p1 ORF type:complete len:1043 (-),score=156.19 Mcav_TRINITY_GG_55213_c1_g1_i1:3424-6528(-)
Mcav_TRINITY_GG_59522_c3_g1_i1.p1	TPR_6	PF13174.10	8.2e-07	30.4	4.9	81	5.4	0	9.3	10	0	0	10	10	4	0	Mcav_TRINITY_GG_59522_c3_g1~~Mcav_TRINITY_GG_59522_c3_g1_i1.p1 ORF type:5prime_partial len:906 (+),score=168.32 Mcav_TRINITY_GG_59522_c3_g1_i1:2-2719(+)
Mcav_TRINITY_GG_35810_c3_g1_i1.p1	TPR_6	PF13174.10	0.27	13.2	0.7	81	5.4	0.1	3.2	2	0	0	2	2	2	0	Mcav_TRINITY_GG_35810_c3_g1~~Mcav_TRINITY_GG_35810_c3_g1_i1.p1 ORF type:complete len:647 (+),score=113.11 Mcav_TRINITY_GG_35810_c3_g1_i1:91-2031(+)
Mcav_TRINITY_GG_5691_c6_g1_i1.p1	UPF0242	PF06785.15	0.28	12.4	9.2	81	4.4	9.2	2.9	1	1	0	1	1	1	0	Mcav_TRINITY_GG_5691_c6_g1~~Mcav_TRINITY_GG_5691_c6_g1_i1.p1 ORF type:complete len:526 (-),score=83.77 Mcav_TRINITY_GG_5691_c6_g1_i1:1307-2884(-)
Mcav_TRINITY_GG_47791_c3_g1_i1.p1	Vicilin_N	PF04702.16	5.2	8.1	14.4	81	4.3	0.2	4.1	2	2	0	3	3	3	0	Mcav_TRINITY_GG_47791_c3_g1~~Mcav_TRINITY_GG_47791_c3_g1_i1.p1 ORF type:internal len:181 (-),score=15.79 Mcav_TRINITY_GG_47791_c3_g1_i1:2-541(-)
Mcav_TRINITY_GG_58457_c22_g1_i6.p1	YfmQ	PF10787.13	0.31	11.9	0	81	4.1	0	3	2	0	0	2	2	2	0	Mcav_TRINITY_GG_58457_c22_g1~~Mcav_TRINITY_GG_58457_c22_g1_i6.p1 ORF type:complete len:1736 (+),score=256.64 Mcav_TRINITY_GG_58457_c22_g1_i6:766-5973(+)
Mcav_TRINITY_GG_34996_c0_g1_i1.p1	zf-RING_7	PF02591.19	1.3	10.4	5.2	81	4.7	0.2	3.2	3	0	0	3	3	3	0	Mcav_TRINITY_GG_34996_c0_g1~~Mcav_TRINITY_GG_34996_c0_g1_i1.p1 ORF type:internal len:103 (+),score=9.75 Mcav_TRINITY_GG_34996_c0_g1_i1:3-308(+)
Mcav_TRINITY_GG_22160_c0_g1_i1.p1	zf_ZIC	PF18366.5	0.7	11.3	4.7	81	4.6	0.1	3.3	1	1	2	3	3	3	0	Mcav_TRINITY_GG_22160_c0_g1~~Mcav_TRINITY_GG_22160_c0_g1_i1.p1 ORF type:internal len:191 (+),score=21.76 Mcav_TRINITY_GG_22160_c0_g1_i1:2-571(+)
Mcav_TRINITY_GG_13910_c0_g1_i1.p1	7TM_GPCR_Srd	PF10317.13	9.6	6.5	31.7	80	3.5	31.7	2.3	1	1	0	1	1	1	0	Mcav_TRINITY_GG_13910_c0_g1~~Mcav_TRINITY_GG_13910_c0_g1_i1.p1 ORF type:complete len:354 (+),score=22.63 Mcav_TRINITY_GG_13910_c0_g1_i1:92-1153(+)
Mcav_TRINITY_GG_40276_c10_g1_i1.p1	AAA_18	PF13238.10	0.028	16.2	0.7	80	5	0	4.3	4	0	0	4	4	2	0	Mcav_TRINITY_GG_40276_c10_g1~~Mcav_TRINITY_GG_40276_c10_g1_i1.p1 ORF type:complete len:1199 (-),score=202.09 Mcav_TRINITY_GG_40276_c10_g1_i1:128-3475(-)
Mcav_TRINITY_GG_53195_c28_g1_i10.p1	ANAPC5	PF12862.11	0.0017	19.6	0.1	80	4.6	0	5.4	5	1	1	6	6	4	0	Mcav_TRINITY_GG_53195_c28_g1~~Mcav_TRINITY_GG_53195_c28_g1_i10.p1 ORF type:5prime_partial len:895 (-),score=162.60 Mcav_TRINITY_GG_53195_c28_g1_i10:5727-8411(-)
Mcav_TRINITY_GG_52521_c0_g1_i2.p1	DBD_Tnp_Mut	PF03108.19	8.7e-06	26.5	0	80	4.2	0	7.4	8	0	0	8	8	8	0	Mcav_TRINITY_GG_52521_c0_g1~~Mcav_TRINITY_GG_52521_c0_g1_i2.p1 ORF type:5prime_partial len:815 (-),score=145.24 Mcav_TRINITY_GG_52521_c0_g1_i2:1289-3733(-)
Mcav_TRINITY_GG_36421_c2_g1_i2.p2	DUF2179	PF10035.13	0.11	13.6	0	80	4.4	0	3.1	3	0	0	3	3	3	0	Mcav_TRINITY_GG_36421_c2_g1~~Mcav_TRINITY_GG_36421_c2_g1_i2.p2 ORF type:5prime_partial len:109 (-),score=19.54 Mcav_TRINITY_GG_36421_c2_g1_i2:416-742(-)
Mcav_TRINITY_GG_7501_c29_g3_i1.p1	DUF2752	PF10825.12	1.3	10.4	1.4	80	4.6	0	3.4	3	0	0	3	3	3	0	Mcav_TRINITY_GG_7501_c29_g3~~Mcav_TRINITY_GG_7501_c29_g3_i1.p1 ORF type:3prime_partial len:422 (+),score=83.46 Mcav_TRINITY_GG_7501_c29_g3_i1:1381-2643(+)
Mcav_TRINITY_GG_6698_c1_g1_i1.p1	DUF3447	PF11929.12	0.34	12.1	0	80	4.5	0	3.1	3	0	0	3	3	3	0	Mcav_TRINITY_GG_6698_c1_g1~~Mcav_TRINITY_GG_6698_c1_g1_i1.p1 ORF type:complete len:941 (-),score=136.06 Mcav_TRINITY_GG_6698_c1_g1_i1:305-3127(-)
Mcav_TRINITY_GG_46149_c5_g1_i2.p1	EGF_3	PF12947.11	1.3	10.6	8.6	80	4.8	0.3	4.3	3	3	0	3	3	3	0	Mcav_TRINITY_GG_46149_c5_g1~~Mcav_TRINITY_GG_46149_c5_g1_i2.p1 ORF type:internal len:193 (-),score=40.49 Mcav_TRINITY_GG_46149_c5_g1_i2:3-578(-)
Mcav_TRINITY_GG_52902_c11_g2_i1.p1	Laminin_I	PF06008.18	0.36	11.7	1.2	80	4.1	0.1	3.5	3	1	1	4	4	4	0	Mcav_TRINITY_GG_52902_c11_g2~~Mcav_TRINITY_GG_52902_c11_g2_i1.p1 ORF type:complete len:294 (+),score=44.99 Mcav_TRINITY_GG_52902_c11_g2_i1:533-1414(+)
Mcav_TRINITY_GG_42595_c2_g1_i1.p2	NAD_binding_1	PF00175.25	1.1	11.2	6.2	80	5.2	0	2.4	2	1	0	2	2	2	0	Mcav_TRINITY_GG_42595_c2_g1~~Mcav_TRINITY_GG_42595_c2_g1_i1.p2 ORF type:3prime_partial len:179 (+),score=44.24 Mcav_TRINITY_GG_42595_c2_g1_i1:364-897(+)
Mcav_TRINITY_GG_56284_c13_g1_i1.p1	PD40	PF07676.16	0.054	14.7	0	80	4.6	0	3.9	4	0	0	4	4	3	0	Mcav_TRINITY_GG_56284_c13_g1~~Mcav_TRINITY_GG_56284_c13_g1_i1.p1 ORF type:complete len:510 (+),score=83.86 Mcav_TRINITY_GG_56284_c13_g1_i1:289-1818(+)
Mcav_TRINITY_GG_27839_c5_g1_i1.p1	PRK	PF00485.22	1.8	9.6	2.8	80	4.2	0	4.2	5	0	0	5	5	5	0	Mcav_TRINITY_GG_27839_c5_g1~~Mcav_TRINITY_GG_27839_c5_g1_i1.p1 ORF type:5prime_partial len:1040 (+),score=255.66 Mcav_TRINITY_GG_27839_c5_g1_i1:1-3120(+)
Mcav_TRINITY_GG_49548_c1_g1_i1.p1	RHA1_ro05818_N	PF20859.1	0.74	11.1	2.4	80	4.6	0	3.7	4	0	0	4	4	4	0	Mcav_TRINITY_GG_49548_c1_g1~~Mcav_TRINITY_GG_49548_c1_g1_i1.p1 ORF type:complete len:228 (+),score=76.21 Mcav_TRINITY_GG_49548_c1_g1_i1:128-811(+)
Mcav_TRINITY_GG_54484_c14_g2_i1.p1	Sp38	PF07354.16	0.035	15.3	0	80	4.5	0	4.3	4	0	0	4	4	3	0	Mcav_TRINITY_GG_54484_c14_g2~~Mcav_TRINITY_GG_54484_c14_g2_i1.p1 ORF type:complete len:1055 (-),score=172.37 Mcav_TRINITY_GG_54484_c14_g2_i1:575-3739(-)
Mcav_TRINITY_GG_17023_c3_g1_i4.p1	SpaA	PF17802.5	2.7	9.3	3.9	80	4.6	0.2	4.4	4	0	0	4	4	4	0	Mcav_TRINITY_GG_17023_c3_g1~~Mcav_TRINITY_GG_17023_c3_g1_i4.p1 ORF type:complete len:1237 (-),score=269.91 Mcav_TRINITY_GG_17023_c3_g1_i4:695-4405(-)
Mcav_TRINITY_GG_31567_c1_g1_i1.p1	TPR_6	PF13174.10	0.029	16.2	1.7	80	5.4	0	4.7	5	0	0	5	5	3	0	Mcav_TRINITY_GG_31567_c1_g1~~Mcav_TRINITY_GG_31567_c1_g1_i1.p1 ORF type:complete len:1098 (-),score=147.65 Mcav_TRINITY_GG_31567_c1_g1_i1:1255-4419(-)
Mcav_TRINITY_GG_36619_c39_g1_i3.p1	TPR_6	PF13174.10	0.098	14.5	0	80	5.4	0	4.3	5	0	0	5	5	2	0	Mcav_TRINITY_GG_36619_c39_g1~~Mcav_TRINITY_GG_36619_c39_g1_i3.p1 ORF type:complete len:1352 (+),score=276.81 Mcav_TRINITY_GG_36619_c39_g1_i3:255-4310(+)
Mcav_TRINITY_GG_42856_c1_g1_i1.p1	Zap1_zf1	PF21816.1	0.0092	16.9	12.9	80	4.3	0.1	7	7	0	0	7	7	7	0	Mcav_TRINITY_GG_42856_c1_g1~~Mcav_TRINITY_GG_42856_c1_g1_i1.p1 ORF type:5prime_partial len:495 (+),score=70.18 Mcav_TRINITY_GG_42856_c1_g1_i1:1-1485(+)
Mcav_TRINITY_GG_7428_c3_g1_i1.p1	zf-B_box	PF00643.28	5.7	8.4	9.6	80	4.7	9.6	2.5	1	1	0	1	1	1	0	Mcav_TRINITY_GG_7428_c3_g1~~Mcav_TRINITY_GG_7428_c3_g1_i1.p1 ORF type:3prime_partial len:287 (+),score=68.13 Mcav_TRINITY_GG_7428_c3_g1_i1:73-858(+)
Mcav_TRINITY_GG_18637_c0_g1_i1.p1	ANAPC3	PF12895.11	0.23	13	2.2	79	4.9	0	3.3	3	0	0	3	3	3	0	Mcav_TRINITY_GG_18637_c0_g1~~Mcav_TRINITY_GG_18637_c0_g1_i1.p1 ORF type:internal len:348 (-),score=45.59 Mcav_TRINITY_GG_18637_c0_g1_i1:1-1041(-)
Mcav_TRINITY_GG_40838_c5_g1_i2.p1	Cytochrom_D1	PF02239.20	0.025	14.4	0.3	79	2.9	0	4.5	3	2	2	5	5	5	0	Mcav_TRINITY_GG_40838_c5_g1~~Mcav_TRINITY_GG_40838_c5_g1_i2.p1 ORF type:complete len:1589 (-),score=243.50 Mcav_TRINITY_GG_40838_c5_g1_i2:412-5112(-)
Mcav_TRINITY_GG_5647_c3_g1_i1.p2	DegQ	PF08181.15	2.1	9.7	12.6	79	4.7	0.2	4.3	4	0	0	4	4	4	0	Mcav_TRINITY_GG_5647_c3_g1~~Mcav_TRINITY_GG_5647_c3_g1_i1.p2 ORF type:internal len:120 (-),score=30.53 Mcav_TRINITY_GG_5647_c3_g1_i1:2-358(-)
Mcav_TRINITY_GG_1932_c0_g1_i3.p1	DJ-1_PfpI	PF01965.28	0.26	12.3	0	79	4.2	0	3.1	3	0	0	3	3	3	0	Mcav_TRINITY_GG_1932_c0_g1~~Mcav_TRINITY_GG_1932_c0_g1_i3.p1 ORF type:complete len:1894 (+),score=304.04 Mcav_TRINITY_GG_1932_c0_g1_i3:171-5852(+)
Mcav_TRINITY_GG_50839_c4_g3_i4.p1	DUF3432	PF11914.12	4.9	8.7	44	79	4.8	27	2.8	1	1	1	2	2	2	0	Mcav_TRINITY_GG_50839_c4_g3~~Mcav_TRINITY_GG_50839_c4_g3_i4.p1 ORF type:internal len:130 (+),score=37.16 Mcav_TRINITY_GG_50839_c4_g3_i4:1-387(+)
Mcav_TRINITY_GG_58750_c8_g1_i1.p1	DUF5810	PF19126.4	3.4	9.1	9.3	79	4.7	0.1	4.8	3	1	2	5	5	5	0	Mcav_TRINITY_GG_58750_c8_g1~~Mcav_TRINITY_GG_58750_c8_g1_i1.p1 ORF type:complete len:713 (-),score=143.20 Mcav_TRINITY_GG_58750_c8_g1_i1:1802-3940(-)
Mcav_TRINITY_GG_23553_c16_g1_i1.p1	HalX	PF08663.14	7.6	8.1	20.4	79	4.9	0.1	6.8	6	1	0	6	6	6	0	Mcav_TRINITY_GG_23553_c16_g1~~Mcav_TRINITY_GG_23553_c16_g1_i1.p1 ORF type:complete len:597 (+),score=157.59 Mcav_TRINITY_GG_23553_c16_g1_i1:3065-4855(+)
Mcav_TRINITY_GG_23454_c1_g1_i1.p1	LRR_4	PF12799.11	0.032	15.7	9.2	79	4.9	0.5	6	4	2	3	7	7	5	0	Mcav_TRINITY_GG_23454_c1_g1~~Mcav_TRINITY_GG_23454_c1_g1_i1.p1 ORF type:3prime_partial len:324 (-),score=47.54 Mcav_TRINITY_GG_23454_c1_g1_i1:3-866(-)
Mcav_TRINITY_GG_899_c12_g1_i1.p1	NUMOD1	PF07453.17	3	9.4	3.2	79	4.9	0	3.7	4	0	0	4	4	4	0	Mcav_TRINITY_GG_899_c12_g1~~Mcav_TRINITY_GG_899_c12_g1_i1.p1 ORF type:internal len:216 (+),score=22.70 Mcav_TRINITY_GG_899_c12_g1_i1:3-647(+)
Mcav_TRINITY_GG_58818_c1_g1_i1.p1	PEGA	PF08308.15	1.1	10.4	5.2	79	4.5	0.1	6.5	6	0	0	6	6	6	0	Mcav_TRINITY_GG_58818_c1_g1~~Mcav_TRINITY_GG_58818_c1_g1_i1.p1 ORF type:5prime_partial len:2474 (-),score=524.57 Mcav_TRINITY_GG_58818_c1_g1_i1:1091-8512(-)
Mcav_TRINITY_GG_55171_c2_g1_i2.p1	Pox_A3L	PF05288.15	0.48	11.7	0	79	4.6	0	3.2	1	1	2	3	3	3	0	Mcav_TRINITY_GG_55171_c2_g1~~Mcav_TRINITY_GG_55171_c2_g1_i2.p1 ORF type:internal len:229 (+),score=37.91 Mcav_TRINITY_GG_55171_c2_g1_i2:2-685(+)
Mcav_TRINITY_GG_51181_c0_g1_i3.p1	RhlB	PF12300.12	2.4	9.6	3.1	79	4.6	0.1	3.1	3	0	0	3	3	3	0	Mcav_TRINITY_GG_51181_c0_g1~~Mcav_TRINITY_GG_51181_c0_g1_i3.p1 ORF type:internal len:217 (+),score=56.72 Mcav_TRINITY_GG_51181_c0_g1_i3:1-648(+)
Mcav_TRINITY_GG_50960_c34_g1_i1.p1	SMBP	PF16785.9	0.48	11.8	3.1	79	4.7	0.2	3.6	2	1	1	3	3	3	0	Mcav_TRINITY_GG_50960_c34_g1~~Mcav_TRINITY_GG_50960_c34_g1_i1.p1 ORF type:3prime_partial len:478 (-),score=88.88 Mcav_TRINITY_GG_50960_c34_g1_i1:2-1432(-)
Mcav_TRINITY_GG_56276_c13_g1_i5.p1	Tn916-Xis	PF09035.14	0.086	14.3	4.6	79	4.8	0	4.2	5	0	0	5	5	5	0	Mcav_TRINITY_GG_56276_c13_g1~~Mcav_TRINITY_GG_56276_c13_g1_i5.p1 ORF type:internal len:194 (+),score=39.88 Mcav_TRINITY_GG_56276_c13_g1_i5:2-580(+)
Mcav_TRINITY_GG_58165_c1_g1_i1.p1	TPR_19	PF14559.10	1.1	10.9	2.5	79	4.9	0.2	2.8	3	0	0	3	3	2	0	Mcav_TRINITY_GG_58165_c1_g1~~Mcav_TRINITY_GG_58165_c1_g1_i1.p1 ORF type:internal len:152 (-),score=33.43 Mcav_TRINITY_GG_58165_c1_g1_i1:1-453(-)
Mcav_TRINITY_GG_54180_c26_g1_i1.p1	TPR_20	PF14561.10	0.087	14.4	3.9	79	4.9	0.2	4	3	0	0	3	3	3	0	Mcav_TRINITY_GG_54180_c26_g1~~Mcav_TRINITY_GG_54180_c26_g1_i1.p1 ORF type:complete len:770 (-),score=136.65 Mcav_TRINITY_GG_54180_c26_g1_i1:1839-4148(-)
Mcav_TRINITY_GG_247_c28_g1_i1.p1	TPR_4	PF07721.18	9e-06	27	0	79	5.5	0	7.1	8	0	0	8	8	5	0	Mcav_TRINITY_GG_247_c28_g1~~Mcav_TRINITY_GG_247_c28_g1_i1.p1 ORF type:internal len:413 (+),score=79.98 Mcav_TRINITY_GG_247_c28_g1_i1:1-1236(+)
Mcav_TRINITY_GG_10329_c0_g1_i1.p1	TPR_6	PF13174.10	0.00069	21.3	6.1	79	5.4	0.1	6	6	0	0	6	6	4	0	Mcav_TRINITY_GG_10329_c0_g1~~Mcav_TRINITY_GG_10329_c0_g1_i1.p1 ORF type:internal len:240 (+),score=52.45 Mcav_TRINITY_GG_10329_c0_g1_i1:2-718(+)
Mcav_TRINITY_GG_15029_c83_g1_i1.p1	TPR_6	PF13174.10	0.23	13.3	10.1	79	5.4	0.2	5.8	6	0	0	6	6	3	0	Mcav_TRINITY_GG_15029_c83_g1~~Mcav_TRINITY_GG_15029_c83_g1_i1.p1 ORF type:complete len:403 (+),score=78.29 Mcav_TRINITY_GG_15029_c83_g1_i1:77-1285(+)
Mcav_TRINITY_GG_10329_c0_g1_i1.p1	TPR_9	PF13371.10	0.00089	20.4	0	79	4.5	0	4.4	4	2	0	4	4	4	0	Mcav_TRINITY_GG_10329_c0_g1~~Mcav_TRINITY_GG_10329_c0_g1_i1.p1 ORF type:internal len:240 (+),score=52.45 Mcav_TRINITY_GG_10329_c0_g1_i1:2-718(+)
Mcav_TRINITY_GG_27885_c0_g1_i3.p1	UCH_C	PF18031.5	0.54	11.4	2.5	79	4.5	0.1	3.3	3	0	0	3	3	3	0	Mcav_TRINITY_GG_27885_c0_g1~~Mcav_TRINITY_GG_27885_c0_g1_i3.p1 ORF type:complete len:113 (+),score=27.30 Mcav_TRINITY_GG_27885_c0_g1_i3:595-933(+)
Mcav_TRINITY_GG_42710_c7_g1_i1.p1	Vta1_C	PF18097.5	1.9	9.4	3	79	4.2	0.1	3.4	4	0	0	4	4	3	0	Mcav_TRINITY_GG_42710_c7_g1~~Mcav_TRINITY_GG_42710_c7_g1_i1.p1 ORF type:5prime_partial len:195 (-),score=51.78 Mcav_TRINITY_GG_42710_c7_g1_i1:6-590(-)
Mcav_TRINITY_GG_5829_c5_g1_i1.p1	zf-C2H2_4	PF13894.10	3.5	9.8	11.8	79	5.6	0.2	3.4	3	0	0	3	3	3	0	Mcav_TRINITY_GG_5829_c5_g1~~Mcav_TRINITY_GG_5829_c5_g1_i1.p1 ORF type:internal len:119 (+),score=11.42 Mcav_TRINITY_GG_5829_c5_g1_i1:2-355(+)
Mcav_TRINITY_GG_39134_c1_g1_i6.p1	zf-H2C2	PF09337.14	0.0058	18.1	0.1	79	4.9	0	3.6	3	0	0	3	3	3	0	Mcav_TRINITY_GG_39134_c1_g1~~Mcav_TRINITY_GG_39134_c1_g1_i6.p1 ORF type:3prime_partial len:469 (-),score=52.06 Mcav_TRINITY_GG_39134_c1_g1_i6:2-1345(-)
Mcav_TRINITY_GG_33691_c1_g1_i1.p1	ABC_tran_CTD	PF16326.9	5.2	8.6	5.3	78	4.8	0.1	2.9	1	1	2	3	3	3	0	Mcav_TRINITY_GG_33691_c1_g1~~Mcav_TRINITY_GG_33691_c1_g1_i1.p1 ORF type:5prime_partial len:141 (+),score=36.04 Mcav_TRINITY_GG_33691_c1_g1_i1:2-424(+)
Mcav_TRINITY_GG_9449_c0_g1_i1.p1	AbfS_sensor	PF18225.5	0.029	15.4	0	78	4.4	0	4.9	5	0	0	5	5	5	0	Mcav_TRINITY_GG_9449_c0_g1~~Mcav_TRINITY_GG_9449_c0_g1_i1.p1 ORF type:internal len:763 (+),score=115.60 Mcav_TRINITY_GG_9449_c0_g1_i1:1-2286(+)
Mcav_TRINITY_GG_16888_c15_g2_i1.p1	AnkUBD	PF18418.5	0.15	13.5	0	78	4.7	0	3.9	3	0	0	3	3	3	0	Mcav_TRINITY_GG_16888_c15_g2~~Mcav_TRINITY_GG_16888_c15_g2_i1.p1 ORF type:5prime_partial len:1043 (-),score=135.71 Mcav_TRINITY_GG_16888_c15_g2_i1:1529-4657(-)
Mcav_TRINITY_GG_7507_c6_g1_i2.p1	DUF1090	PF06476.16	4.9	8.5	7.8	78	4.6	7.8	2.2	1	1	0	1	1	1	0	Mcav_TRINITY_GG_7507_c6_g1~~Mcav_TRINITY_GG_7507_c6_g1_i2.p1 ORF type:complete len:251 (+),score=63.17 Mcav_TRINITY_GG_7507_c6_g1_i2:887-1639(+)
Mcav_TRINITY_GG_26510_c0_g1_i1.p1	DUF1192	PF06698.15	8.9	7.7	8.3	78	4.7	0.2	3.7	3	1	0	3	3	2	0	Mcav_TRINITY_GG_26510_c0_g1~~Mcav_TRINITY_GG_26510_c0_g1_i1.p1 ORF type:internal len:394 (+),score=90.40 Mcav_TRINITY_GG_26510_c0_g1_i1:1-1179(+)
Mcav_TRINITY_GG_55103_c0_g1_i1.p1	DUF2642	PF10842.12	0.011	16.9	0.1	78	4.5	0	3.8	4	0	0	4	4	4	0	Mcav_TRINITY_GG_55103_c0_g1~~Mcav_TRINITY_GG_55103_c0_g1_i1.p1 ORF type:internal len:146 (+),score=35.94 Mcav_TRINITY_GG_55103_c0_g1_i1:3-437(+)
Mcav_TRINITY_GG_39134_c1_g1_i1.p1	Fis1_TPR_C	PF14853.10	1.1e-06	30	0.1	78	4.8	0	6.3	6	0	0	6	6	6	0	Mcav_TRINITY_GG_39134_c1_g1~~Mcav_TRINITY_GG_39134_c1_g1_i1.p1 ORF type:internal len:274 (-),score=29.90 Mcav_TRINITY_GG_39134_c1_g1_i1:3-821(-)
Mcav_TRINITY_GG_47791_c3_g1_i1.p1	Gb3_synth	PF04572.16	0.21	12.9	0	78	4.6	0	3.3	4	0	0	4	4	4	0	Mcav_TRINITY_GG_47791_c3_g1~~Mcav_TRINITY_GG_47791_c3_g1_i1.p1 ORF type:internal len:181 (-),score=15.79 Mcav_TRINITY_GG_47791_c3_g1_i1:2-541(-)
Mcav_TRINITY_GG_17838_c6_g1_i1.p1	Ge1_WD40	PF16529.9	0.29	11.3	1	78	3.3	0	3.6	2	1	1	4	4	4	0	Mcav_TRINITY_GG_17838_c6_g1~~Mcav_TRINITY_GG_17838_c6_g1_i1.p1 ORF type:complete len:349 (+),score=54.78 Mcav_TRINITY_GG_17838_c6_g1_i1:364-1410(+)
Mcav_TRINITY_GG_27611_c16_g1_i1.p1	HEAT	PF02985.26	9.4e-05	23.5	3.2	78	5.2	0	6.4	6	0	0	6	6	6	0	Mcav_TRINITY_GG_27611_c16_g1~~Mcav_TRINITY_GG_27611_c16_g1_i1.p1 ORF type:complete len:751 (-),score=160.39 Mcav_TRINITY_GG_27611_c16_g1_i1:2718-4970(-)
Mcav_TRINITY_GG_19278_c0_g1_i1.p1	Herpes_gE	PF02480.20	0.42	11.2	0	78	3.9	0	2.9	3	0	0	3	3	3	0	Mcav_TRINITY_GG_19278_c0_g1~~Mcav_TRINITY_GG_19278_c0_g1_i1.p1 ORF type:5prime_partial len:460 (+),score=76.61 Mcav_TRINITY_GG_19278_c0_g1_i1:1-1380(+)
Mcav_TRINITY_GG_50851_c0_g1_i1.p1	HetR_C	PF18460.5	2.3	9.5	4.8	78	4.6	0.2	3.4	1	1	4	5	5	5	0	Mcav_TRINITY_GG_50851_c0_g1~~Mcav_TRINITY_GG_50851_c0_g1_i1.p1 ORF type:internal len:160 (+),score=55.22 Mcav_TRINITY_GG_50851_c0_g1_i1:2-478(+)
Mcav_TRINITY_GG_33287_c3_g1_i2.p2	HIPIP	PF01355.21	1	10.9	7.6	78	4.9	0.1	3.9	3	0	0	3	3	3	0	Mcav_TRINITY_GG_33287_c3_g1~~Mcav_TRINITY_GG_33287_c3_g1_i2.p2 ORF type:3prime_partial len:243 (-),score=46.02 Mcav_TRINITY_GG_33287_c3_g1_i2:1-726(-)
Mcav_TRINITY_GG_56382_c0_g1_i1.p2	LRR_1	PF00560.37	0.33	12.4	0.9	78	5.4	0	3.8	4	0	0	4	4	2	0	Mcav_TRINITY_GG_56382_c0_g1~~Mcav_TRINITY_GG_56382_c0_g1_i1.p2 ORF type:complete len:373 (-),score=120.53 Mcav_TRINITY_GG_56382_c0_g1_i1:4346-5464(-)
Mcav_TRINITY_GG_29333_c0_g1_i1.p1	NPV_P10	PF05531.16	0.75	11.5	4.9	78	5.1	0	2.8	1	1	1	2	2	2	0	Mcav_TRINITY_GG_29333_c0_g1~~Mcav_TRINITY_GG_29333_c0_g1_i1.p1 ORF type:internal len:129 (-),score=32.18 Mcav_TRINITY_GG_29333_c0_g1_i1:2-385(-)
Mcav_TRINITY_GG_489_c112_g1_i1.p1	PBD	PF00786.32	1.8	10.2	2.3	78	4.9	0	3.6	2	1	1	3	3	3	0	Mcav_TRINITY_GG_489_c112_g1~~Mcav_TRINITY_GG_489_c112_g1_i1.p1 ORF type:complete len:408 (-),score=140.86 Mcav_TRINITY_GG_489_c112_g1_i1:744-1886(-)
Mcav_TRINITY_GG_5634_c44_g1_i13.p1	PPR	PF01535.24	0.36	12.4	7.4	78	5.1	0	6.8	9	0	0	9	9	5	0	Mcav_TRINITY_GG_5634_c44_g1~~Mcav_TRINITY_GG_5634_c44_g1_i13.p1 ORF type:5prime_partial len:737 (+),score=119.56 Mcav_TRINITY_GG_5634_c44_g1_i13:1-2211(+)
Mcav_TRINITY_GG_48464_c5_g1_i2.p1	RIG-I_C-RD	PF11648.12	0.64	11.4	2	78	4.7	0.1	2.9	3	0	0	3	3	3	0	Mcav_TRINITY_GG_48464_c5_g1~~Mcav_TRINITY_GG_48464_c5_g1_i2.p1 ORF type:5prime_partial len:168 (-),score=10.36 Mcav_TRINITY_GG_48464_c5_g1_i2:291-794(-)
Mcav_TRINITY_GG_53467_c4_g1_i7.p2	SlyX	PF04102.16	7.1	8.6	9.1	78	5.2	8.1	2.3	1	1	1	2	2	2	0	Mcav_TRINITY_GG_53467_c4_g1~~Mcav_TRINITY_GG_53467_c4_g1_i7.p2 ORF type:complete len:102 (+),score=35.78 Mcav_TRINITY_GG_53467_c4_g1_i7:1449-1754(+)
Mcav_TRINITY_GG_40459_c0_g1_i1.p1	TPR_14	PF13428.10	0.013	17.4	0	78	5.7	0	3.3	3	0	0	3	3	3	0	Mcav_TRINITY_GG_40459_c0_g1~~Mcav_TRINITY_GG_40459_c0_g1_i1.p1 ORF type:5prime_partial len:149 (-),score=27.53 Mcav_TRINITY_GG_40459_c0_g1_i1:353-799(-)
Mcav_TRINITY_GG_38017_c0_g1_i1.p1	TPR_6	PF13174.10	0.0072	18.1	11	78	5.4	0	6.5	7	0	0	7	7	4	0	Mcav_TRINITY_GG_38017_c0_g1~~Mcav_TRINITY_GG_38017_c0_g1_i1.p1 ORF type:complete len:757 (+),score=106.48 Mcav_TRINITY_GG_38017_c0_g1_i1:74-2344(+)
Mcav_TRINITY_GG_40727_c1_g2_i3.p1	Vta1_C	PF18097.5	0.032	15	0.2	78	4.2	0	3.1	3	0	0	3	3	3	0	Mcav_TRINITY_GG_40727_c1_g2~~Mcav_TRINITY_GG_40727_c1_g2_i3.p1 ORF type:internal len:144 (+),score=33.69 Mcav_TRINITY_GG_40727_c1_g2_i3:2-430(+)
Mcav_TRINITY_GG_13027_c1_g1_i1.p1	ATPase	PF06745.17	0.21	12.2	0.3	77	3.8	0	4	3	0	0	3	3	3	0	Mcav_TRINITY_GG_13027_c1_g1~~Mcav_TRINITY_GG_13027_c1_g1_i1.p1 ORF type:complete len:4466 (+),score=987.67 Mcav_TRINITY_GG_13027_c1_g1_i1:221-13618(+)
Mcav_TRINITY_GG_12945_c5_g1_i1.p3	Bacteriocin_IIi	PF11758.12	0.11	13.6	1.2	77	4.4	0	3.1	3	0	0	3	3	3	0	Mcav_TRINITY_GG_12945_c5_g1~~Mcav_TRINITY_GG_12945_c5_g1_i1.p3 ORF type:complete len:103 (-),score=7.02 Mcav_TRINITY_GG_12945_c5_g1_i1:3980-4288(-)
Mcav_TRINITY_GG_42290_c29_g1_i13.p1	CbiG_N	PF11760.12	0.45	11.8	0	77	4.6	0	4	4	1	2	6	6	6	0	Mcav_TRINITY_GG_42290_c29_g1~~Mcav_TRINITY_GG_42290_c29_g1_i13.p1 ORF type:internal len:1325 (+),score=259.00 Mcav_TRINITY_GG_42290_c29_g1_i13:2-3973(+)
Mcav_TRINITY_GG_48098_c13_g1_i2.p1	CCDC93_CC	PF09762.13	4.6	7.4	60.2	77	3.4	25.5	3.3	1	1	2	3	3	3	0	Mcav_TRINITY_GG_48098_c13_g1~~Mcav_TRINITY_GG_48098_c13_g1_i2.p1 ORF type:complete len:543 (+),score=140.24 Mcav_TRINITY_GG_48098_c13_g1_i2:103-1731(+)
Mcav_TRINITY_GG_1190_c5_g1_i5.p1	Conotoxin	PF02950.21	6.3	9	16	77	5.6	1.1	4.2	4	0	0	4	4	4	0	Mcav_TRINITY_GG_1190_c5_g1~~Mcav_TRINITY_GG_1190_c5_g1_i5.p1 ORF type:5prime_partial len:186 (+),score=5.58 Mcav_TRINITY_GG_1190_c5_g1_i5:3-560(+)
Mcav_TRINITY_GG_22984_c83_g1_i4.p1	CusF_Ec	PF11604.12	0.00072	20.7	0	77	4.6	0	5.2	5	1	1	6	6	6	0	Mcav_TRINITY_GG_22984_c83_g1~~Mcav_TRINITY_GG_22984_c83_g1_i4.p1 ORF type:internal len:375 (+),score=65.07 Mcav_TRINITY_GG_22984_c83_g1_i4:1-1122(+)
Mcav_TRINITY_GG_53567_c14_g1_i3.p1	Cyc-maltodext_N	PF09087.15	0.041	15.4	1	77	4.9	0	3.8	4	0	0	4	4	4	0	Mcav_TRINITY_GG_53567_c14_g1~~Mcav_TRINITY_GG_53567_c14_g1_i3.p1 ORF type:internal len:393 (-),score=53.68 Mcav_TRINITY_GG_53567_c14_g1_i3:2-1177(-)
Mcav_TRINITY_GG_16902_c78_g1_i4.p1	DD_K	PF12121.12	3.9	8.8	3.4	77	4.7	0.1	3.7	4	0	0	4	4	4	0	Mcav_TRINITY_GG_16902_c78_g1~~Mcav_TRINITY_GG_16902_c78_g1_i4.p1 ORF type:internal len:174 (+),score=40.17 Mcav_TRINITY_GG_16902_c78_g1_i4:1-519(+)
Mcav_TRINITY_GG_51345_c4_g1_i1.p1	DUF2615	PF11027.12	0.82	11	3	77	4.7	0.2	3.6	3	1	1	4	4	4	0	Mcav_TRINITY_GG_51345_c4_g1~~Mcav_TRINITY_GG_51345_c4_g1_i1.p1 ORF type:complete len:657 (+),score=93.93 Mcav_TRINITY_GG_51345_c4_g1_i1:93-2063(+)
Mcav_TRINITY_GG_56276_c13_g1_i3.p1	DUF3293	PF11697.12	0.25	13.1	0.1	77	5.1	0	4.1	3	1	2	5	5	5	0	Mcav_TRINITY_GG_56276_c13_g1~~Mcav_TRINITY_GG_56276_c13_g1_i3.p1 ORF type:internal len:288 (+),score=56.60 Mcav_TRINITY_GG_56276_c13_g1_i3:2-862(+)
Mcav_TRINITY_GG_2119_c5_g1_i1.p1	DUF948	PF06103.15	0.57	11.6	0.2	77	4.8	0.1	2.4	1	1	1	2	2	2	0	Mcav_TRINITY_GG_2119_c5_g1~~Mcav_TRINITY_GG_2119_c5_g1_i1.p1 ORF type:complete len:564 (+),score=63.30 Mcav_TRINITY_GG_2119_c5_g1_i1:154-1845(+)
Mcav_TRINITY_GG_10449_c6_g1_i7.p1	Glyco_hydro_36C	PF16874.9	0.32	12.7	0.1	77	5	0	3.2	3	0	0	3	3	3	0	Mcav_TRINITY_GG_10449_c6_g1~~Mcav_TRINITY_GG_10449_c6_g1_i7.p1 ORF type:5prime_partial len:463 (-),score=81.15 Mcav_TRINITY_GG_10449_c6_g1_i7:161-1549(-)
Mcav_TRINITY_GG_4641_c0_g1_i1.p1	HEAT_EZ	PF13513.10	0.0098	17.7	4.4	77	5.3	0	6.8	8	0	0	8	8	4	0	Mcav_TRINITY_GG_4641_c0_g1~~Mcav_TRINITY_GG_4641_c0_g1_i1.p1 ORF type:3prime_partial len:734 (-),score=129.98 Mcav_TRINITY_GG_4641_c0_g1_i1:3-2201(-)
Mcav_TRINITY_GG_54494_c1_g1_i1.p1	LRR_6	PF13516.10	6.1e-05	24	4.1	77	4.9	0	5.9	6	0	0	6	6	5	0	Mcav_TRINITY_GG_54494_c1_g1~~Mcav_TRINITY_GG_54494_c1_g1_i1.p1 ORF type:complete len:466 (+),score=37.00 Mcav_TRINITY_GG_54494_c1_g1_i1:267-1664(+)
Mcav_TRINITY_GG_28913_c0_g1_i2.p1	LRR_6	PF13516.10	0.23	12.8	12.9	77	4.9	0	5.7	6	0	0	6	6	4	0	Mcav_TRINITY_GG_28913_c0_g1~~Mcav_TRINITY_GG_28913_c0_g1_i2.p1 ORF type:internal len:153 (-),score=19.21 Mcav_TRINITY_GG_28913_c0_g1_i2:3-458(-)
Mcav_TRINITY_GG_11268_c5_g1_i1.p2	NPV_P10	PF05531.16	0.48	12.2	8.1	77	5.1	8.6	2.5	1	1	1	2	2	2	0	Mcav_TRINITY_GG_11268_c5_g1~~Mcav_TRINITY_GG_11268_c5_g1_i1.p2 ORF type:5prime_partial len:326 (+),score=53.72 Mcav_TRINITY_GG_11268_c5_g1_i1:1-978(+)
Mcav_TRINITY_GG_15494_c2_g1_i3.p1	NPV_P10	PF05531.16	3.1	9.6	11.4	77	5.1	6.9	3.6	2	1	1	3	3	3	0	Mcav_TRINITY_GG_15494_c2_g1~~Mcav_TRINITY_GG_15494_c2_g1_i3.p1 ORF type:3prime_partial len:192 (-),score=68.28 Mcav_TRINITY_GG_15494_c2_g1_i3:1-573(-)
Mcav_TRINITY_GG_52350_c0_g1_i1.p1	Nup35_RRM_2	PF14605.10	0.37	11.9	1.2	77	4.5	0	3.1	3	0	0	3	3	3	0	Mcav_TRINITY_GG_52350_c0_g1~~Mcav_TRINITY_GG_52350_c0_g1_i1.p1 ORF type:3prime_partial len:320 (+),score=45.48 Mcav_TRINITY_GG_52350_c0_g1_i1:90-959(+)
Mcav_TRINITY_GG_47791_c3_g1_i2.p1	PAN_3	PF08277.16	0.037	15.1	1	77	4.4	0.1	3.1	3	0	0	3	3	3	0	Mcav_TRINITY_GG_47791_c3_g1~~Mcav_TRINITY_GG_47791_c3_g1_i2.p1 ORF type:3prime_partial len:140 (-),score=10.94 Mcav_TRINITY_GG_47791_c3_g1_i2:2-418(-)
Mcav_TRINITY_GG_23553_c16_g1_i1.p1	PSDC	PF12588.12	0.58	11.5	7.7	77	4.6	0.8	4.7	3	2	1	4	4	4	0	Mcav_TRINITY_GG_23553_c16_g1~~Mcav_TRINITY_GG_23553_c16_g1_i1.p1 ORF type:complete len:597 (+),score=157.59 Mcav_TRINITY_GG_23553_c16_g1_i1:3065-4855(+)
Mcav_TRINITY_GG_36421_c2_g1_i1.p1	PyrBI_leader	PF08052.15	0.56	11.4	0.5	77	4.6	0.1	3.3	4	0	0	4	4	4	0	Mcav_TRINITY_GG_36421_c2_g1~~Mcav_TRINITY_GG_36421_c2_g1_i1.p1 ORF type:5prime_partial len:112 (+),score=21.93 Mcav_TRINITY_GG_36421_c2_g1_i1:3-338(+)
Mcav_TRINITY_GG_56155_c8_g1_i3.p1	Ribosomal_L5e	PF17144.8	0.17	13.2	3.3	77	4.6	0.1	3.2	3	0	0	3	3	3	0	Mcav_TRINITY_GG_56155_c8_g1~~Mcav_TRINITY_GG_56155_c8_g1_i3.p1 ORF type:internal len:460 (-),score=1.32 Mcav_TRINITY_GG_56155_c8_g1_i3:3-1379(-)
Mcav_TRINITY_GG_16150_c0_g1_i7.p1	RPN13_C	PF16550.9	0.75	11.2	2	77	4.7	0	2.9	2	1	1	3	3	3	0	Mcav_TRINITY_GG_16150_c0_g1~~Mcav_TRINITY_GG_16150_c0_g1_i7.p1 ORF type:internal len:123 (+),score=16.13 Mcav_TRINITY_GG_16150_c0_g1_i7:3-368(+)
Mcav_TRINITY_GG_38019_c0_g1_i1.p1	SHNi-TPR	PF10516.13	0.036	14.8	3.7	77	4.1	0.1	4.1	4	0	0	4	4	4	0	Mcav_TRINITY_GG_38019_c0_g1~~Mcav_TRINITY_GG_38019_c0_g1_i1.p1 ORF type:internal len:142 (+),score=37.17 Mcav_TRINITY_GG_38019_c0_g1_i1:1-423(+)
Mcav_TRINITY_GG_36084_c0_g1_i1.p1	T6SS_Tdi1_C	PF08906.15	0.28	12.3	0.3	77	4.5	0	3	4	0	0	4	4	4	0	Mcav_TRINITY_GG_36084_c0_g1~~Mcav_TRINITY_GG_36084_c0_g1_i1.p1 ORF type:internal len:128 (-),score=15.68 Mcav_TRINITY_GG_36084_c0_g1_i1:2-382(-)
Mcav_TRINITY_GG_1225_c13_g1_i2.p1	TPR_10	PF13374.10	0.0025	19	0.7	77	4.7	0	5.6	6	0	0	6	6	3	0	Mcav_TRINITY_GG_1225_c13_g1~~Mcav_TRINITY_GG_1225_c13_g1_i2.p1 ORF type:complete len:1041 (+),score=146.69 Mcav_TRINITY_GG_1225_c13_g1_i2:2095-5217(+)
Mcav_TRINITY_GG_40727_c1_g1_i2.p2	TPR_11	PF13414.10	0.53	11.2	3.6	77	4.3	0.1	4.4	4	1	1	5	5	3	0	Mcav_TRINITY_GG_40727_c1_g1~~Mcav_TRINITY_GG_40727_c1_g1_i2.p2 ORF type:internal len:156 (+),score=45.46 Mcav_TRINITY_GG_40727_c1_g1_i2:3-467(+)
Mcav_TRINITY_GG_42717_c4_g1_i1.p1	TPR_14	PF13428.10	0.032	16.2	0	77	5.7	0	4.1	3	0	0	3	3	2	0	Mcav_TRINITY_GG_42717_c4_g1~~Mcav_TRINITY_GG_42717_c4_g1_i1.p1 ORF type:5prime_partial len:627 (-),score=79.86 Mcav_TRINITY_GG_42717_c4_g1_i1:2435-4315(-)
Mcav_TRINITY_GG_32338_c15_g1_i2.p1	TPR_17	PF13431.10	0.26	12.9	0	77	5.1	0	2.8	3	0	0	3	3	2	0	Mcav_TRINITY_GG_32338_c15_g1~~Mcav_TRINITY_GG_32338_c15_g1_i2.p1 ORF type:5prime_partial len:147 (-),score=21.97 Mcav_TRINITY_GG_32338_c15_g1_i2:415-855(-)
Mcav_TRINITY_GG_13549_c63_g2_i1.p1	TPR_20	PF14561.10	0.23	13	1.7	77	4.9	0	3.9	3	1	3	6	6	5	0	Mcav_TRINITY_GG_13549_c63_g2~~Mcav_TRINITY_GG_13549_c63_g2_i1.p1 ORF type:3prime_partial len:544 (+),score=75.71 Mcav_TRINITY_GG_13549_c63_g2_i1:305-1933(+)
Mcav_TRINITY_GG_8457_c13_g1_i2.p2	Vma12	PF11712.12	9.2	7.5	9.9	77	4.5	6.2	3.1	2	1	0	2	2	2	0	Mcav_TRINITY_GG_8457_c13_g1~~Mcav_TRINITY_GG_8457_c13_g1_i2.p2 ORF type:complete len:437 (-),score=7.31 Mcav_TRINITY_GG_8457_c13_g1_i2:3792-5102(-)
Mcav_TRINITY_GG_23918_c2_g1_i1.p1	zf-H2C2_5	PF13909.10	2.7	8.9	8	77	4.2	0	4.4	4	0	0	4	4	4	0	Mcav_TRINITY_GG_23918_c2_g1~~Mcav_TRINITY_GG_23918_c2_g1_i1.p1 ORF type:3prime_partial len:654 (-),score=91.76 Mcav_TRINITY_GG_23918_c2_g1_i1:1-1959(-)
Mcav_TRINITY_GG_18667_c4_g1_i2.p1	zf-met	PF12874.11	0.57	11.8	5.8	77	5	0.3	4.5	4	0	0	4	4	4	0	Mcav_TRINITY_GG_18667_c4_g1~~Mcav_TRINITY_GG_18667_c4_g1_i2.p1 ORF type:3prime_partial len:637 (+),score=111.03 Mcav_TRINITY_GG_18667_c4_g1_i2:630-2537(+)
Mcav_TRINITY_GG_10243_c0_g1_i1.p1	zf-ribbon_3	PF13248.10	3.4	8.5	4.1	77	4.1	4.1	2.4	1	1	0	1	1	1	0	Mcav_TRINITY_GG_10243_c0_g1~~Mcav_TRINITY_GG_10243_c0_g1_i1.p1 ORF type:5prime_partial len:173 (-),score=34.80 Mcav_TRINITY_GG_10243_c0_g1_i1:505-1023(-)
Mcav_TRINITY_GG_47384_c2_g1_i1.p1	Zn-C2H2_12	PF18112.5	7.4	8.3	4.7	77	5	4.7	2.6	1	1	0	1	1	1	0	Mcav_TRINITY_GG_47384_c2_g1~~Mcav_TRINITY_GG_47384_c2_g1_i1.p1 ORF type:3prime_partial len:204 (-),score=42.65 Mcav_TRINITY_GG_47384_c2_g1_i1:2-610(-)
Mcav_TRINITY_GG_2176_c0_g1_i5.p1	ACP_syn_III_C	PF08541.14	0.2	13.1	0.1	76	4.8	0	3.4	1	1	3	4	4	4	0	Mcav_TRINITY_GG_2176_c0_g1~~Mcav_TRINITY_GG_2176_c0_g1_i5.p1 ORF type:internal len:162 (+),score=26.81 Mcav_TRINITY_GG_2176_c0_g1_i5:1-483(+)
Mcav_TRINITY_GG_9762_c0_g1_i1.p1	ANAPC4_WD40	PF12894.11	0.0013	20.1	5.5	76	4.9	0	7.1	4	2	3	7	7	6	0	Mcav_TRINITY_GG_9762_c0_g1~~Mcav_TRINITY_GG_9762_c0_g1_i1.p1 ORF type:complete len:1320 (-),score=248.33 Mcav_TRINITY_GG_9762_c0_g1_i1:856-4551(-)
Mcav_TRINITY_GG_60630_c8_g1_i1.p1	HEAT	PF02985.26	0.06	14.8	0.2	76	5.2	0	4	3	0	0	3	3	2	0	Mcav_TRINITY_GG_60630_c8_g1~~Mcav_TRINITY_GG_60630_c8_g1_i1.p1 ORF type:complete len:842 (+),score=144.08 Mcav_TRINITY_GG_60630_c8_g1_i1:157-2682(+)
Mcav_TRINITY_GG_37263_c4_g1_i2.p1	Hira	PF07569.15	0.087	13.7	0.3	76	4.1	0	3.9	4	0	0	4	4	4	0	Mcav_TRINITY_GG_37263_c4_g1~~Mcav_TRINITY_GG_37263_c4_g1_i2.p1 ORF type:complete len:533 (+),score=95.56 Mcav_TRINITY_GG_37263_c4_g1_i2:98-1696(+)
Mcav_TRINITY_GG_36425_c8_g1_i1.p1	IL11	PF07400.15	0.17	12.7	1.2	76	4.1	0.1	3.6	3	0	0	3	3	3	0	Mcav_TRINITY_GG_36425_c8_g1~~Mcav_TRINITY_GG_36425_c8_g1_i1.p1 ORF type:complete len:1020 (-),score=176.43 Mcav_TRINITY_GG_36425_c8_g1_i1:4177-7236(-)
Mcav_TRINITY_GG_56267_c1_g1_i3.p1	Neurokinin_B	PF03823.18	0.56	11.5	0.8	76	4.6	0.1	2.8	2	0	0	2	2	2	0	Mcav_TRINITY_GG_56267_c1_g1~~Mcav_TRINITY_GG_56267_c1_g1_i3.p1 ORF type:complete len:551 (-),score=56.39 Mcav_TRINITY_GG_56267_c1_g1_i3:48-1700(-)
Mcav_TRINITY_GG_55858_c45_g1_i6.p1	NPV_P10	PF05531.16	6	8.6	7.8	76	5.1	6.8	2.3	1	1	1	2	2	2	0	Mcav_TRINITY_GG_55858_c45_g1~~Mcav_TRINITY_GG_55858_c45_g1_i6.p1 ORF type:3prime_partial len:128 (+),score=37.55 Mcav_TRINITY_GG_55858_c45_g1_i6:51-383(+)
Mcav_TRINITY_GG_40838_c5_g1_i2.p1	PD40	PF07676.16	0.00024	22.1	0.1	76	4.6	0	5.3	5	0	0	5	5	5	0	Mcav_TRINITY_GG_40838_c5_g1~~Mcav_TRINITY_GG_40838_c5_g1_i2.p1 ORF type:complete len:1589 (-),score=243.50 Mcav_TRINITY_GG_40838_c5_g1_i2:412-5112(-)
Mcav_TRINITY_GG_40996_c4_g1_i2.p2	PQQ_3	PF13570.10	0.34	12.7	0.2	76	5.2	0.1	3.2	3	0	0	3	3	3	0	Mcav_TRINITY_GG_40996_c4_g1~~Mcav_TRINITY_GG_40996_c4_g1_i2.p2 ORF type:complete len:280 (+),score=44.42 Mcav_TRINITY_GG_40996_c4_g1_i2:1647-2486(+)
Mcav_TRINITY_GG_9335_c2_g2_i1.p1	RDM	PF11002.12	2.7	9.3	4.6	76	4.6	0	3.9	3	1	0	3	3	3	0	Mcav_TRINITY_GG_9335_c2_g2~~Mcav_TRINITY_GG_9335_c2_g2_i1.p1 ORF type:3prime_partial len:1452 (-),score=373.50 Mcav_TRINITY_GG_9335_c2_g2_i1:2-4354(-)
Mcav_TRINITY_GG_56112_c10_g1_i5.p1	TPR_17	PF13431.10	0.022	16.2	0.6	76	5.2	0	3.4	2	1	1	3	3	3	0	Mcav_TRINITY_GG_56112_c10_g1~~Mcav_TRINITY_GG_56112_c10_g1_i5.p1 ORF type:5prime_partial len:165 (-),score=32.65 Mcav_TRINITY_GG_56112_c10_g1_i5:878-1372(-)
Mcav_TRINITY_GG_53195_c28_g1_i10.p1	TPR_3	PF07720.16	0.0018	19.5	22	76	4.9	0.1	9.3	10	0	0	10	10	8	0	Mcav_TRINITY_GG_53195_c28_g1~~Mcav_TRINITY_GG_53195_c28_g1_i10.p1 ORF type:5prime_partial len:895 (-),score=162.60 Mcav_TRINITY_GG_53195_c28_g1_i10:5727-8411(-)
Mcav_TRINITY_GG_57442_c4_g1_i1.p1	TPR_7	PF13176.10	0.16	13.4	3	76	5	0	3.6	4	0	0	4	4	3	0	Mcav_TRINITY_GG_57442_c4_g1~~Mcav_TRINITY_GG_57442_c4_g1_i1.p1 ORF type:5prime_partial len:212 (-),score=45.82 Mcav_TRINITY_GG_57442_c4_g1_i1:629-1264(-)
Mcav_TRINITY_GG_58141_c5_g1_i3.p1	TPR_9	PF13371.10	0.021	16	0.4	76	4.6	0	3.1	3	0	0	3	3	3	0	Mcav_TRINITY_GG_58141_c5_g1~~Mcav_TRINITY_GG_58141_c5_g1_i3.p1 ORF type:internal len:154 (-),score=32.63 Mcav_TRINITY_GG_58141_c5_g1_i3:2-460(-)
Mcav_TRINITY_GG_13929_c13_g1_i7.p1	TPR_9	PF13371.10	0.063	14.4	0.1	76	4.6	0	3	3	0	0	3	3	3	0	Mcav_TRINITY_GG_13929_c13_g1~~Mcav_TRINITY_GG_13929_c13_g1_i7.p1 ORF type:internal len:105 (+),score=25.81 Mcav_TRINITY_GG_13929_c13_g1_i7:1-312(+)
Mcav_TRINITY_GG_55858_c41_g1_i1.p1	tRNA_int_end_N2	PF12928.11	0.33	12.3	0.1	76	4.7	0	2.9	1	1	1	2	2	2	0	Mcav_TRINITY_GG_55858_c41_g1~~Mcav_TRINITY_GG_55858_c41_g1_i1.p1 ORF type:5prime_partial len:149 (+),score=12.29 Mcav_TRINITY_GG_55858_c41_g1_i1:3-449(+)
Mcav_TRINITY_GG_9013_c7_g1_i1.p1	zf-C2H2_jaz	PF12171.12	0.12	13.8	0.8	76	4.9	0.2	3.3	3	0	0	3	3	3	0	Mcav_TRINITY_GG_9013_c7_g1~~Mcav_TRINITY_GG_9013_c7_g1_i1.p1 ORF type:complete len:445 (+),score=70.74 Mcav_TRINITY_GG_9013_c7_g1_i1:885-2219(+)
Mcav_TRINITY_GG_7501_c32_g1_i2.p1	ANAPC3	PF12895.11	2.9	9.5	9.8	75	4.9	0.3	5.6	5	2	2	7	7	3	0	Mcav_TRINITY_GG_7501_c32_g1~~Mcav_TRINITY_GG_7501_c32_g1_i2.p1 ORF type:3prime_partial len:619 (-),score=121.31 Mcav_TRINITY_GG_7501_c32_g1_i2:2-1750(-)
Mcav_TRINITY_GG_16325_c3_g1_i1.p1	Ank	PF00023.34	0.41	12.3	0.2	75	5.2	0.1	3.5	3	0	0	3	3	2	0	Mcav_TRINITY_GG_16325_c3_g1~~Mcav_TRINITY_GG_16325_c3_g1_i1.p1 ORF type:5prime_partial len:2808 (+),score=517.26 Mcav_TRINITY_GG_16325_c3_g1_i1:2-8425(+)
Mcav_TRINITY_GG_54376_c0_g1_i1.p1	CbiG-like_linker	PF21437.1	0.4	12.1	0.1	75	4.8	0	2.5	2	0	0	2	2	2	0	Mcav_TRINITY_GG_54376_c0_g1~~Mcav_TRINITY_GG_54376_c0_g1_i1.p1 ORF type:3prime_partial len:531 (+),score=51.86 Mcav_TRINITY_GG_54376_c0_g1_i1:3-1592(+)
Mcav_TRINITY_GG_45175_c0_g1_i1.p1	CODH_A_N	PF18537.5	0.0015	19.7	0	75	4.7	0	3.9	1	1	3	4	4	4	0	Mcav_TRINITY_GG_45175_c0_g1~~Mcav_TRINITY_GG_45175_c0_g1_i1.p1 ORF type:internal len:173 (+),score=42.05 Mcav_TRINITY_GG_45175_c0_g1_i1:1-516(+)
Mcav_TRINITY_GG_36430_c20_g1_i12.p1	DUF2387	PF09526.14	0.27	12.5	3	75	4.7	0.2	3.2	1	1	2	3	3	3	0	Mcav_TRINITY_GG_36430_c20_g1~~Mcav_TRINITY_GG_36430_c20_g1_i12.p1 ORF type:complete len:495 (-),score=39.74 Mcav_TRINITY_GG_36430_c20_g1_i12:1048-2532(-)
Mcav_TRINITY_GG_26661_c53_g1_i1.p1	DUF3712	PF12505.12	0.15	13.6	3.2	75	4.9	0.1	3.3	3	0	0	3	3	3	0	Mcav_TRINITY_GG_26661_c53_g1~~Mcav_TRINITY_GG_26661_c53_g1_i1.p1 ORF type:internal len:250 (-),score=50.39 Mcav_TRINITY_GG_26661_c53_g1_i1:2-748(-)
Mcav_TRINITY_GG_6524_c20_g1_i1.p1	DUF4810	PF16068.9	0.049	15.4	9.1	75	5.2	0.2	5.7	6	1	1	7	7	6	0	Mcav_TRINITY_GG_6524_c20_g1~~Mcav_TRINITY_GG_6524_c20_g1_i1.p1 ORF type:internal len:288 (+),score=77.09 Mcav_TRINITY_GG_6524_c20_g1_i1:2-862(+)
Mcav_TRINITY_GG_37263_c4_g1_i2.p1	GAD-like	PF08887.15	0.24	12.4	2.6	75	4.4	0	4.3	4	1	2	6	6	6	0	Mcav_TRINITY_GG_37263_c4_g1~~Mcav_TRINITY_GG_37263_c4_g1_i2.p1 ORF type:complete len:533 (+),score=95.56 Mcav_TRINITY_GG_37263_c4_g1_i2:98-1696(+)
Mcav_TRINITY_GG_20247_c1_g1_i1.p1	GIT_SHD	PF08518.15	0.23	12.3	0.1	75	4.3	0	3.1	3	0	0	3	3	3	0	Mcav_TRINITY_GG_20247_c1_g1~~Mcav_TRINITY_GG_20247_c1_g1_i1.p1 ORF type:internal len:292 (-),score=53.43 Mcav_TRINITY_GG_20247_c1_g1_i1:2-874(-)
Mcav_TRINITY_GG_37954_c6_g1_i1.p1	Kelch_1	PF01344.29	3.1	8.6	4.3	75	4.2	0.2	3.5	3	0	0	3	3	3	0	Mcav_TRINITY_GG_37954_c6_g1~~Mcav_TRINITY_GG_37954_c6_g1_i1.p1 ORF type:5prime_partial len:363 (+),score=36.57 Mcav_TRINITY_GG_37954_c6_g1_i1:1-1089(+)
Mcav_TRINITY_GG_34600_c7_g1_i1.p1	NSUN5_N	PF21153.1	1.1	11.1	2.3	75	5.3	0.1	3.4	3	0	0	3	3	3	0	Mcav_TRINITY_GG_34600_c7_g1~~Mcav_TRINITY_GG_34600_c7_g1_i1.p1 ORF type:complete len:683 (-),score=128.81 Mcav_TRINITY_GG_34600_c7_g1_i1:467-2515(-)
Mcav_TRINITY_GG_22961_c2_g1_i1.p1	PD40	PF07676.16	0.015	16.4	0.4	75	4.6	0	4.8	7	0	0	7	7	5	0	Mcav_TRINITY_GG_22961_c2_g1~~Mcav_TRINITY_GG_22961_c2_g1_i1.p1 ORF type:complete len:317 (+),score=55.76 Mcav_TRINITY_GG_22961_c2_g1_i1:96-1046(+)
Mcav_TRINITY_GG_29946_c2_g1_i1.p1	PPO1_DWL	PF12142.12	0.83	10.7	6.1	75	4.4	0.1	3.9	4	0	0	4	4	4	0	Mcav_TRINITY_GG_29946_c2_g1~~Mcav_TRINITY_GG_29946_c2_g1_i1.p1 ORF type:complete len:267 (-),score=32.98 Mcav_TRINITY_GG_29946_c2_g1_i1:274-1074(-)
Mcav_TRINITY_GG_27064_c0_g1_i1.p1	PQQ_3	PF13570.10	0.025	16.3	0.4	75	5.2	0.2	3.9	3	1	1	4	4	3	0	Mcav_TRINITY_GG_27064_c0_g1~~Mcav_TRINITY_GG_27064_c0_g1_i1.p1 ORF type:complete len:582 (+),score=58.84 Mcav_TRINITY_GG_27064_c0_g1_i1:167-1912(+)
Mcav_TRINITY_GG_43654_c0_g1_i2.p1	Rad50_zn_hook	PF04423.18	8.7	7.4	8.3	75	4.5	0.1	3.9	4	0	0	4	4	4	0	Mcav_TRINITY_GG_43654_c0_g1~~Mcav_TRINITY_GG_43654_c0_g1_i2.p1 ORF type:complete len:534 (+),score=87.21 Mcav_TRINITY_GG_43654_c0_g1_i2:647-2248(+)
Mcav_TRINITY_GG_58326_c2_g1_i3.p1	SHNi-TPR	PF10516.13	0.13	13	0	75	4.2	0	3.1	3	0	0	3	3	3	0	Mcav_TRINITY_GG_58326_c2_g1~~Mcav_TRINITY_GG_58326_c2_g1_i3.p1 ORF type:internal len:127 (-),score=33.81 Mcav_TRINITY_GG_58326_c2_g1_i3:1-378(-)
Mcav_TRINITY_GG_60762_c5_g1_i3.p1	Strep_his_triad	PF04270.17	7.4	7.8	4.7	75	4.6	0.3	2.6	2	0	0	2	2	2	0	Mcav_TRINITY_GG_60762_c5_g1~~Mcav_TRINITY_GG_60762_c5_g1_i3.p1 ORF type:internal len:103 (+),score=36.90 Mcav_TRINITY_GG_60762_c5_g1_i3:1-306(+)
Mcav_TRINITY_GG_28681_c2_g1_i1.p1	SUKH_6	PF14568.10	0.3	12.8	0.9	75	5.1	0.1	3.3	2	1	1	3	3	3	0	Mcav_TRINITY_GG_28681_c2_g1~~Mcav_TRINITY_GG_28681_c2_g1_i1.p1 ORF type:internal len:447 (-),score=72.73 Mcav_TRINITY_GG_28681_c2_g1_i1:3-1340(-)
Mcav_TRINITY_GG_16150_c0_g1_i6.p1	TENA_THI-4	PF03070.20	0.0015	19.6	0	75	4.3	0	3.9	1	1	3	4	4	4	0	Mcav_TRINITY_GG_16150_c0_g1~~Mcav_TRINITY_GG_16150_c0_g1_i6.p1 ORF type:internal len:175 (+),score=31.87 Mcav_TRINITY_GG_16150_c0_g1_i6:1-522(+)
Mcav_TRINITY_GG_53914_c10_g1_i4.p1	TPR_11	PF13414.10	0.19	12.6	0.3	75	4.3	0	3.7	4	0	0	4	4	2	0	Mcav_TRINITY_GG_53914_c10_g1~~Mcav_TRINITY_GG_53914_c10_g1_i4.p1 ORF type:complete len:843 (-),score=154.19 Mcav_TRINITY_GG_53914_c10_g1_i4:1801-4329(-)
Mcav_TRINITY_GG_60395_c4_g1_i2.p1	TPR_21	PF09976.13	0.12	13.3	0.2	75	4.2	0	3.2	2	1	1	3	3	3	0	Mcav_TRINITY_GG_60395_c4_g1~~Mcav_TRINITY_GG_60395_c4_g1_i2.p1 ORF type:complete len:342 (-),score=41.84 Mcav_TRINITY_GG_60395_c4_g1_i2:3417-4442(-)
Mcav_TRINITY_GG_43749_c41_g1_i1.p1	TPR_4	PF07721.18	2.4	10.2	4.7	75	5.6	0.1	3.6	4	0	0	4	4	2	0	Mcav_TRINITY_GG_43749_c41_g1~~Mcav_TRINITY_GG_43749_c41_g1_i1.p1 ORF type:5prime_partial len:282 (+),score=55.76 Mcav_TRINITY_GG_43749_c41_g1_i1:2-847(+)
Mcav_TRINITY_GG_43749_c41_g1_i1.p1	TPR_6	PF13174.10	0.15	13.9	0	75	5.5	0	3.9	4	0	0	4	4	1	0	Mcav_TRINITY_GG_43749_c41_g1~~Mcav_TRINITY_GG_43749_c41_g1_i1.p1 ORF type:5prime_partial len:282 (+),score=55.76 Mcav_TRINITY_GG_43749_c41_g1_i1:2-847(+)
Mcav_TRINITY_GG_56878_c28_g1_i3.p1	TPR_7	PF13176.10	0.039	15.3	0.1	75	5	0	4.1	4	0	0	4	4	3	0	Mcav_TRINITY_GG_56878_c28_g1~~Mcav_TRINITY_GG_56878_c28_g1_i3.p1 ORF type:internal len:199 (+),score=35.73 Mcav_TRINITY_GG_56878_c28_g1_i3:2-595(+)
Mcav_TRINITY_GG_11330_c3_g1_i1.p1	zf-BED	PF02892.19	3.6	8.9	8.6	75	4.7	0.1	3.5	3	0	0	3	3	3	0	Mcav_TRINITY_GG_11330_c3_g1~~Mcav_TRINITY_GG_11330_c3_g1_i1.p1 ORF type:3prime_partial len:269 (+),score=46.80 Mcav_TRINITY_GG_11330_c3_g1_i1:75-878(+)
Mcav_TRINITY_GG_42290_c29_g1_i10.p1	CbiG_N	PF11760.12	0.4	11.9	0	74	4.7	0	4	4	1	2	6	6	6	0	Mcav_TRINITY_GG_42290_c29_g1~~Mcav_TRINITY_GG_42290_c29_g1_i10.p1 ORF type:internal len:1284 (+),score=250.12 Mcav_TRINITY_GG_42290_c29_g1_i10:2-3850(+)
Mcav_TRINITY_GG_34540_c0_g1_i1.p1	DUF2279	PF10043.13	0.31	13	0	74	5.3	0	2.3	2	1	0	2	2	2	0	Mcav_TRINITY_GG_34540_c0_g1~~Mcav_TRINITY_GG_34540_c0_g1_i1.p1 ORF type:complete len:113 (+),score=11.87 Mcav_TRINITY_GG_34540_c0_g1_i1:477-815(+)
Mcav_TRINITY_GG_46225_c3_g1_i3.p1	DUF3385	PF11865.12	0.015	16.5	5.4	74	4.5	0	5.4	4	3	2	6	6	6	0	Mcav_TRINITY_GG_46225_c3_g1~~Mcav_TRINITY_GG_46225_c3_g1_i3.p1 ORF type:5prime_partial len:661 (-),score=119.91 Mcav_TRINITY_GG_46225_c3_g1_i3:1930-3912(-)
Mcav_TRINITY_GG_19406_c3_g1_i2.p1	DUF3464	PF11947.12	5	8.1	5.7	74	4.3	0	2.1	2	0	0	2	2	2	0	Mcav_TRINITY_GG_19406_c3_g1~~Mcav_TRINITY_GG_19406_c3_g1_i2.p1 ORF type:3prime_partial len:249 (+),score=65.87 Mcav_TRINITY_GG_19406_c3_g1_i2:91-834(+)
Mcav_TRINITY_GG_23627_c4_g1_i2.p1	DUF4213	PF13938.10	0.51	11.9	5.2	74	4.9	0.3	4	3	1	1	4	4	4	0	Mcav_TRINITY_GG_23627_c4_g1~~Mcav_TRINITY_GG_23627_c4_g1_i2.p1 ORF type:complete len:411 (+),score=70.71 Mcav_TRINITY_GG_23627_c4_g1_i2:209-1441(+)
Mcav_TRINITY_GG_42290_c38_g1_i1.p1	DUF5874	PF19202.4	6.2	8.5	22.5	74	5	13	2.8	1	1	1	2	2	2	0	Mcav_TRINITY_GG_42290_c38_g1~~Mcav_TRINITY_GG_42290_c38_g1_i1.p1 ORF type:internal len:106 (+),score=9.62 Mcav_TRINITY_GG_42290_c38_g1_i1:2-316(+)
Mcav_TRINITY_GG_35256_c39_g1_i2.p1	Fis1_TPR_C	PF14853.10	2.2	9.8	3	74	4.9	0.3	4	5	0	0	5	5	2	0	Mcav_TRINITY_GG_35256_c39_g1~~Mcav_TRINITY_GG_35256_c39_g1_i2.p1 ORF type:internal len:1014 (-),score=148.20 Mcav_TRINITY_GG_35256_c39_g1_i2:1-3039(-)
Mcav_TRINITY_GG_14960_c3_g1_i1.p1	HEAT	PF02985.26	0.0062	17.9	0.1	74	5.2	0.1	5.2	3	0	0	3	3	3	0	Mcav_TRINITY_GG_14960_c3_g1~~Mcav_TRINITY_GG_14960_c3_g1_i1.p1 ORF type:complete len:1739 (+),score=262.19 Mcav_TRINITY_GG_14960_c3_g1_i1:176-5392(+)
Mcav_TRINITY_GG_34771_c79_g4_i1.p1	Ig_4	PF16680.9	0.33	12.8	1.1	74	5.2	0.6	3	2	1	0	2	2	2	0	Mcav_TRINITY_GG_34771_c79_g4~~Mcav_TRINITY_GG_34771_c79_g4_i1.p1 ORF type:5prime_partial len:362 (-),score=57.68 Mcav_TRINITY_GG_34771_c79_g4_i1:1976-3061(-)
Mcav_TRINITY_GG_55084_c0_g1_i1.p1	KBP_C	PF12309.12	0.076	13.6	0	74	3.7	0	3.3	1	1	2	3	3	3	0	Mcav_TRINITY_GG_55084_c0_g1~~Mcav_TRINITY_GG_55084_c0_g1_i1.p1 ORF type:internal len:165 (-),score=41.64 Mcav_TRINITY_GG_55084_c0_g1_i1:3-494(-)
Mcav_TRINITY_GG_52080_c12_g1_i4.p1	LRR_6	PF13516.10	1.8	10	9.8	74	5	0.5	4.2	4	0	0	4	4	3	0	Mcav_TRINITY_GG_52080_c12_g1~~Mcav_TRINITY_GG_52080_c12_g1_i4.p1 ORF type:3prime_partial len:702 (-),score=22.74 Mcav_TRINITY_GG_52080_c12_g1_i4:1-2103(-)
Mcav_TRINITY_GG_7787_c0_g1_i1.p1	Phytase-like	PF13449.10	0.31	12.1	0.1	74	4.3	0	2.9	2	1	0	2	2	2	0	Mcav_TRINITY_GG_7787_c0_g1~~Mcav_TRINITY_GG_7787_c0_g1_i1.p1 ORF type:complete len:586 (+),score=94.31 Mcav_TRINITY_GG_7787_c0_g1_i1:108-1760(+)
Mcav_TRINITY_GG_7501_c32_g1_i3.p1	PPR	PF01535.24	0.056	14.9	3.5	74	5.1	0	5.1	6	0	0	6	6	5	0	Mcav_TRINITY_GG_7501_c32_g1~~Mcav_TRINITY_GG_7501_c32_g1_i3.p1 ORF type:internal len:228 (-),score=46.13 Mcav_TRINITY_GG_7501_c32_g1_i3:3-683(-)
Mcav_TRINITY_GG_59789_c2_g1_i2.p1	Sel1	PF08238.16	0.074	14.9	4.6	74	5.4	0.1	3.3	3	0	0	3	3	3	0	Mcav_TRINITY_GG_59789_c2_g1~~Mcav_TRINITY_GG_59789_c2_g1_i2.p1 ORF type:internal len:113 (+),score=31.48 Mcav_TRINITY_GG_59789_c2_g1_i2:3-338(+)
Mcav_TRINITY_GG_56786_c0_g1_i2.p1	SHNi-TPR	PF10516.13	0.0019	18.9	1.7	74	4.2	0	5	5	0	0	5	5	4	0	Mcav_TRINITY_GG_56786_c0_g1~~Mcav_TRINITY_GG_56786_c0_g1_i2.p1 ORF type:internal len:682 (+),score=116.63 Mcav_TRINITY_GG_56786_c0_g1_i2:2-2044(+)
Mcav_TRINITY_GG_7670_c0_g1_i1.p1	SLS1_KH2	PF20777.1	0.36	12.4	0	74	5	0	3	3	0	0	3	3	3	0	Mcav_TRINITY_GG_7670_c0_g1~~Mcav_TRINITY_GG_7670_c0_g1_i1.p1 ORF type:3prime_partial len:246 (+),score=47.94 Mcav_TRINITY_GG_7670_c0_g1_i1:213-947(+)
Mcav_TRINITY_GG_36904_c10_g1_i1.p1	SlyX	PF04102.16	2.4	10.1	7.5	74	5.3	0.1	5	3	1	2	5	5	3	0	Mcav_TRINITY_GG_36904_c10_g1~~Mcav_TRINITY_GG_36904_c10_g1_i1.p1 ORF type:complete len:593 (+),score=104.40 Mcav_TRINITY_GG_36904_c10_g1_i1:977-2755(+)
Mcav_TRINITY_GG_36904_c10_g1_i3.p1	SlyX	PF04102.16	4.6	9.2	8.6	74	5.3	0.1	4.9	3	1	4	7	7	4	0	Mcav_TRINITY_GG_36904_c10_g1~~Mcav_TRINITY_GG_36904_c10_g1_i3.p1 ORF type:complete len:584 (+),score=95.08 Mcav_TRINITY_GG_36904_c10_g1_i3:156-1907(+)
Mcav_TRINITY_GG_22984_c76_g1_i2.p1	Thyroglobulin_1	PF00086.22	0.014	16	0.3	74	4.1	0	3.8	4	0	0	4	4	4	0	Mcav_TRINITY_GG_22984_c76_g1~~Mcav_TRINITY_GG_22984_c76_g1_i2.p1 ORF type:internal len:313 (-),score=58.19 Mcav_TRINITY_GG_22984_c76_g1_i2:1-936(-)
Mcav_TRINITY_GG_11073_c1_g1_i1.p1	TPR_17	PF13431.10	0.036	15.5	1.6	74	5.2	0.2	4.4	4	0	0	4	4	2	0	Mcav_TRINITY_GG_11073_c1_g1~~Mcav_TRINITY_GG_11073_c1_g1_i1.p1 ORF type:5prime_partial len:500 (+),score=79.88 Mcav_TRINITY_GG_11073_c1_g1_i1:1-1500(+)
Mcav_TRINITY_GG_27004_c2_g1_i3.p1	TPR_6	PF13174.10	0.032	16	2.4	74	5.5	0.1	3.2	3	0	0	3	3	3	0	Mcav_TRINITY_GG_27004_c2_g1~~Mcav_TRINITY_GG_27004_c2_g1_i3.p1 ORF type:internal len:102 (+),score=15.76 Mcav_TRINITY_GG_27004_c2_g1_i3:3-305(+)
Mcav_TRINITY_GG_35042_c5_g1_i4.p1	TPR_9	PF13371.10	0.24	12.6	3.9	74	4.6	0.4	3.4	2	1	1	3	3	3	0	Mcav_TRINITY_GG_35042_c5_g1~~Mcav_TRINITY_GG_35042_c5_g1_i4.p1 ORF type:complete len:181 (-),score=33.95 Mcav_TRINITY_GG_35042_c5_g1_i4:375-917(-)
Mcav_TRINITY_GG_45076_c5_g1_i1.p1	XhlA	PF10779.13	3.1	9.3	7.3	74	4.8	1.5	3.8	2	1	1	3	3	3	0	Mcav_TRINITY_GG_45076_c5_g1~~Mcav_TRINITY_GG_45076_c5_g1_i1.p1 ORF type:complete len:297 (+),score=60.03 Mcav_TRINITY_GG_45076_c5_g1_i1:116-1006(+)
Mcav_TRINITY_GG_28035_c11_g2_i2.p1	YukD	PF08817.14	0.19	13.7	0	74	5.4	0	2.7	2	0	0	2	2	2	0	Mcav_TRINITY_GG_28035_c11_g2~~Mcav_TRINITY_GG_28035_c11_g2_i2.p1 ORF type:complete len:720 (+),score=177.32 Mcav_TRINITY_GG_28035_c11_g2_i2:245-2404(+)
Mcav_TRINITY_GG_20098_c29_g1_i2.p3	zf-MYND	PF01753.22	1.9	9.8	10.5	74	4.7	0.4	4.2	4	0	0	4	4	4	0	Mcav_TRINITY_GG_20098_c29_g1~~Mcav_TRINITY_GG_20098_c29_g1_i2.p3 ORF type:complete len:113 (+),score=2.53 Mcav_TRINITY_GG_20098_c29_g1_i2:4049-4387(+)
Mcav_TRINITY_GG_36719_c32_g1_i5.p1	Collectrin	PF16959.9	9.4	7.2	6.3	73	4.3	0.2	2.8	2	0	0	2	2	2	0	Mcav_TRINITY_GG_36719_c32_g1~~Mcav_TRINITY_GG_36719_c32_g1_i5.p1 ORF type:complete len:1057 (-),score=97.47 Mcav_TRINITY_GG_36719_c32_g1_i5:685-3810(-)
Mcav_TRINITY_GG_22031_c6_g1_i2.p1	CorA	PF01544.22	9.1	6.8	13.5	73	3.8	0.1	2.4	1	1	1	2	2	2	0	Mcav_TRINITY_GG_22031_c6_g1~~Mcav_TRINITY_GG_22031_c6_g1_i2.p1 ORF type:5prime_partial len:240 (+),score=58.96 Mcav_TRINITY_GG_22031_c6_g1_i2:1-720(+)
Mcav_TRINITY_GG_42696_c0_g1_i6.p1	CSTF_C	PF14304.10	1.3	9.9	4.8	73	4.4	0	4.3	5	0	0	5	5	5	0	Mcav_TRINITY_GG_42696_c0_g1~~Mcav_TRINITY_GG_42696_c0_g1_i6.p1 ORF type:complete len:287 (+),score=32.76 Mcav_TRINITY_GG_42696_c0_g1_i6:4998-5858(+)
Mcav_TRINITY_GG_41040_c0_g1_i1.p1	DUF228	PF02989.18	0.97	10.4	5.6	73	4.3	0.3	3.4	1	1	2	3	3	3	0	Mcav_TRINITY_GG_41040_c0_g1~~Mcav_TRINITY_GG_41040_c0_g1_i1.p1 ORF type:internal len:131 (+),score=23.08 Mcav_TRINITY_GG_41040_c0_g1_i1:2-391(+)
Mcav_TRINITY_GG_50960_c35_g2_i3.p1	DUF937	PF06078.15	1.2	10.8	4.2	73	5.1	0.5	3.8	1	1	2	4	4	4	0	Mcav_TRINITY_GG_50960_c35_g2~~Mcav_TRINITY_GG_50960_c35_g2_i3.p1 ORF type:5prime_partial len:168 (-),score=15.03 Mcav_TRINITY_GG_50960_c35_g2_i3:1256-1759(-)
Mcav_TRINITY_GG_36430_c20_g1_i12.p1	DZR	PF12773.11	0.39	12.1	7	73	4.8	2.2	2.9	1	1	1	2	2	2	0	Mcav_TRINITY_GG_36430_c20_g1~~Mcav_TRINITY_GG_36430_c20_g1_i12.p1 ORF type:complete len:495 (-),score=39.74 Mcav_TRINITY_GG_36430_c20_g1_i12:1048-2532(-)
Mcav_TRINITY_GG_22549_c1_g1_i3.p1	Flg_bb_rod	PF00460.24	1.3	10.3	7.1	73	4.7	0.2	3.2	3	0	0	3	3	3	0	Mcav_TRINITY_GG_22549_c1_g1~~Mcav_TRINITY_GG_22549_c1_g1_i3.p1 ORF type:internal len:121 (-),score=31.18 Mcav_TRINITY_GG_22549_c1_g1_i3:2-361(-)
Mcav_TRINITY_GG_46149_c5_g1_i2.p1	Gemini_AL2	PF01440.20	0.054	15.2	3	73	5.1	0.1	3.2	3	0	0	3	3	3	0	Mcav_TRINITY_GG_46149_c5_g1~~Mcav_TRINITY_GG_46149_c5_g1_i2.p1 ORF type:internal len:193 (-),score=40.49 Mcav_TRINITY_GG_46149_c5_g1_i2:3-578(-)
Mcav_TRINITY_GG_18559_c1_g1_i1.p1	GlcNAc-1_reg	PF18440.5	0.42	12.3	0.4	73	5.1	0	2.7	2	0	0	2	2	2	0	Mcav_TRINITY_GG_18559_c1_g1~~Mcav_TRINITY_GG_18559_c1_g1_i1.p1 ORF type:complete len:337 (+),score=48.23 Mcav_TRINITY_GG_18559_c1_g1_i1:30-1013(+)
Mcav_TRINITY_GG_16709_c0_g1_i2.p1	Glyco_hydro_114	PF03537.17	0.052	14	0	73	3.7	0	3	2	1	0	3	3	3	0	Mcav_TRINITY_GG_16709_c0_g1~~Mcav_TRINITY_GG_16709_c0_g1_i2.p1 ORF type:internal len:134 (+),score=31.13 Mcav_TRINITY_GG_16709_c0_g1_i2:2-400(+)
Mcav_TRINITY_GG_25275_c0_g1_i1.p1	SASP_gamma	PF04259.18	3.7	9.3	3.8	73	5.2	0	3.1	2	1	1	3	3	3	0	Mcav_TRINITY_GG_25275_c0_g1~~Mcav_TRINITY_GG_25275_c0_g1_i1.p1 ORF type:3prime_partial len:207 (+),score=26.30 Mcav_TRINITY_GG_25275_c0_g1_i1:39-620(+)
Mcav_TRINITY_GG_34172_c9_g1_i1.p1	Sos7	PF20882.1	1.9	9.9	18.3	73	4.8	3	5.7	5	1	1	6	6	6	0	Mcav_TRINITY_GG_34172_c9_g1~~Mcav_TRINITY_GG_34172_c9_g1_i1.p1 ORF type:complete len:540 (-),score=113.66 Mcav_TRINITY_GG_34172_c9_g1_i1:130-1749(-)
Mcav_TRINITY_GG_21836_c0_g1_i1.p1	SPOB_a	PF14689.10	0.0093	16.7	2.3	73	4.3	0	4	4	0	0	4	4	4	0	Mcav_TRINITY_GG_21836_c0_g1~~Mcav_TRINITY_GG_21836_c0_g1_i1.p1 ORF type:internal len:168 (+),score=40.99 Mcav_TRINITY_GG_21836_c0_g1_i1:3-503(+)
Mcav_TRINITY_GG_36999_c1_g3_i1.p1	SYCP2_SLD	PF18584.5	0.23	13.1	0.1	73	5	0	3.4	3	0	0	3	3	3	0	Mcav_TRINITY_GG_36999_c1_g3~~Mcav_TRINITY_GG_36999_c1_g3_i1.p1 ORF type:complete len:2656 (+),score=375.13 Mcav_TRINITY_GG_36999_c1_g3_i1:1001-7969(+)
Mcav_TRINITY_GG_41988_c32_g1_i5.p2	TraL	PF07178.15	6.9	8.3	4.2	73	5	0	2.5	1	1	1	2	2	2	0	Mcav_TRINITY_GG_41988_c32_g1~~Mcav_TRINITY_GG_41988_c32_g1_i5.p2 ORF type:complete len:226 (-),score=17.24 Mcav_TRINITY_GG_41988_c32_g1_i5:2650-3327(-)
Mcav_TRINITY_GG_51150_c1_g1_i1.p1	WD40	PF00400.36	0.91	11.4	2.4	73	5.4	0	3.9	3	2	1	4	4	2	0	Mcav_TRINITY_GG_51150_c1_g1~~Mcav_TRINITY_GG_51150_c1_g1_i1.p1 ORF type:complete len:412 (-),score=72.85 Mcav_TRINITY_GG_51150_c1_g1_i1:669-1826(-)
Mcav_TRINITY_GG_28653_c110_g1_i1.p1	Wzy_C_2	PF11846.12	2.1	9.5	3	73	4.5	2.2	2.2	2	0	0	2	2	2	0	Mcav_TRINITY_GG_28653_c110_g1~~Mcav_TRINITY_GG_28653_c110_g1_i1.p1 ORF type:internal len:359 (-),score=36.71 Mcav_TRINITY_GG_28653_c110_g1_i1:3-1076(-)
Mcav_TRINITY_GG_46436_c0_g1_i2.p1	zinc_ribbon_5	PF13719.10	8.7	7.4	15.8	73	4.5	5	2.5	1	1	1	2	2	2	0	Mcav_TRINITY_GG_46436_c0_g1~~Mcav_TRINITY_GG_46436_c0_g1_i2.p1 ORF type:5prime_partial len:130 (-),score=29.55 Mcav_TRINITY_GG_46436_c0_g1_i2:152-541(-)
Mcav_TRINITY_GG_8305_c1_g1_i5.p1	DUF2225	PF09986.13	0.04	14.9	1	72	4.2	0.1	4.2	2	2	3	5	5	5	0	Mcav_TRINITY_GG_8305_c1_g1~~Mcav_TRINITY_GG_8305_c1_g1_i5.p1 ORF type:internal len:217 (+),score=65.12 Mcav_TRINITY_GG_8305_c1_g1_i5:1-648(+)
Mcav_TRINITY_GG_8671_c0_g1_i2.p2	DUF2256	PF10013.13	0.01	17.1	1.6	72	4.9	0	3.4	3	0	0	3	3	3	0	Mcav_TRINITY_GG_8671_c0_g1~~Mcav_TRINITY_GG_8671_c0_g1_i2.p2 ORF type:internal len:128 (-),score=4.80 Mcav_TRINITY_GG_8671_c0_g1_i2:1-381(-)
Mcav_TRINITY_GG_9408_c5_g1_i4.p1	DUF2526	PF10735.13	0.49	11.9	0.2	72	5	0	2.2	2	0	0	2	2	2	0	Mcav_TRINITY_GG_9408_c5_g1~~Mcav_TRINITY_GG_9408_c5_g1_i4.p1 ORF type:internal len:100 (+),score=5.87 Mcav_TRINITY_GG_9408_c5_g1_i4:3-299(+)
Mcav_TRINITY_GG_54111_c2_g1_i3.p1	DUF35_N	PF12172.12	2.2	9.4	4.5	72	4.6	0.3	3.4	3	0	0	3	3	3	0	Mcav_TRINITY_GG_54111_c2_g1~~Mcav_TRINITY_GG_54111_c2_g1_i3.p1 ORF type:complete len:510 (+),score=103.11 Mcav_TRINITY_GG_54111_c2_g1_i3:20-1549(+)
Mcav_TRINITY_GG_14964_c0_g1_i1.p2	DUF4082	PF13313.10	0.16	13.2	0.3	72	4.6	0	3	1	1	2	3	3	3	0	Mcav_TRINITY_GG_14964_c0_g1~~Mcav_TRINITY_GG_14964_c0_g1_i1.p2 ORF type:5prime_partial len:113 (-),score=28.50 Mcav_TRINITY_GG_14964_c0_g1_i1:149-487(-)
Mcav_TRINITY_GG_17651_c9_g1_i7.p1	EF-hand_14	PF17959.5	0.17	13.4	0.3	72	5	0	3.1	3	0	0	3	3	3	0	Mcav_TRINITY_GG_17651_c9_g1~~Mcav_TRINITY_GG_17651_c9_g1_i7.p1 ORF type:complete len:285 (+),score=53.40 Mcav_TRINITY_GG_17651_c9_g1_i7:180-1034(+)
Mcav_TRINITY_GG_50799_c8_g3_i1.p1	Etmic-2	PF06670.15	2.1	8.4	6.6	72	3.4	0.1	4	4	0	0	4	4	4	0	Mcav_TRINITY_GG_50799_c8_g3~~Mcav_TRINITY_GG_50799_c8_g3_i1.p1 ORF type:internal len:416 (+),score=43.80 Mcav_TRINITY_GG_50799_c8_g3_i1:1-1245(+)
Mcav_TRINITY_GG_38710_c0_g1_i2.p1	HEAT	PF02985.26	0.34	12.5	2.6	72	5.3	0.1	4.3	3	0	0	3	3	2	0	Mcav_TRINITY_GG_38710_c0_g1~~Mcav_TRINITY_GG_38710_c0_g1_i2.p1 ORF type:complete len:1118 (-),score=200.37 Mcav_TRINITY_GG_38710_c0_g1_i2:1141-4494(-)
Mcav_TRINITY_GG_35463_c2_g1_i1.p1	HTH_18	PF12833.11	0.39	12.3	3.4	72	5	0.1	3.9	2	1	2	4	4	4	0	Mcav_TRINITY_GG_35463_c2_g1~~Mcav_TRINITY_GG_35463_c2_g1_i1.p1 ORF type:complete len:432 (+),score=69.26 Mcav_TRINITY_GG_35463_c2_g1_i1:714-2009(+)
Mcav_TRINITY_GG_14091_c7_g1_i1.p1	Kelch_3	PF13415.10	0.074	14.5	1.9	72	4.9	0.1	4	5	0	0	5	5	3	0	Mcav_TRINITY_GG_14091_c7_g1~~Mcav_TRINITY_GG_14091_c7_g1_i1.p1 ORF type:internal len:151 (-),score=8.76 Mcav_TRINITY_GG_14091_c7_g1_i1:3-452(-)
Mcav_TRINITY_GG_25502_c1_g1_i1.p1	LRR_1	PF00560.37	0.21	13	0.4	72	5.5	0	3.1	3	1	0	3	3	2	0	Mcav_TRINITY_GG_25502_c1_g1~~Mcav_TRINITY_GG_25502_c1_g1_i1.p1 ORF type:5prime_partial len:112 (-),score=15.10 Mcav_TRINITY_GG_25502_c1_g1_i1:27-362(-)
Mcav_TRINITY_GG_36421_c2_g1_i3.p1	NES_C_h	PF18208.5	0.38	12.3	0	72	5	0	2.9	3	0	0	3	3	3	0	Mcav_TRINITY_GG_36421_c2_g1~~Mcav_TRINITY_GG_36421_c2_g1_i3.p1 ORF type:internal len:153 (-),score=34.95 Mcav_TRINITY_GG_36421_c2_g1_i3:2-457(-)
Mcav_TRINITY_GG_61532_c100_g1_i1.p1	PPTA	PF01239.26	0.016	16.1	2.9	72	4.7	0	5.3	5	0	0	5	5	5	0	Mcav_TRINITY_GG_61532_c100_g1~~Mcav_TRINITY_GG_61532_c100_g1_i1.p1 ORF type:complete len:518 (-),score=113.40 Mcav_TRINITY_GG_61532_c100_g1_i1:1429-2982(-)
Mcav_TRINITY_GG_49427_c18_g1_i1.p1	PspC	PF04024.16	0.29	12.2	2.2	72	4.5	0	3.9	4	0	0	4	4	4	0	Mcav_TRINITY_GG_49427_c18_g1~~Mcav_TRINITY_GG_49427_c18_g1_i1.p1 ORF type:3prime_partial len:1602 (-),score=292.33 Mcav_TRINITY_GG_49427_c18_g1_i1:1-4803(-)
Mcav_TRINITY_GG_47390_c9_g1_i1.p1	Pyr_redox	PF00070.31	0.4	12.5	0.9	72	5.2	0.2	2.8	3	0	0	3	3	2	0	Mcav_TRINITY_GG_47390_c9_g1~~Mcav_TRINITY_GG_47390_c9_g1_i1.p1 ORF type:5prime_partial len:269 (-),score=34.10 Mcav_TRINITY_GG_47390_c9_g1_i1:917-1723(-)
Mcav_TRINITY_GG_31550_c1_g1_i1.p1	TPR_19	PF14559.10	0.021	16.3	8.5	72	5	0	7.5	8	1	1	9	9	3	0	Mcav_TRINITY_GG_31550_c1_g1~~Mcav_TRINITY_GG_31550_c1_g1_i1.p1 ORF type:complete len:1043 (-),score=174.71 Mcav_TRINITY_GG_31550_c1_g1_i1:631-3627(-)
Mcav_TRINITY_GG_10329_c2_g2_i1.p1	TPR_4	PF07721.18	0.053	15.3	0.1	72	5.6	0	3.9	4	0	0	4	4	2	0	Mcav_TRINITY_GG_10329_c2_g2~~Mcav_TRINITY_GG_10329_c2_g2_i1.p1 ORF type:3prime_partial len:432 (-),score=96.56 Mcav_TRINITY_GG_10329_c2_g2_i1:1-1293(-)
Mcav_TRINITY_GG_3880_c1_g1_i1.p1	YecR	PF13992.10	0.5	11.9	2.4	72	5	0	4.1	4	0	0	4	4	4	0	Mcav_TRINITY_GG_3880_c1_g1~~Mcav_TRINITY_GG_3880_c1_g1_i1.p1 ORF type:complete len:859 (+),score=96.60 Mcav_TRINITY_GG_3880_c1_g1_i1:186-2762(+)
Mcav_TRINITY_GG_56284_c12_g1_i1.p1	zf-C3HC4_3	PF13920.10	7.7	7.6	9.3	72	4.5	9.4	2	1	1	0	1	1	1	0	Mcav_TRINITY_GG_56284_c12_g1~~Mcav_TRINITY_GG_56284_c12_g1_i1.p1 ORF type:3prime_partial len:136 (-),score=8.46 Mcav_TRINITY_GG_56284_c12_g1_i1:2-406(-)
Mcav_TRINITY_GG_17409_c1_g1_i1.p1	ANIS5_cation-bd	PF02520.21	6.7	8.1	7.4	71	4.8	7.4	2.6	1	1	0	1	1	1	0	Mcav_TRINITY_GG_17409_c1_g1~~Mcav_TRINITY_GG_17409_c1_g1_i1.p1 ORF type:3prime_partial len:767 (-),score=67.51 Mcav_TRINITY_GG_17409_c1_g1_i1:2-2299(-)
Mcav_TRINITY_GG_33550_c1_g1_i1.p1	Caskin1-CID	PF16600.9	5.7	8.6	8.9	71	5.1	0.1	3.8	3	1	1	4	4	4	0	Mcav_TRINITY_GG_33550_c1_g1~~Mcav_TRINITY_GG_33550_c1_g1_i1.p1 ORF type:5prime_partial len:140 (+),score=7.88 Mcav_TRINITY_GG_33550_c1_g1_i1:2-421(+)
Mcav_TRINITY_GG_13929_c13_g1_i5.p1	Cro	PF09048.14	0.27	12.5	0.2	71	4.7	0	2.9	3	0	0	3	3	3	0	Mcav_TRINITY_GG_13929_c13_g1~~Mcav_TRINITY_GG_13929_c13_g1_i5.p1 ORF type:internal len:128 (+),score=30.22 Mcav_TRINITY_GG_13929_c13_g1_i5:1-381(+)
Mcav_TRINITY_GG_46588_c3_g1_i2.p2	DUF3007	PF11460.12	0.44	12	0.1	71	5	0	2.3	2	0	0	2	2	2	0	Mcav_TRINITY_GG_46588_c3_g1~~Mcav_TRINITY_GG_46588_c3_g1_i2.p2 ORF type:internal len:103 (-),score=23.04 Mcav_TRINITY_GG_46588_c3_g1_i2:1-306(-)
Mcav_TRINITY_GG_56863_c5_g2_i1.p1	DUF6594	PF20237.2	0.51	11.4	0.6	71	4.4	1.6	2.4	2	0	0	2	2	2	0	Mcav_TRINITY_GG_56863_c5_g2~~Mcav_TRINITY_GG_56863_c5_g2_i1.p1 ORF type:5prime_partial len:342 (-),score=55.56 Mcav_TRINITY_GG_56863_c5_g2_i1:628-1653(-)
Mcav_TRINITY_GG_33775_c2_g1_i1.p1	Glutaredoxin	PF00462.28	0.25	12.8	0.6	71	4.9	0	3.1	3	0	0	3	3	2	0	Mcav_TRINITY_GG_33775_c2_g1~~Mcav_TRINITY_GG_33775_c2_g1_i1.p1 ORF type:complete len:730 (+),score=99.34 Mcav_TRINITY_GG_33775_c2_g1_i1:109-2298(+)
Mcav_TRINITY_GG_60133_c7_g1_i2.p1	HrpB1_HrpK	PF09613.14	0.23	12.4	0	71	4.3	0	2.9	1	1	2	3	3	3	0	Mcav_TRINITY_GG_60133_c7_g1~~Mcav_TRINITY_GG_60133_c7_g1_i2.p1 ORF type:internal len:212 (+),score=33.16 Mcav_TRINITY_GG_60133_c7_g1_i2:1-633(+)
Mcav_TRINITY_GG_33294_c56_g1_i5.p1	Laminin_EGF	PF00053.28	0.005	18.2	137.8	71	4.9	12.9	9.2	1	1	8	9	9	8	0	Mcav_TRINITY_GG_33294_c56_g1~~Mcav_TRINITY_GG_33294_c56_g1_i5.p1 ORF type:internal len:324 (+),score=64.83 Mcav_TRINITY_GG_33294_c56_g1_i5:1-969(+)
Mcav_TRINITY_GG_45624_c0_g1_i1.p1	LPP	PF04728.17	7.8	8	6.5	71	5	0.1	4	3	1	1	4	4	4	0	Mcav_TRINITY_GG_45624_c0_g1~~Mcav_TRINITY_GG_45624_c0_g1_i1.p1 ORF type:complete len:860 (+),score=138.33 Mcav_TRINITY_GG_45624_c0_g1_i1:33-2612(+)
Mcav_TRINITY_GG_2486_c22_g1_i3.p2	LRR_1	PF00560.37	0.43	12.1	1.6	71	5.5	0.1	3.8	4	0	0	4	4	2	0	Mcav_TRINITY_GG_2486_c22_g1~~Mcav_TRINITY_GG_2486_c22_g1_i3.p2 ORF type:complete len:190 (+),score=39.97 Mcav_TRINITY_GG_2486_c22_g1_i3:1119-1688(+)
Mcav_TRINITY_GG_28925_c19_g1_i2.p1	LRR_6	PF13516.10	0.017	16.4	0.2	71	5	0	3.8	3	0	0	3	3	3	0	Mcav_TRINITY_GG_28925_c19_g1~~Mcav_TRINITY_GG_28925_c19_g1_i2.p1 ORF type:5prime_partial len:761 (+),score=52.45 Mcav_TRINITY_GG_28925_c19_g1_i2:1-2283(+)
Mcav_TRINITY_GG_52757_c1_g1_i4.p2	LRR_6	PF13516.10	0.033	15.4	0.6	71	5	0.2	3.5	3	0	0	3	3	3	0	Mcav_TRINITY_GG_52757_c1_g1~~Mcav_TRINITY_GG_52757_c1_g1_i4.p2 ORF type:complete len:140 (+),score=14.77 Mcav_TRINITY_GG_52757_c1_g1_i4:1143-1562(+)
Mcav_TRINITY_GG_5960_c0_g1_i1.p1	LRR_6	PF13516.10	0.13	13.6	0.3	71	5	0	3.5	3	0	0	3	3	2	0	Mcav_TRINITY_GG_5960_c0_g1~~Mcav_TRINITY_GG_5960_c0_g1_i1.p1 ORF type:complete len:1376 (+),score=145.45 Mcav_TRINITY_GG_5960_c0_g1_i1:281-4408(+)
Mcav_TRINITY_GG_53734_c4_g1_i2.p1	MIT	PF04212.22	0.04	15.2	0.2	71	4.8	0	4	3	0	0	3	3	3	0	Mcav_TRINITY_GG_53734_c4_g1~~Mcav_TRINITY_GG_53734_c4_g1_i2.p1 ORF type:complete len:632 (+),score=125.44 Mcav_TRINITY_GG_53734_c4_g1_i2:233-2128(+)
Mcav_TRINITY_GG_59046_c2_g1_i7.p1	OEP	PF02321.22	0.31	12	0.1	71	4.4	0	3.5	3	2	1	4	4	4	0	Mcav_TRINITY_GG_59046_c2_g1~~Mcav_TRINITY_GG_59046_c2_g1_i7.p1 ORF type:internal len:238 (-),score=51.25 Mcav_TRINITY_GG_59046_c2_g1_i7:3-713(-)
Mcav_TRINITY_GG_5129_c1_g1_i1.p1	PH_4	PF15404.10	1.4	10	11.6	71	4.4	0.2	5.5	2	2	1	5	5	5	0	Mcav_TRINITY_GG_5129_c1_g1~~Mcav_TRINITY_GG_5129_c1_g1_i1.p1 ORF type:complete len:363 (+),score=87.19 Mcav_TRINITY_GG_5129_c1_g1_i1:27-1115(+)
Mcav_TRINITY_GG_31957_c14_g3_i3.p1	PQQ_3	PF13570.10	0.21	13.3	0.6	71	5.3	0.1	3.6	4	0	0	4	4	4	0	Mcav_TRINITY_GG_31957_c14_g3~~Mcav_TRINITY_GG_31957_c14_g3_i3.p1 ORF type:internal len:167 (-),score=23.60 Mcav_TRINITY_GG_31957_c14_g3_i3:1-498(-)
Mcav_TRINITY_GG_42720_c0_g1_i1.p1	Rep3_C	PF21205.1	7.4	8.1	8.4	71	5	0.1	3.9	3	1	1	4	4	4	0	Mcav_TRINITY_GG_42720_c0_g1~~Mcav_TRINITY_GG_42720_c0_g1_i1.p1 ORF type:internal len:198 (+),score=46.15 Mcav_TRINITY_GG_42720_c0_g1_i1:2-592(+)
Mcav_TRINITY_GG_50576_c0_g1_i1.p1	Ribosomal_S6	PF01250.21	0.22	12.9	0	71	4.9	0	3.4	3	1	0	3	3	3	0	Mcav_TRINITY_GG_50576_c0_g1~~Mcav_TRINITY_GG_50576_c0_g1_i1.p1 ORF type:complete len:424 (-),score=69.76 Mcav_TRINITY_GG_50576_c0_g1_i1:1471-2571(-)
Mcav_TRINITY_GG_5865_c11_g1_i1.p1	Rubredoxin_C	PF18267.5	0.25	12.5	0.2	71	4.7	0	4.2	4	0	0	4	4	4	0	Mcav_TRINITY_GG_5865_c11_g1~~Mcav_TRINITY_GG_5865_c11_g1_i1.p1 ORF type:complete len:4108 (+),score=548.09 Mcav_TRINITY_GG_5865_c11_g1_i1:61-12384(+)
Mcav_TRINITY_GG_41035_c0_g1_i2.p1	TPPII_C	PF12583.12	0.0029	19.3	5.9	71	5.3	0.1	5.4	5	0	0	5	5	5	0	Mcav_TRINITY_GG_41035_c0_g1~~Mcav_TRINITY_GG_41035_c0_g1_i2.p1 ORF type:complete len:517 (+),score=130.38 Mcav_TRINITY_GG_41035_c0_g1_i2:36-1553(+)
Mcav_TRINITY_GG_10367_c10_g1_i1.p1	TPR_15	PF13429.10	0.039	14.5	3.2	71	3.9	0.1	5.7	4	2	2	6	6	6	0	Mcav_TRINITY_GG_10367_c10_g1~~Mcav_TRINITY_GG_10367_c10_g1_i1.p1 ORF type:complete len:1100 (-),score=203.45 Mcav_TRINITY_GG_10367_c10_g1_i1:943-4242(-)
Mcav_TRINITY_GG_40726_c5_g1_i1.p1	TPR_17	PF13431.10	0.31	12.6	0	71	5.3	0	3.7	3	1	0	3	3	1	0	Mcav_TRINITY_GG_40726_c5_g1~~Mcav_TRINITY_GG_40726_c5_g1_i1.p1 ORF type:internal len:132 (-),score=14.80 Mcav_TRINITY_GG_40726_c5_g1_i1:3-395(-)
Mcav_TRINITY_GG_1434_c5_g1_i2.p1	TPR_19	PF14559.10	0.054	15	0.3	71	5	0.1	4	4	1	0	4	4	2	0	Mcav_TRINITY_GG_1434_c5_g1~~Mcav_TRINITY_GG_1434_c5_g1_i2.p1 ORF type:complete len:883 (+),score=169.39 Mcav_TRINITY_GG_1434_c5_g1_i2:94-2649(+)
Mcav_TRINITY_GG_1225_c13_g1_i2.p1	TPR_7	PF13176.10	0.84	11.1	1.4	71	5.1	0.1	4.1	3	0	0	3	3	2	0	Mcav_TRINITY_GG_1225_c13_g1~~Mcav_TRINITY_GG_1225_c13_g1_i2.p1 ORF type:complete len:1041 (+),score=146.69 Mcav_TRINITY_GG_1225_c13_g1_i2:2095-5217(+)
Mcav_TRINITY_GG_13929_c13_g1_i6.p1	TPR_9	PF13371.10	0.22	12.7	0	71	4.7	0	3.2	3	0	0	3	3	2	0	Mcav_TRINITY_GG_13929_c13_g1~~Mcav_TRINITY_GG_13929_c13_g1_i6.p1 ORF type:3prime_partial len:856 (+),score=119.08 Mcav_TRINITY_GG_13929_c13_g1_i6:1539-4103(+)
Mcav_TRINITY_GG_5959_c0_g1_i1.p1	YolD	PF08863.14	5.7	8.3	5.4	71	4.8	2.1	3.4	3	0	0	3	3	3	0	Mcav_TRINITY_GG_5959_c0_g1~~Mcav_TRINITY_GG_5959_c0_g1_i1.p1 ORF type:complete len:1182 (+),score=193.24 Mcav_TRINITY_GG_5959_c0_g1_i1:372-3917(+)
Mcav_TRINITY_GG_15024_c9_g1_i1.p1	YppF	PF14178.10	0.49	11.6	0	71	4.6	0	2.7	3	0	0	3	3	3	0	Mcav_TRINITY_GG_15024_c9_g1~~Mcav_TRINITY_GG_15024_c9_g1_i1.p1 ORF type:complete len:337 (+),score=37.33 Mcav_TRINITY_GG_15024_c9_g1_i1:3094-4104(+)
Mcav_TRINITY_GG_49172_c109_g1_i1.p1	zf-C2H2_jaz	PF12171.12	2.3	9.7	6.8	71	5	0.1	4.5	4	0	0	4	4	3	0	Mcav_TRINITY_GG_49172_c109_g1~~Mcav_TRINITY_GG_49172_c109_g1_i1.p1 ORF type:complete len:418 (-),score=28.83 Mcav_TRINITY_GG_49172_c109_g1_i1:733-1986(-)
Mcav_TRINITY_GG_37551_c9_g1_i1.p1	AAA_19	PF13245.10	0.095	14.1	0.3	70	4.8	0	3.7	3	0	0	3	3	2	0	Mcav_TRINITY_GG_37551_c9_g1~~Mcav_TRINITY_GG_37551_c9_g1_i1.p1 ORF type:complete len:4336 (-),score=883.39 Mcav_TRINITY_GG_37551_c9_g1_i1:123-13130(-)
Mcav_TRINITY_GG_27443_c0_g1_i1.p1	APG6_N	PF17675.5	0.31	12.7	35.3	70	5.1	12.7	3.3	1	1	1	2	2	2	0	Mcav_TRINITY_GG_27443_c0_g1~~Mcav_TRINITY_GG_27443_c0_g1_i1.p1 ORF type:internal len:170 (-),score=56.17 Mcav_TRINITY_GG_27443_c0_g1_i1:3-509(-)
Mcav_TRINITY_GG_36488_c6_g1_i1.p1	APH	PF01636.27	0.49	11.4	1.3	70	4.3	0.1	2.1	1	1	0	1	1	1	0	Mcav_TRINITY_GG_36488_c6_g1~~Mcav_TRINITY_GG_36488_c6_g1_i1.p1 ORF type:complete len:306 (-),score=49.49 Mcav_TRINITY_GG_36488_c6_g1_i1:1985-2902(-)
Mcav_TRINITY_GG_16150_c0_g1_i7.p1	ArgoMid	PF16487.9	0.3	12.6	0	70	5	0	2.9	3	0	0	3	3	3	0	Mcav_TRINITY_GG_16150_c0_g1~~Mcav_TRINITY_GG_16150_c0_g1_i7.p1 ORF type:internal len:123 (+),score=16.13 Mcav_TRINITY_GG_16150_c0_g1_i7:3-368(+)
Mcav_TRINITY_GG_19885_c4_g1_i3.p1	BNR_6	PF15899.9	0.91	11	7	70	5.2	1	3.8	3	0	0	3	3	3	0	Mcav_TRINITY_GG_19885_c4_g1~~Mcav_TRINITY_GG_19885_c4_g1_i3.p1 ORF type:5prime_partial len:385 (+),score=43.96 Mcav_TRINITY_GG_19885_c4_g1_i3:2-1156(+)
Mcav_TRINITY_GG_39387_c14_g1_i1.p1	DUF3782	PF12644.11	0.7	11.3	1.1	70	4.9	0.2	2.9	1	1	1	2	2	2	0	Mcav_TRINITY_GG_39387_c14_g1~~Mcav_TRINITY_GG_39387_c14_g1_i1.p1 ORF type:5prime_partial len:117 (+),score=24.23 Mcav_TRINITY_GG_39387_c14_g1_i1:1-351(+)
Mcav_TRINITY_GG_29137_c9_g1_i1.p1	DUF4316	PF14195.10	0.7	11	1	70	4.6	0.2	2.4	2	0	0	2	2	2	0	Mcav_TRINITY_GG_29137_c9_g1~~Mcav_TRINITY_GG_29137_c9_g1_i1.p1 ORF type:complete len:338 (-),score=16.82 Mcav_TRINITY_GG_29137_c9_g1_i1:247-1260(-)
Mcav_TRINITY_GG_59540_c62_g1_i3.p1	DUF5340	PF17275.6	0.25	12.7	0.6	70	4.9	0.1	2.9	1	1	2	3	3	3	0	Mcav_TRINITY_GG_59540_c62_g1~~Mcav_TRINITY_GG_59540_c62_g1_i3.p1 ORF type:internal len:117 (-),score=14.76 Mcav_TRINITY_GG_59540_c62_g1_i3:2-349(-)
Mcav_TRINITY_GG_52994_c20_g1_i1.p1	DUF6244	PF19757.3	9.1	8.1	6.9	70	5.2	0	5.7	5	0	0	5	5	5	0	Mcav_TRINITY_GG_52994_c20_g1~~Mcav_TRINITY_GG_52994_c20_g1_i1.p1 ORF type:complete len:3842 (-),score=880.83 Mcav_TRINITY_GG_52994_c20_g1_i1:331-11856(-)
Mcav_TRINITY_GG_35598_c0_g1_i1.p1	DUF6584	PF20225.2	0.18	13	2.6	70	4.6	0	3	3	0	0	3	3	3	0	Mcav_TRINITY_GG_35598_c0_g1~~Mcav_TRINITY_GG_35598_c0_g1_i1.p1 ORF type:internal len:116 (-),score=27.43 Mcav_TRINITY_GG_35598_c0_g1_i1:3-347(-)
Mcav_TRINITY_GG_6354_c30_g3_i8.p1	dUTPase_2	PF08761.15	0.063	14.8	0	70	4.9	0	4.7	4	1	2	6	6	6	0	Mcav_TRINITY_GG_6354_c30_g3~~Mcav_TRINITY_GG_6354_c30_g3_i8.p1 ORF type:internal len:387 (+),score=113.60 Mcav_TRINITY_GG_6354_c30_g3_i8:1-1158(+)
Mcav_TRINITY_GG_33673_c1_g1_i1.p1	EXOSC1	PF10447.13	0.16	13.9	1	70	5.4	0	3.2	3	0	0	3	3	3	0	Mcav_TRINITY_GG_33673_c1_g1~~Mcav_TRINITY_GG_33673_c1_g1_i1.p1 ORF type:internal len:284 (+),score=59.11 Mcav_TRINITY_GG_33673_c1_g1_i1:2-850(+)
Mcav_TRINITY_GG_49221_c1_g1_i1.p1	FliG_C	PF01706.20	0.39	12.2	0.1	70	5	0	2.3	2	0	0	2	2	2	0	Mcav_TRINITY_GG_49221_c1_g1~~Mcav_TRINITY_GG_49221_c1_g1_i1.p1 ORF type:3prime_partial len:217 (-),score=23.96 Mcav_TRINITY_GG_49221_c1_g1_i1:3-650(-)
Mcav_TRINITY_GG_6991_c1_g1_i1.p1	He_PIG	PF05345.16	1.5	10.5	20.5	70	5.2	0.8	8	9	1	0	9	9	9	0	Mcav_TRINITY_GG_6991_c1_g1~~Mcav_TRINITY_GG_6991_c1_g1_i1.p1 ORF type:complete len:1533 (-),score=203.86 Mcav_TRINITY_GG_6991_c1_g1_i1:783-5381(-)
Mcav_TRINITY_GG_10286_c1_g1_i2.p1	He_PIG	PF05345.16	4.9	8.9	5.5	70	5.2	0.3	2.9	2	1	0	2	2	2	0	Mcav_TRINITY_GG_10286_c1_g1~~Mcav_TRINITY_GG_10286_c1_g1_i2.p1 ORF type:5prime_partial len:200 (-),score=44.64 Mcav_TRINITY_GG_10286_c1_g1_i2:112-711(-)
Mcav_TRINITY_GG_60924_c1_g1_i3.p1	LPP	PF04728.17	2	9.9	6.1	70	5	0	3.3	2	1	2	4	4	4	0	Mcav_TRINITY_GG_60924_c1_g1~~Mcav_TRINITY_GG_60924_c1_g1_i3.p1 ORF type:internal len:139 (-),score=27.86 Mcav_TRINITY_GG_60924_c1_g1_i3:2-415(-)
Mcav_TRINITY_GG_35095_c5_g1_i3.p1	Mfa2	PF08842.14	0.062	14.1	0.7	70	4.1	0	4	3	2	2	5	5	5	0	Mcav_TRINITY_GG_35095_c5_g1~~Mcav_TRINITY_GG_35095_c5_g1_i3.p1 ORF type:internal len:487 (-),score=50.14 Mcav_TRINITY_GG_35095_c5_g1_i3:3-1460(-)
Mcav_TRINITY_GG_53102_c6_g1_i2.p1	MLANA	PF14991.10	0.34	12.4	0.2	70	4.9	0	2.9	3	0	0	3	3	3	0	Mcav_TRINITY_GG_53102_c6_g1~~Mcav_TRINITY_GG_53102_c6_g1_i2.p1 ORF type:internal len:336 (+),score=41.83 Mcav_TRINITY_GG_53102_c6_g1_i2:1-1005(+)
Mcav_TRINITY_GG_9473_c4_g1_i3.p1	Mo-nitro_C	PF06967.15	0.048	14.9	0.7	70	4.7	0	5.6	7	0	0	7	7	7	0	Mcav_TRINITY_GG_9473_c4_g1~~Mcav_TRINITY_GG_9473_c4_g1_i3.p1 ORF type:5prime_partial len:2280 (-),score=269.74 Mcav_TRINITY_GG_9473_c4_g1_i3:2182-9021(-)
Mcav_TRINITY_GG_61150_c0_g1_i1.p1	NOD2_WH	PF17779.5	0.39	12.1	2.3	70	4.8	0.1	3.6	1	1	3	4	4	4	0	Mcav_TRINITY_GG_61150_c0_g1~~Mcav_TRINITY_GG_61150_c0_g1_i1.p1 ORF type:5prime_partial len:118 (-),score=1.47 Mcav_TRINITY_GG_61150_c0_g1_i1:149-502(-)
Mcav_TRINITY_GG_45150_c31_g1_i1.p1	PAPS_reduct	PF01507.23	0.92	10.7	0.7	70	4.6	0.2	2.1	2	0	0	2	2	2	0	Mcav_TRINITY_GG_45150_c31_g1~~Mcav_TRINITY_GG_45150_c31_g1_i1.p1 ORF type:3prime_partial len:209 (+),score=28.33 Mcav_TRINITY_GG_45150_c31_g1_i1:83-706(+)
Mcav_TRINITY_GG_61970_c1_g2_i1.p1	PG_binding_1	PF01471.22	0.15	13.4	2.8	70	4.9	0	3.6	2	1	2	4	4	4	0	Mcav_TRINITY_GG_61970_c1_g2~~Mcav_TRINITY_GG_61970_c1_g2_i1.p1 ORF type:internal len:145 (+),score=32.49 Mcav_TRINITY_GG_61970_c1_g2_i1:3-434(+)
Mcav_TRINITY_GG_9561_c0_g1_i1.p1	TBPIP_N	PF15517.10	0.28	12.5	0.6	70	4.8	0	3.6	3	1	1	4	4	4	0	Mcav_TRINITY_GG_9561_c0_g1~~Mcav_TRINITY_GG_9561_c0_g1_i1.p1 ORF type:internal len:318 (-),score=39.47 Mcav_TRINITY_GG_9561_c0_g1_i1:3-953(-)
Mcav_TRINITY_GG_56112_c12_g1_i3.p1	TPR_14	PF13428.10	9.4e-06	27.2	0.4	70	5.8	0	6.3	7	0	0	7	7	3	0	Mcav_TRINITY_GG_56112_c12_g1~~Mcav_TRINITY_GG_56112_c12_g1_i3.p1 ORF type:5prime_partial len:370 (+),score=57.39 Mcav_TRINITY_GG_56112_c12_g1_i3:3-1112(+)
Mcav_TRINITY_GG_5634_c44_g1_i13.p1	TPR_3	PF07720.16	8	8	11.3	70	5	0	5	5	0	0	5	5	3	0	Mcav_TRINITY_GG_5634_c44_g1~~Mcav_TRINITY_GG_5634_c44_g1_i13.p1 ORF type:5prime_partial len:737 (+),score=119.56 Mcav_TRINITY_GG_5634_c44_g1_i13:1-2211(+)
Mcav_TRINITY_GG_36259_c1_g1_i2.p1	TSC22	PF01166.22	1.7	10.1	3.3	70	4.9	1.7	2.7	2	0	0	2	2	2	0	Mcav_TRINITY_GG_36259_c1_g1~~Mcav_TRINITY_GG_36259_c1_g1_i2.p1 ORF type:3prime_partial len:625 (-),score=125.93 Mcav_TRINITY_GG_36259_c1_g1_i2:2-1873(-)
Mcav_TRINITY_GG_1664_c16_g1_i1.p1	Tudor_2	PF18104.5	0.22	12.5	0.2	70	4.5	0	3.5	3	0	0	3	3	3	0	Mcav_TRINITY_GG_1664_c16_g1~~Mcav_TRINITY_GG_1664_c16_g1_i1.p1 ORF type:internal len:776 (-),score=120.95 Mcav_TRINITY_GG_1664_c16_g1_i1:2-2326(-)
Mcav_TRINITY_GG_6649_c0_g1_i1.p1	Ubiq-assoc	PF09145.14	0.074	14.2	3.7	70	4.6	0	4.7	4	0	0	4	4	4	0	Mcav_TRINITY_GG_6649_c0_g1~~Mcav_TRINITY_GG_6649_c0_g1_i1.p1 ORF type:complete len:442 (-),score=56.14 Mcav_TRINITY_GG_6649_c0_g1_i1:1697-3022(-)
Mcav_TRINITY_GG_1426_c2_g1_i7.p1	Arc_trans_TRASH	PF08394.14	0.011	17.2	1.5	69	5.1	0	3.5	3	0	0	3	3	3	0	Mcav_TRINITY_GG_1426_c2_g1~~Mcav_TRINITY_GG_1426_c2_g1_i7.p1 ORF type:5prime_partial len:175 (+),score=20.60 Mcav_TRINITY_GG_1426_c2_g1_i7:2-526(+)
Mcav_TRINITY_GG_57184_c4_g1_i3.p2	DASH_Duo1	PF08651.14	0.42	11.7	0.3	69	4.6	0	2.7	1	1	2	3	3	3	0	Mcav_TRINITY_GG_57184_c4_g1~~Mcav_TRINITY_GG_57184_c4_g1_i3.p2 ORF type:complete len:110 (+),score=9.01 Mcav_TRINITY_GG_57184_c4_g1_i3:197-526(+)
Mcav_TRINITY_GG_41676_c0_g1_i1.p2	DUF2202	PF09968.13	0.45	11.5	5.9	69	4.4	0.4	3.7	1	1	2	3	3	3	0	Mcav_TRINITY_GG_41676_c0_g1~~Mcav_TRINITY_GG_41676_c0_g1_i1.p2 ORF type:internal len:138 (-),score=21.55 Mcav_TRINITY_GG_41676_c0_g1_i1:2-412(-)
Mcav_TRINITY_GG_51747_c2_g1_i1.p1	DUF4635	PF15466.10	0.38	11.5	5.6	69	4.2	1.4	4.5	3	0	0	3	3	3	0	Mcav_TRINITY_GG_51747_c2_g1~~Mcav_TRINITY_GG_51747_c2_g1_i1.p1 ORF type:complete len:3760 (+),score=793.94 Mcav_TRINITY_GG_51747_c2_g1_i1:850-11280(+)
Mcav_TRINITY_GG_55293_c1_g1_i1.p1	DUF5795	PF19108.4	3.1	9	5.6	69	4.7	0	3.9	3	1	2	5	5	5	0	Mcav_TRINITY_GG_55293_c1_g1~~Mcav_TRINITY_GG_55293_c1_g1_i1.p1 ORF type:complete len:294 (-),score=7.85 Mcav_TRINITY_GG_55293_c1_g1_i1:1635-2516(-)
Mcav_TRINITY_GG_21836_c0_g1_i1.p1	Fis1_TPR_C	PF14853.10	0.0037	18.6	2.2	69	5	0	4.3	4	0	0	4	4	4	0	Mcav_TRINITY_GG_21836_c0_g1~~Mcav_TRINITY_GG_21836_c0_g1_i1.p1 ORF type:internal len:168 (+),score=40.99 Mcav_TRINITY_GG_21836_c0_g1_i1:3-503(+)
Mcav_TRINITY_GG_50506_c2_g2_i1.p1	FlaC_arch	PF05377.15	0.91	11.2	2.6	69	5.2	0.2	3	2	0	0	2	2	2	0	Mcav_TRINITY_GG_50506_c2_g2~~Mcav_TRINITY_GG_50506_c2_g2_i1.p1 ORF type:5prime_partial len:456 (+),score=114.33 Mcav_TRINITY_GG_50506_c2_g2_i1:3-1370(+)
Mcav_TRINITY_GG_50506_c2_g2_i2.p1	FlaC_arch	PF05377.15	0.91	11.2	2.6	69	5.2	0.2	3	2	0	0	2	2	2	0	Mcav_TRINITY_GG_50506_c2_g2~~Mcav_TRINITY_GG_50506_c2_g2_i2.p1 ORF type:5prime_partial len:456 (+),score=114.33 Mcav_TRINITY_GG_50506_c2_g2_i2:3-1370(+)
Mcav_TRINITY_GG_4222_c6_g1_i1.p1	F_actin_bind	PF08919.14	0.061	14.7	0.2	69	4.8	0	4	3	0	0	3	3	3	0	Mcav_TRINITY_GG_4222_c6_g1~~Mcav_TRINITY_GG_4222_c6_g1_i1.p1 ORF type:internal len:1452 (-),score=304.21 Mcav_TRINITY_GG_4222_c6_g1_i1:1-4353(-)
Mcav_TRINITY_GG_44820_c0_g1_i1.p1	GED	PF02212.22	0.55	11.7	1.6	69	4.9	0.1	2.7	2	0	0	2	2	2	0	Mcav_TRINITY_GG_44820_c0_g1~~Mcav_TRINITY_GG_44820_c0_g1_i1.p1 ORF type:complete len:1565 (-),score=253.40 Mcav_TRINITY_GG_44820_c0_g1_i1:851-5434(-)
Mcav_TRINITY_GG_24989_c4_g1_i1.p1	Glrx-like	PF05768.18	3.9e-07	31.6	2	69	5.2	0	6.9	7	0	0	7	7	7	0	Mcav_TRINITY_GG_24989_c4_g1~~Mcav_TRINITY_GG_24989_c4_g1_i1.p1 ORF type:5prime_partial len:1049 (-),score=233.94 Mcav_TRINITY_GG_24989_c4_g1_i1:428-3574(-)
Mcav_TRINITY_GG_55103_c0_g1_i1.p1	Glyco_hydro_114	PF03537.17	0.17	12.3	0.1	69	3.8	0	3.1	1	1	2	3	3	3	0	Mcav_TRINITY_GG_55103_c0_g1~~Mcav_TRINITY_GG_55103_c0_g1_i1.p1 ORF type:internal len:146 (+),score=35.94 Mcav_TRINITY_GG_55103_c0_g1_i1:3-437(+)
Mcav_TRINITY_GG_58165_c1_g1_i1.p1	Glyco_hyd_65N_2	PF14498.10	0.41	11.8	1.5	69	4.5	0	2.8	1	1	2	3	3	3	0	Mcav_TRINITY_GG_58165_c1_g1~~Mcav_TRINITY_GG_58165_c1_g1_i1.p1 ORF type:internal len:152 (-),score=33.43 Mcav_TRINITY_GG_58165_c1_g1_i1:1-453(-)
Mcav_TRINITY_GG_35598_c0_g1_i1.p1	MIT	PF04212.22	0.39	12.1	5.3	69	4.9	0.1	3.1	3	0	0	3	3	3	0	Mcav_TRINITY_GG_35598_c0_g1~~Mcav_TRINITY_GG_35598_c0_g1_i1.p1 ORF type:internal len:116 (-),score=27.43 Mcav_TRINITY_GG_35598_c0_g1_i1:3-347(-)
Mcav_TRINITY_GG_46833_c12_g1_i2.p1	Pepdidase_M14_N	PF18027.5	0.52	11.7	0.6	69	4.9	0.1	2.5	2	0	0	2	2	2	0	Mcav_TRINITY_GG_46833_c12_g1~~Mcav_TRINITY_GG_46833_c12_g1_i2.p1 ORF type:complete len:1227 (-),score=184.07 Mcav_TRINITY_GG_46833_c12_g1_i2:355-3642(-)
Mcav_TRINITY_GG_50576_c0_g1_i1.p1	Peptidase_M16	PF00675.24	0.029	15.5	2.1	69	4.6	0	4.1	3	1	1	4	4	4	0	Mcav_TRINITY_GG_50576_c0_g1~~Mcav_TRINITY_GG_50576_c0_g1_i1.p1 ORF type:complete len:424 (-),score=69.76 Mcav_TRINITY_GG_50576_c0_g1_i1:1471-2571(-)
Mcav_TRINITY_GG_51496_c8_g1_i2.p1	PHD_4	PF16866.9	3.7	8.8	11	69	4.7	11	2.7	1	1	0	1	1	1	0	Mcav_TRINITY_GG_51496_c8_g1~~Mcav_TRINITY_GG_51496_c8_g1_i2.p1 ORF type:5prime_partial len:146 (-),score=34.31 Mcav_TRINITY_GG_51496_c8_g1_i2:621-1058(-)
Mcav_TRINITY_GG_31040_c0_g1_i1.p1	PPR	PF01535.24	1.5	10.4	6.2	69	5.2	0	5.2	6	0	0	6	6	4	0	Mcav_TRINITY_GG_31040_c0_g1~~Mcav_TRINITY_GG_31040_c0_g1_i1.p1 ORF type:complete len:957 (+),score=130.77 Mcav_TRINITY_GG_31040_c0_g1_i1:24-2894(+)
Mcav_TRINITY_GG_44804_c0_g1_i3.p1	Sel1	PF08238.16	5	9.1	4	69	5.5	0	4.6	5	0	0	5	5	2	0	Mcav_TRINITY_GG_44804_c0_g1~~Mcav_TRINITY_GG_44804_c0_g1_i3.p1 ORF type:internal len:767 (-),score=110.16 Mcav_TRINITY_GG_44804_c0_g1_i3:2-2299(-)
Mcav_TRINITY_GG_33833_c1_g1_i1.p1	SIT	PF15330.10	9.6	8	12.5	69	5.2	1.8	4.2	2	2	1	4	4	4	0	Mcav_TRINITY_GG_33833_c1_g1~~Mcav_TRINITY_GG_33833_c1_g1_i1.p1 ORF type:5prime_partial len:340 (+),score=56.50 Mcav_TRINITY_GG_33833_c1_g1_i1:1-1020(+)
Mcav_TRINITY_GG_33132_c30_g1_i1.p2	SlyX	PF04102.16	4.2	9.3	6.2	69	5.4	1	3.4	1	1	2	3	3	3	0	Mcav_TRINITY_GG_33132_c30_g1~~Mcav_TRINITY_GG_33132_c30_g1_i1.p2 ORF type:complete len:320 (-),score=54.62 Mcav_TRINITY_GG_33132_c30_g1_i1:1782-2741(-)
Mcav_TRINITY_GG_52693_c1_g1_i1.p1	TIR_2	PF13676.10	0.0012	20.6	0.1	69	5.2	0	6	6	0	0	6	6	6	0	Mcav_TRINITY_GG_52693_c1_g1~~Mcav_TRINITY_GG_52693_c1_g1_i1.p1 ORF type:3prime_partial len:1409 (+),score=371.94 Mcav_TRINITY_GG_52693_c1_g1_i1:107-4225(+)
Mcav_TRINITY_GG_6524_c20_g1_i4.p1	TPR_17	PF13431.10	0.0019	19.5	0	69	5.3	0	3.6	3	0	0	3	3	3	0	Mcav_TRINITY_GG_6524_c20_g1~~Mcav_TRINITY_GG_6524_c20_g1_i4.p1 ORF type:internal len:116 (+),score=27.24 Mcav_TRINITY_GG_6524_c20_g1_i4:1-345(+)
Mcav_TRINITY_GG_15130_c0_g1_i3.p1	TPR_4	PF07721.18	8.4e-07	30.2	0	69	5.7	0	8.5	10	0	0	10	10	6	0	Mcav_TRINITY_GG_15130_c0_g1~~Mcav_TRINITY_GG_15130_c0_g1_i3.p1 ORF type:5prime_partial len:947 (-),score=159.76 Mcav_TRINITY_GG_15130_c0_g1_i3:140-2980(-)
Mcav_TRINITY_GG_18637_c0_g1_i1.p1	TPR_6	PF13174.10	0.015	17.1	0.4	69	5.6	0	4.2	4	0	0	4	4	2	0	Mcav_TRINITY_GG_18637_c0_g1~~Mcav_TRINITY_GG_18637_c0_g1_i1.p1 ORF type:internal len:348 (-),score=45.59 Mcav_TRINITY_GG_18637_c0_g1_i1:1-1041(-)
Mcav_TRINITY_GG_58326_c0_g1_i4.p1	TPR_9	PF13371.10	0.0027	18.8	0.1	69	4.7	0	5	4	1	2	6	6	4	0	Mcav_TRINITY_GG_58326_c0_g1~~Mcav_TRINITY_GG_58326_c0_g1_i4.p1 ORF type:internal len:443 (-),score=96.04 Mcav_TRINITY_GG_58326_c0_g1_i4:1-1326(-)
Mcav_TRINITY_GG_61786_c0_g1_i1.p1	Urocanase_N	PF17391.6	0.097	13.7	1.5	69	4.5	0	5.1	1	1	3	6	6	6	0	Mcav_TRINITY_GG_61786_c0_g1~~Mcav_TRINITY_GG_61786_c0_g1_i1.p1 ORF type:complete len:1007 (+),score=186.80 Mcav_TRINITY_GG_61786_c0_g1_i1:202-3021(+)
Mcav_TRINITY_GG_42710_c7_g3_i1.p1	Vta1_C	PF18097.5	0.011	16.5	3.3	69	4.4	0.1	4.7	5	0	0	5	5	5	0	Mcav_TRINITY_GG_42710_c7_g3~~Mcav_TRINITY_GG_42710_c7_g3_i1.p1 ORF type:3prime_partial len:273 (-),score=67.25 Mcav_TRINITY_GG_42710_c7_g3_i1:2-751(-)
Mcav_TRINITY_GG_39073_c94_g1_i1.p1	zf-C2H2_jaz	PF12171.12	0.32	12.4	4.8	69	5	0.9	3.6	3	0	0	3	3	3	0	Mcav_TRINITY_GG_39073_c94_g1~~Mcav_TRINITY_GG_39073_c94_g1_i1.p1 ORF type:complete len:926 (+),score=169.80 Mcav_TRINITY_GG_39073_c94_g1_i1:139-2916(+)
Mcav_TRINITY_GG_54622_c3_g1_i1.p1	zf-C2H2_jaz	PF12171.12	4.5	8.8	5.9	69	5	0.9	3.3	3	0	0	3	3	3	0	Mcav_TRINITY_GG_54622_c3_g1~~Mcav_TRINITY_GG_54622_c3_g1_i1.p1 ORF type:5prime_partial len:436 (-),score=62.80 Mcav_TRINITY_GG_54622_c3_g1_i1:1127-2434(-)
Mcav_TRINITY_GG_22983_c16_g2_i2.p1	zinc_ribbon_2	PF13240.10	0.99	10.5	2.3	69	4.6	0.1	3.2	3	0	0	3	3	3	0	Mcav_TRINITY_GG_22983_c16_g2~~Mcav_TRINITY_GG_22983_c16_g2_i2.p1 ORF type:5prime_partial len:189 (+),score=32.47 Mcav_TRINITY_GG_22983_c16_g2_i2:3-569(+)
Mcav_TRINITY_GG_10367_c10_g1_i1.p1	ARMC9_LisH	PF21051.1	0.29	12.5	0.1	68	5	0.1	3.7	4	0	0	4	4	4	0	Mcav_TRINITY_GG_10367_c10_g1~~Mcav_TRINITY_GG_10367_c10_g1_i1.p1 ORF type:complete len:1100 (-),score=203.45 Mcav_TRINITY_GG_10367_c10_g1_i1:943-4242(-)
Mcav_TRINITY_GG_41745_c1_g1_i1.p1	BNR	PF02012.24	0.11	13.7	13.6	68	5.3	0.8	5.9	5	0	0	5	5	5	0	Mcav_TRINITY_GG_41745_c1_g1~~Mcav_TRINITY_GG_41745_c1_g1_i1.p1 ORF type:3prime_partial len:858 (+),score=90.28 Mcav_TRINITY_GG_41745_c1_g1_i1:419-2989(+)
Mcav_TRINITY_GG_37729_c3_g1_i1.p1	CBM_14	PF01607.28	1.1	10.7	1.9	68	4.9	0.4	2.6	2	0	0	2	2	2	0	Mcav_TRINITY_GG_37729_c3_g1~~Mcav_TRINITY_GG_37729_c3_g1_i1.p1 ORF type:5prime_partial len:381 (+),score=44.16 Mcav_TRINITY_GG_37729_c3_g1_i1:3-1145(+)
Mcav_TRINITY_GG_50960_c34_g1_i1.p1	DUF3557	PF12078.12	0.24	12.6	3.2	68	4.6	0.1	3.2	1	1	0	3	3	3	0	Mcav_TRINITY_GG_50960_c34_g1~~Mcav_TRINITY_GG_50960_c34_g1_i1.p1 ORF type:3prime_partial len:478 (-),score=88.88 Mcav_TRINITY_GG_50960_c34_g1_i1:2-1432(-)
Mcav_TRINITY_GG_35160_c7_g1_i1.p1	DUF5320	PF17253.6	2.7	10.5	3.3	68	6	0.7	3	2	0	0	2	2	2	0	Mcav_TRINITY_GG_35160_c7_g1~~Mcav_TRINITY_GG_35160_c7_g1_i1.p1 ORF type:complete len:420 (-),score=67.79 Mcav_TRINITY_GG_35160_c7_g1_i1:745-1950(-)
Mcav_TRINITY_GG_44107_c0_g1_i1.p1	Dzip-like_N	PF13815.10	4.5	8.4	7.1	68	4.6	4	2.5	2	0	0	2	2	2	0	Mcav_TRINITY_GG_44107_c0_g1~~Mcav_TRINITY_GG_44107_c0_g1_i1.p1 ORF type:complete len:594 (+),score=74.09 Mcav_TRINITY_GG_44107_c0_g1_i1:246-2027(+)
Mcav_TRINITY_GG_5257_c4_g1_i1.p2	EF-hand_4	PF12763.11	1.8	9.8	4.1	68	4.7	0.1	3.5	3	2	0	3	3	3	0	Mcav_TRINITY_GG_5257_c4_g1~~Mcav_TRINITY_GG_5257_c4_g1_i1.p2 ORF type:complete len:277 (-),score=57.70 Mcav_TRINITY_GG_5257_c4_g1_i1:2276-3106(-)
Mcav_TRINITY_GG_45087_c0_g1_i1.p1	FapA	PF03961.17	8.9	7.1	16.3	68	4.2	16.2	2	1	1	0	1	1	1	0	Mcav_TRINITY_GG_45087_c0_g1~~Mcav_TRINITY_GG_45087_c0_g1_i1.p1 ORF type:5prime_partial len:232 (+),score=44.29 Mcav_TRINITY_GG_45087_c0_g1_i1:2-697(+)
Mcav_TRINITY_GG_49465_c2_g1_i4.p1	Fez1	PF06818.19	2.1	10	16.6	68	5.1	10.2	2.7	1	1	2	3	3	3	0	Mcav_TRINITY_GG_49465_c2_g1~~Mcav_TRINITY_GG_49465_c2_g1_i4.p1 ORF type:complete len:607 (-),score=109.01 Mcav_TRINITY_GG_49465_c2_g1_i4:2398-4218(-)
Mcav_TRINITY_GG_49465_c2_g1_i5.p2	Fez1	PF06818.19	2.1	10	16.6	68	5.1	10.2	2.7	1	1	2	3	3	3	0	Mcav_TRINITY_GG_49465_c2_g1~~Mcav_TRINITY_GG_49465_c2_g1_i5.p2 ORF type:complete len:607 (-),score=109.01 Mcav_TRINITY_GG_49465_c2_g1_i5:2531-4351(-)
Mcav_TRINITY_GG_18049_c1_g1_i1.p1	KBP_C	PF12309.12	0.081	13.5	0	68	3.9	0	4	1	1	4	5	5	5	0	Mcav_TRINITY_GG_18049_c1_g1~~Mcav_TRINITY_GG_18049_c1_g1_i1.p1 ORF type:3prime_partial len:252 (+),score=49.10 Mcav_TRINITY_GG_18049_c1_g1_i1:50-754(+)
Mcav_TRINITY_GG_59110_c5_g1_i2.p1	LPD11	PF18824.5	0.38	12.1	0.7	68	4.9	0	2.7	3	0	0	3	3	2	0	Mcav_TRINITY_GG_59110_c5_g1~~Mcav_TRINITY_GG_59110_c5_g1_i2.p1 ORF type:internal len:471 (-),score=99.67 Mcav_TRINITY_GG_59110_c5_g1_i2:3-1412(-)
Mcav_TRINITY_GG_22943_c1_g1_i3.p1	MKRN1_C	PF15815.9	4.4	8.6	9	68	4.8	0.1	3.9	2	1	1	3	3	3	0	Mcav_TRINITY_GG_22943_c1_g1~~Mcav_TRINITY_GG_22943_c1_g1_i3.p1 ORF type:complete len:1602 (-),score=257.34 Mcav_TRINITY_GG_22943_c1_g1_i3:1726-6531(-)
Mcav_TRINITY_GG_2234_c0_g1_i1.p1	MOEP19	PF16005.9	1.5	10	2	68	4.7	0	3.7	4	0	0	4	4	4	0	Mcav_TRINITY_GG_2234_c0_g1~~Mcav_TRINITY_GG_2234_c0_g1_i1.p1 ORF type:5prime_partial len:1282 (+),score=183.31 Mcav_TRINITY_GG_2234_c0_g1_i1:1-3846(+)
Mcav_TRINITY_GG_29590_c0_g1_i1.p1	Sel1	PF08238.16	0.036	15.9	0.2	68	5.5	0	3.4	3	0	0	3	3	3	0	Mcav_TRINITY_GG_29590_c0_g1~~Mcav_TRINITY_GG_29590_c0_g1_i1.p1 ORF type:internal len:143 (+),score=35.94 Mcav_TRINITY_GG_29590_c0_g1_i1:1-426(+)
Mcav_TRINITY_GG_31898_c2_g1_i1.p1	Sgf11	PF08209.15	0.16	12.7	5.8	68	4.3	0.3	4.3	4	0	0	4	4	4	0	Mcav_TRINITY_GG_31898_c2_g1~~Mcav_TRINITY_GG_31898_c2_g1_i1.p1 ORF type:complete len:584 (+),score=110.99 Mcav_TRINITY_GG_31898_c2_g1_i1:203-1954(+)
Mcav_TRINITY_GG_15199_c38_g3_i1.p1	TPR_14	PF13428.10	0.017	17.1	0	68	5.9	0	3.3	3	0	0	3	3	3	0	Mcav_TRINITY_GG_15199_c38_g3~~Mcav_TRINITY_GG_15199_c38_g3_i1.p1 ORF type:internal len:152 (-),score=25.48 Mcav_TRINITY_GG_15199_c38_g3_i1:1-453(-)
Mcav_TRINITY_GG_6524_c20_g1_i2.p1	TPR_3	PF07720.16	0.051	14.9	0.1	68	5	0	4.1	4	0	0	4	4	4	0	Mcav_TRINITY_GG_6524_c20_g1~~Mcav_TRINITY_GG_6524_c20_g1_i2.p1 ORF type:internal len:326 (+),score=49.22 Mcav_TRINITY_GG_6524_c20_g1_i2:2-976(+)
Mcav_TRINITY_GG_12688_c4_g1_i1.p1	TPR_4	PF07721.18	0.39	12.6	0	68	5.7	0	3	3	0	0	3	3	3	0	Mcav_TRINITY_GG_12688_c4_g1~~Mcav_TRINITY_GG_12688_c4_g1_i1.p1 ORF type:internal len:106 (-),score=25.28 Mcav_TRINITY_GG_12688_c4_g1_i1:2-316(-)
Mcav_TRINITY_GG_30899_c5_g1_i1.p1	TPR_9	PF13371.10	0.058	14.6	0.1	68	4.7	0	4.1	3	1	1	4	4	2	0	Mcav_TRINITY_GG_30899_c5_g1~~Mcav_TRINITY_GG_30899_c5_g1_i1.p1 ORF type:3prime_partial len:585 (+),score=115.33 Mcav_TRINITY_GG_30899_c5_g1_i1:67-1818(+)
Mcav_TRINITY_GG_7501_c32_g1_i3.p1	TPR_9	PF13371.10	0.097	13.9	0.2	68	4.7	0	4	4	1	1	5	5	3	0	Mcav_TRINITY_GG_7501_c32_g1~~Mcav_TRINITY_GG_7501_c32_g1_i3.p1 ORF type:internal len:228 (-),score=46.13 Mcav_TRINITY_GG_7501_c32_g1_i3:3-683(-)
Mcav_TRINITY_GG_20098_c27_g1_i1.p1	zf-MYST	PF17772.5	1.2	10.1	4.9	68	4.5	0	3.9	4	0	0	4	4	4	0	Mcav_TRINITY_GG_20098_c27_g1~~Mcav_TRINITY_GG_20098_c27_g1_i1.p1 ORF type:complete len:583 (+),score=72.20 Mcav_TRINITY_GG_20098_c27_g1_i1:333-2081(+)
Mcav_TRINITY_GG_47080_c0_g1_i1.p1	ZZ	PF00569.21	1.9	9.6	20	68	4.6	6.7	2.4	1	1	1	2	2	2	0	Mcav_TRINITY_GG_47080_c0_g1~~Mcav_TRINITY_GG_47080_c0_g1_i1.p1 ORF type:complete len:146 (-),score=18.03 Mcav_TRINITY_GG_47080_c0_g1_i1:163-600(-)
Mcav_TRINITY_GG_32332_c10_g1_i1.p1	Adeno_E3_CR1	PF02440.19	0.3	12.1	3.2	67	4.6	0	3.8	4	0	0	4	4	4	0	Mcav_TRINITY_GG_32332_c10_g1~~Mcav_TRINITY_GG_32332_c10_g1_i1.p1 ORF type:5prime_partial len:264 (-),score=36.73 Mcav_TRINITY_GG_32332_c10_g1_i1:418-1209(-)
Mcav_TRINITY_GG_32332_c10_g1_i9.p1	Adeno_E3_CR1	PF02440.19	0.3	12.1	3.2	67	4.6	0	3.8	4	0	0	4	4	4	0	Mcav_TRINITY_GG_32332_c10_g1~~Mcav_TRINITY_GG_32332_c10_g1_i9.p1 ORF type:5prime_partial len:264 (-),score=36.73 Mcav_TRINITY_GG_32332_c10_g1_i9:326-1117(-)
Mcav_TRINITY_GG_54406_c0_g1_i4.p1	CD225	PF04505.16	0.13	13.6	1.3	67	4.9	0	3.1	3	0	0	3	3	3	0	Mcav_TRINITY_GG_54406_c0_g1~~Mcav_TRINITY_GG_54406_c0_g1_i4.p1 ORF type:internal len:167 (+),score=30.24 Mcav_TRINITY_GG_54406_c0_g1_i4:1-498(+)
Mcav_TRINITY_GG_35256_c39_g1_i2.p1	Cep57_CLD	PF14073.10	9.3	7.5	10.3	67	4.7	10.3	2.3	1	1	0	1	1	1	0	Mcav_TRINITY_GG_35256_c39_g1~~Mcav_TRINITY_GG_35256_c39_g1_i2.p1 ORF type:internal len:1014 (-),score=148.20 Mcav_TRINITY_GG_35256_c39_g1_i2:1-3039(-)
Mcav_TRINITY_GG_34402_c2_g1_i1.p1	DivIVA	PF05103.17	8.3	7.6	15.7	67	4.7	15.7	2.4	1	1	0	1	1	1	0	Mcav_TRINITY_GG_34402_c2_g1~~Mcav_TRINITY_GG_34402_c2_g1_i1.p1 ORF type:internal len:125 (+),score=35.36 Mcav_TRINITY_GG_34402_c2_g1_i1:1-372(+)
Mcav_TRINITY_GG_43780_c16_g2_i1.p1	DnaJ-X	PF14308.10	1.7	9.4	2.5	67	4.1	0.1	2.9	3	0	0	3	3	3	0	Mcav_TRINITY_GG_43780_c16_g2~~Mcav_TRINITY_GG_43780_c16_g2_i1.p1 ORF type:3prime_partial len:337 (-),score=17.45 Mcav_TRINITY_GG_43780_c16_g2_i1:3-1010(-)
Mcav_TRINITY_GG_43780_c16_g2_i3.p1	DnaJ-X	PF14308.10	1.7	9.4	2.5	67	4.1	0.1	2.9	3	0	0	3	3	3	0	Mcav_TRINITY_GG_43780_c16_g2~~Mcav_TRINITY_GG_43780_c16_g2_i3.p1 ORF type:3prime_partial len:337 (-),score=17.45 Mcav_TRINITY_GG_43780_c16_g2_i3:3-1010(-)
Mcav_TRINITY_GG_13136_c1_g1_i3.p1	DUF1949	PF09186.15	7.8	7.7	7.8	67	4.7	0	3.7	4	0	0	4	4	4	0	Mcav_TRINITY_GG_13136_c1_g1~~Mcav_TRINITY_GG_13136_c1_g1_i3.p1 ORF type:internal len:185 (-),score=47.72 Mcav_TRINITY_GG_13136_c1_g1_i3:1-552(-)
Mcav_TRINITY_GG_60085_c3_g1_i1.p1	DUF4231	PF14015.10	8	8.2	7	67	5.2	1.2	3.5	3	0	0	3	3	3	0	Mcav_TRINITY_GG_60085_c3_g1~~Mcav_TRINITY_GG_60085_c3_g1_i1.p1 ORF type:5prime_partial len:642 (+),score=77.99 Mcav_TRINITY_GG_60085_c3_g1_i1:2-1927(+)
Mcav_TRINITY_GG_24006_c15_g1_i1.p1	DUF6186	PF19684.3	4.3	9	7.2	67	5.2	0.1	4.4	5	0	0	5	5	5	0	Mcav_TRINITY_GG_24006_c15_g1~~Mcav_TRINITY_GG_24006_c15_g1_i1.p1 ORF type:internal len:339 (+),score=42.14 Mcav_TRINITY_GG_24006_c15_g1_i1:1-1014(+)
Mcav_TRINITY_GG_24532_c1_g1_i2.p1	eIF_4EBP	PF05456.15	0.0084	17.2	0	67	4.6	0	3.9	4	0	0	4	4	4	0	Mcav_TRINITY_GG_24532_c1_g1~~Mcav_TRINITY_GG_24532_c1_g1_i2.p1 ORF type:internal len:216 (+),score=36.29 Mcav_TRINITY_GG_24532_c1_g1_i2:3-647(+)
Mcav_TRINITY_GG_26542_c3_g1_i1.p2	EphA2_TM	PF14575.10	3	9.8	3.3	67	5.5	0.6	2.2	2	0	0	2	2	2	0	Mcav_TRINITY_GG_26542_c3_g1~~Mcav_TRINITY_GG_26542_c3_g1_i1.p2 ORF type:complete len:185 (+),score=16.58 Mcav_TRINITY_GG_26542_c3_g1_i1:1883-2437(+)
Mcav_TRINITY_GG_13136_c1_g1_i3.p1	FATC	PF02260.24	1.7	9.6	6.4	67	4.6	0	4.1	5	0	0	5	5	5	0	Mcav_TRINITY_GG_13136_c1_g1~~Mcav_TRINITY_GG_13136_c1_g1_i3.p1 ORF type:internal len:185 (-),score=47.72 Mcav_TRINITY_GG_13136_c1_g1_i3:1-552(-)
Mcav_TRINITY_GG_21890_c1_g1_i5.p1	Fels1	PF05666.15	0.097	13.6	3.7	67	4.5	0	3.9	4	0	0	4	4	4	0	Mcav_TRINITY_GG_21890_c1_g1~~Mcav_TRINITY_GG_21890_c1_g1_i5.p1 ORF type:internal len:124 (+),score=34.04 Mcav_TRINITY_GG_21890_c1_g1_i5:3-371(+)
Mcav_TRINITY_GG_55103_c0_g1_i1.p1	Fis1_TPR_C	PF14853.10	0.0091	17.4	0.2	67	5	0	3.2	3	0	0	3	3	3	0	Mcav_TRINITY_GG_55103_c0_g1~~Mcav_TRINITY_GG_55103_c0_g1_i1.p1 ORF type:internal len:146 (+),score=35.94 Mcav_TRINITY_GG_55103_c0_g1_i1:3-437(+)
Mcav_TRINITY_GG_41130_c42_g1_i2.p1	Fis1_TPR_C	PF14853.10	0.096	14.1	3.7	67	5	0.1	3.3	3	0	0	3	3	3	0	Mcav_TRINITY_GG_41130_c42_g1~~Mcav_TRINITY_GG_41130_c42_g1_i2.p1 ORF type:5prime_partial len:193 (+),score=47.15 Mcav_TRINITY_GG_41130_c42_g1_i2:3-581(+)
Mcav_TRINITY_GG_17831_c3_g1_i1.p1	FliMN_C	PF01052.24	0.2	12.8	1.1	67	4.7	0	4.5	4	0	0	4	4	4	0	Mcav_TRINITY_GG_17831_c3_g1~~Mcav_TRINITY_GG_17831_c3_g1_i1.p1 ORF type:complete len:1403 (-),score=270.51 Mcav_TRINITY_GG_17831_c3_g1_i1:253-4461(-)
Mcav_TRINITY_GG_42495_c0_g1_i1.p1	FYDLN_acid	PF09538.14	4.7	9.2	14.4	67	5.5	1.6	5	2	1	3	5	5	5	0	Mcav_TRINITY_GG_42495_c0_g1~~Mcav_TRINITY_GG_42495_c0_g1_i1.p1 ORF type:complete len:474 (+),score=58.20 Mcav_TRINITY_GG_42495_c0_g1_i1:145-1566(+)
Mcav_TRINITY_GG_11130_c0_g1_i1.p1	Htt_N-HEAT_1	PF20926.1	0.45	12.1	0	67	5	0	2.2	2	0	0	2	2	2	0	Mcav_TRINITY_GG_11130_c0_g1~~Mcav_TRINITY_GG_11130_c0_g1_i1.p1 ORF type:5prime_partial len:146 (-),score=48.48 Mcav_TRINITY_GG_11130_c0_g1_i1:80-517(-)
Mcav_TRINITY_GG_59479_c13_g1_i1.p1	Integrin_b_cyt	PF08725.15	0.3	12	3.3	67	4.5	0.3	4.6	3	2	2	5	5	5	0	Mcav_TRINITY_GG_59479_c13_g1~~Mcav_TRINITY_GG_59479_c13_g1_i1.p1 ORF type:complete len:1178 (+),score=203.31 Mcav_TRINITY_GG_59479_c13_g1_i1:318-3851(+)
Mcav_TRINITY_GG_50939_c7_g1_i1.p1	ObR_Ig	PF18589.5	0.31	12.7	0	67	5.2	0	2.4	2	0	0	2	2	2	0	Mcav_TRINITY_GG_50939_c7_g1~~Mcav_TRINITY_GG_50939_c7_g1_i1.p1 ORF type:internal len:930 (-),score=101.60 Mcav_TRINITY_GG_50939_c7_g1_i1:1-2787(-)
Mcav_TRINITY_GG_50960_c35_g2_i3.p1	Phage_terminase	PF10668.13	0.02	15.8	6.2	67	4.5	0.1	4.2	2	1	2	4	4	4	0	Mcav_TRINITY_GG_50960_c35_g2~~Mcav_TRINITY_GG_50960_c35_g2_i3.p1 ORF type:5prime_partial len:168 (-),score=15.03 Mcav_TRINITY_GG_50960_c35_g2_i3:1256-1759(-)
Mcav_TRINITY_GG_23604_c0_g1_i1.p1	Sel1	PF08238.16	8.2	8.4	9.3	67	5.5	0	4.6	5	0	0	5	5	3	0	Mcav_TRINITY_GG_23604_c0_g1~~Mcav_TRINITY_GG_23604_c0_g1_i1.p1 ORF type:3prime_partial len:1209 (-),score=264.56 Mcav_TRINITY_GG_23604_c0_g1_i1:2-3601(-)
Mcav_TRINITY_GG_6649_c0_g1_i1.p1	SPOB_a	PF14689.10	0.51	11.2	2.2	67	4.4	0.1	4.5	5	0	0	5	5	5	0	Mcav_TRINITY_GG_6649_c0_g1~~Mcav_TRINITY_GG_6649_c0_g1_i1.p1 ORF type:complete len:442 (-),score=56.14 Mcav_TRINITY_GG_6649_c0_g1_i1:1697-3022(-)
Mcav_TRINITY_GG_5177_c6_g1_i3.p1	Terminase_4	PF05119.16	1.3	10.7	3.5	67	5.2	0.3	3.4	1	1	0	2	2	2	0	Mcav_TRINITY_GG_5177_c6_g1~~Mcav_TRINITY_GG_5177_c6_g1_i3.p1 ORF type:complete len:487 (-),score=98.54 Mcav_TRINITY_GG_5177_c6_g1_i3:3018-4478(-)
Mcav_TRINITY_GG_22664_c3_g1_i1.p1	TMEM131_like_N	PF12371.12	0.17	13.3	1.6	67	5	0	4.3	5	0	0	5	5	5	0	Mcav_TRINITY_GG_22664_c3_g1~~Mcav_TRINITY_GG_22664_c3_g1_i1.p1 ORF type:5prime_partial len:1855 (-),score=220.66 Mcav_TRINITY_GG_22664_c3_g1_i1:263-5827(-)
Mcav_TRINITY_GG_41201_c0_g1_i1.p1	Tnp_zf-ribbon_2	PF13842.10	1.5	10.9	11.9	67	5.6	9.9	2.5	2	1	0	2	2	2	0	Mcav_TRINITY_GG_41201_c0_g1~~Mcav_TRINITY_GG_41201_c0_g1_i1.p1 ORF type:5prime_partial len:101 (-),score=6.57 Mcav_TRINITY_GG_41201_c0_g1_i1:241-543(-)
Mcav_TRINITY_GG_16021_c2_g1_i1.p1	TPR_14	PF13428.10	0.79	11.9	1.6	67	5.9	0.2	3.9	3	1	2	5	5	1	0	Mcav_TRINITY_GG_16021_c2_g1~~Mcav_TRINITY_GG_16021_c2_g1_i1.p1 ORF type:complete len:320 (-),score=59.11 Mcav_TRINITY_GG_16021_c2_g1_i1:235-1194(-)
Mcav_TRINITY_GG_38817_c153_g1_i1.p1	TPR_6	PF13174.10	0.00017	23.2	4.6	67	5.6	0	5.4	5	0	0	5	5	4	0	Mcav_TRINITY_GG_38817_c153_g1~~Mcav_TRINITY_GG_38817_c153_g1_i1.p1 ORF type:3prime_partial len:303 (+),score=59.06 Mcav_TRINITY_GG_38817_c153_g1_i1:149-1054(+)
Mcav_TRINITY_GG_44379_c0_g1_i1.p1	TPR_6	PF13174.10	0.22	13.4	0	67	5.6	0	3.2	3	0	0	3	3	2	0	Mcav_TRINITY_GG_44379_c0_g1~~Mcav_TRINITY_GG_44379_c0_g1_i1.p1 ORF type:internal len:128 (+),score=33.78 Mcav_TRINITY_GG_44379_c0_g1_i1:2-382(+)
Mcav_TRINITY_GG_23784_c13_g1_i2.p1	tRNA_int_end_N2	PF12928.11	0.035	15.4	0.4	67	4.9	0	3.9	2	2	1	3	3	3	0	Mcav_TRINITY_GG_23784_c13_g1~~Mcav_TRINITY_GG_23784_c13_g1_i2.p1 ORF type:internal len:285 (+),score=44.22 Mcav_TRINITY_GG_23784_c13_g1_i2:2-853(+)
Mcav_TRINITY_GG_1241_c8_g1_i2.p1	UTP20_C	PF20416.2	0.04	14.6	0.3	67	4.1	0	4.1	5	1	1	6	6	6	0	Mcav_TRINITY_GG_1241_c8_g1~~Mcav_TRINITY_GG_1241_c8_g1_i2.p1 ORF type:complete len:643 (+),score=134.06 Mcav_TRINITY_GG_1241_c8_g1_i2:116-2044(+)
Mcav_TRINITY_GG_6833_c0_g1_i1.p1	Viral_P18	PF04521.17	0.76	10.8	3.2	67	4.5	0.4	3.1	2	1	1	3	3	3	0	Mcav_TRINITY_GG_6833_c0_g1~~Mcav_TRINITY_GG_6833_c0_g1_i1.p1 ORF type:complete len:304 (-),score=41.54 Mcav_TRINITY_GG_6833_c0_g1_i1:532-1443(-)
Mcav_TRINITY_GG_11419_c9_g1_i1.p1	AAA_18	PF13238.10	0.099	14.4	0.2	66	5.3	0	4.4	3	0	0	3	3	2	0	Mcav_TRINITY_GG_11419_c9_g1~~Mcav_TRINITY_GG_11419_c9_g1_i1.p1 ORF type:3prime_partial len:4168 (-),score=879.76 Mcav_TRINITY_GG_11419_c9_g1_i1:3-11699(-)
Mcav_TRINITY_GG_29978_c0_g1_i1.p1	ANAPC5	PF12862.11	0.031	15.6	0	66	4.9	0	3.9	3	1	1	4	4	4	0	Mcav_TRINITY_GG_29978_c0_g1~~Mcav_TRINITY_GG_29978_c0_g1_i1.p1 ORF type:3prime_partial len:296 (+),score=47.13 Mcav_TRINITY_GG_29978_c0_g1_i1:301-1185(+)
Mcav_TRINITY_GG_9426_c0_g1_i1.p1	Ank	PF00023.34	0.32	12.7	0	66	5.4	0	3.3	3	0	0	3	3	2	0	Mcav_TRINITY_GG_9426_c0_g1~~Mcav_TRINITY_GG_9426_c0_g1_i1.p1 ORF type:complete len:2205 (+),score=364.47 Mcav_TRINITY_GG_9426_c0_g1_i1:1851-8465(+)
Mcav_TRINITY_GG_28069_c5_g1_i1.p1	ASTN1_2_fn3	PF19743.3	0.05	15.1	0	66	5.1	0	4.4	4	1	1	5	5	5	0	Mcav_TRINITY_GG_28069_c5_g1~~Mcav_TRINITY_GG_28069_c5_g1_i1.p1 ORF type:3prime_partial len:748 (+),score=138.11 Mcav_TRINITY_GG_28069_c5_g1_i1:310-2550(+)
Mcav_TRINITY_GG_33126_c5_g1_i11.p1	BNR_6	PF15899.9	0.21	13	0.3	66	5.2	0	2.7	2	0	0	2	2	2	0	Mcav_TRINITY_GG_33126_c5_g1~~Mcav_TRINITY_GG_33126_c5_g1_i11.p1 ORF type:internal len:206 (-),score=34.96 Mcav_TRINITY_GG_33126_c5_g1_i11:2-616(-)
Mcav_TRINITY_GG_8527_c31_g1_i1.p1	CbiG_N	PF11760.12	0.42	11.9	0.1	66	4.8	0	2.7	2	1	0	2	2	2	0	Mcav_TRINITY_GG_8527_c31_g1~~Mcav_TRINITY_GG_8527_c31_g1_i1.p1 ORF type:complete len:243 (+),score=37.40 Mcav_TRINITY_GG_8527_c31_g1_i1:298-1026(+)
Mcav_TRINITY_GG_17023_c3_g1_i4.p1	ChitinaseA_N	PF08329.14	0.21	12.4	2.6	66	4.4	0	4.5	5	0	0	5	5	5	0	Mcav_TRINITY_GG_17023_c3_g1~~Mcav_TRINITY_GG_17023_c3_g1_i4.p1 ORF type:complete len:1237 (-),score=269.91 Mcav_TRINITY_GG_17023_c3_g1_i4:695-4405(-)
Mcav_TRINITY_GG_22566_c5_g1_i1.p1	Cob_adeno_trans	PF01923.22	5.4	8.3	6	66	4.8	6	2.1	1	1	0	1	1	1	0	Mcav_TRINITY_GG_22566_c5_g1~~Mcav_TRINITY_GG_22566_c5_g1_i1.p1 ORF type:5prime_partial len:136 (-),score=38.33 Mcav_TRINITY_GG_22566_c5_g1_i1:2312-2719(-)
Mcav_TRINITY_GG_22369_c3_g1_i1.p1	DUF3879	PF12995.11	0.47	11.4	2.5	66	4.4	0	4.1	3	2	2	5	5	5	0	Mcav_TRINITY_GG_22369_c3_g1~~Mcav_TRINITY_GG_22369_c3_g1_i1.p1 ORF type:3prime_partial len:1015 (-),score=174.34 Mcav_TRINITY_GG_22369_c3_g1_i1:1-2874(-)
Mcav_TRINITY_GG_24468_c2_g1_i1.p1	DUF5673	PF18923.4	0.064	14.5	0.2	66	4.8	0	4.3	4	0	0	4	4	4	0	Mcav_TRINITY_GG_24468_c2_g1~~Mcav_TRINITY_GG_24468_c2_g1_i1.p1 ORF type:3prime_partial len:1406 (-),score=168.97 Mcav_TRINITY_GG_24468_c2_g1_i1:2-3979(-)
Mcav_TRINITY_GG_5634_c44_g1_i7.p1	DUF627	PF04781.16	1.1	10.5	3.2	66	4.7	0.2	4.2	5	1	1	6	6	6	0	Mcav_TRINITY_GG_5634_c44_g1~~Mcav_TRINITY_GG_5634_c44_g1_i7.p1 ORF type:internal len:251 (+),score=67.13 Mcav_TRINITY_GG_5634_c44_g1_i7:3-752(+)
Mcav_TRINITY_GG_39387_c14_g1_i1.p1	EMP24_GP25L	PF01105.28	4.3	8.6	4.4	66	4.7	1.1	2.7	1	1	1	2	2	2	0	Mcav_TRINITY_GG_39387_c14_g1~~Mcav_TRINITY_GG_39387_c14_g1_i1.p1 ORF type:5prime_partial len:117 (+),score=24.23 Mcav_TRINITY_GG_39387_c14_g1_i1:1-351(+)
Mcav_TRINITY_GG_48897_c1_g1_i1.p1	HTH_3	PF01381.26	0.19	13	0.2	66	4.9	0	3.6	4	0	0	4	4	3	0	Mcav_TRINITY_GG_48897_c1_g1~~Mcav_TRINITY_GG_48897_c1_g1_i1.p1 ORF type:3prime_partial len:918 (-),score=88.92 Mcav_TRINITY_GG_48897_c1_g1_i1:2-2752(-)
Mcav_TRINITY_GG_38384_c5_g1_i1.p1	IZUMO	PF15005.10	3.3	9.6	4.2	66	5.3	0.1	2.9	3	0	0	3	3	3	0	Mcav_TRINITY_GG_38384_c5_g1~~Mcav_TRINITY_GG_38384_c5_g1_i1.p1 ORF type:complete len:650 (+),score=119.54 Mcav_TRINITY_GG_38384_c5_g1_i1:54-1952(+)
Mcav_TRINITY_GG_36848_c78_g1_i1.p1	MID_MedPIWI	PF18296.5	7.8	7.6	8	66	4.6	8	2.2	1	1	0	1	1	1	0	Mcav_TRINITY_GG_36848_c78_g1~~Mcav_TRINITY_GG_36848_c78_g1_i1.p1 ORF type:3prime_partial len:299 (+),score=35.01 Mcav_TRINITY_GG_36848_c78_g1_i1:234-1127(+)
Mcav_TRINITY_GG_43502_c3_g1_i1.p1	PPTA	PF01239.26	0.64	11.1	5.9	66	4.8	0.1	4.6	5	0	0	5	5	4	0	Mcav_TRINITY_GG_43502_c3_g1~~Mcav_TRINITY_GG_43502_c3_g1_i1.p1 ORF type:5prime_partial len:852 (-),score=222.08 Mcav_TRINITY_GG_43502_c3_g1_i1:950-3505(-)
Mcav_TRINITY_GG_38667_c3_g1_i1.p1	PQQ_3	PF13570.10	0.26	13.1	0	66	5.4	0	3	3	0	0	3	3	2	0	Mcav_TRINITY_GG_38667_c3_g1~~Mcav_TRINITY_GG_38667_c3_g1_i1.p1 ORF type:complete len:614 (+),score=117.44 Mcav_TRINITY_GG_38667_c3_g1_i1:688-2529(+)
Mcav_TRINITY_GG_36943_c1_g1_i1.p1	PQQ_3	PF13570.10	0.34	12.7	3.4	66	5.4	0	4.4	5	0	0	5	5	4	0	Mcav_TRINITY_GG_36943_c1_g1~~Mcav_TRINITY_GG_36943_c1_g1_i1.p1 ORF type:complete len:579 (-),score=76.99 Mcav_TRINITY_GG_36943_c1_g1_i1:1886-3622(-)
Mcav_TRINITY_GG_36943_c1_g1_i2.p1	PQQ_3	PF13570.10	0.34	12.7	3.4	66	5.4	0	4.4	5	0	0	5	5	4	0	Mcav_TRINITY_GG_36943_c1_g1~~Mcav_TRINITY_GG_36943_c1_g1_i2.p1 ORF type:complete len:579 (-),score=76.99 Mcav_TRINITY_GG_36943_c1_g1_i2:1886-3622(-)
Mcav_TRINITY_GG_40838_c5_g1_i2.p1	PQQ_3	PF13570.10	0.34	12.7	0.2	66	5.4	0	3.5	3	0	0	3	3	2	0	Mcav_TRINITY_GG_40838_c5_g1~~Mcav_TRINITY_GG_40838_c5_g1_i2.p1 ORF type:complete len:1589 (-),score=243.50 Mcav_TRINITY_GG_40838_c5_g1_i2:412-5112(-)
Mcav_TRINITY_GG_57040_c2_g1_i1.p1	PQQ_3	PF13570.10	0.86	11.4	1.6	66	5.4	0	4.2	4	1	0	4	4	3	0	Mcav_TRINITY_GG_57040_c2_g1~~Mcav_TRINITY_GG_57040_c2_g1_i1.p1 ORF type:complete len:1051 (-),score=136.03 Mcav_TRINITY_GG_57040_c2_g1_i1:644-3796(-)
Mcav_TRINITY_GG_28025_c97_g1_i1.p1	Rieske	PF00355.30	2.7	9.2	8.7	66	4.7	0	4.4	5	0	0	5	5	5	0	Mcav_TRINITY_GG_28025_c97_g1~~Mcav_TRINITY_GG_28025_c97_g1_i1.p1 ORF type:complete len:403 (+),score=44.70 Mcav_TRINITY_GG_28025_c97_g1_i1:228-1436(+)
Mcav_TRINITY_GG_11042_c0_g1_i1.p1	SAM_Exu	PF18609.5	3.2	9.3	5.2	66	5.1	0.7	3.2	2	2	0	2	2	2	0	Mcav_TRINITY_GG_11042_c0_g1~~Mcav_TRINITY_GG_11042_c0_g1_i1.p1 ORF type:internal len:325 (+),score=82.12 Mcav_TRINITY_GG_11042_c0_g1_i1:2-973(+)
Mcav_TRINITY_GG_6719_c0_g1_i1.p1	SCIMP	PF15050.10	7.3	8.2	6.7	66	5.2	0.2	3.3	1	1	2	3	3	3	0	Mcav_TRINITY_GG_6719_c0_g1~~Mcav_TRINITY_GG_6719_c0_g1_i1.p1 ORF type:complete len:372 (-),score=-3.26 Mcav_TRINITY_GG_6719_c0_g1_i1:253-1323(-)
Mcav_TRINITY_GG_736_c4_g1_i8.p1	SHNi-TPR	PF10516.13	1.2e-05	25.9	9.1	66	4.4	0	9.9	11	0	0	11	11	10	0	Mcav_TRINITY_GG_736_c4_g1~~Mcav_TRINITY_GG_736_c4_g1_i8.p1 ORF type:complete len:2189 (-),score=494.10 Mcav_TRINITY_GG_736_c4_g1_i8:410-6976(-)
Mcav_TRINITY_GG_62028_c0_g1_i1.p1	Shugoshin_N	PF07558.15	0.5	11.4	0	66	4.7	0	2.3	2	0	0	2	2	2	0	Mcav_TRINITY_GG_62028_c0_g1~~Mcav_TRINITY_GG_62028_c0_g1_i1.p1 ORF type:internal len:127 (+),score=17.60 Mcav_TRINITY_GG_62028_c0_g1_i1:3-380(+)
Mcav_TRINITY_GG_10776_c8_g2_i1.p2	Sulfatase_C	PF14707.10	4	9.3	4.4	66	5.4	0.9	2.6	1	1	2	3	3	3	0	Mcav_TRINITY_GG_10776_c8_g2~~Mcav_TRINITY_GG_10776_c8_g2_i1.p2 ORF type:complete len:224 (-),score=24.77 Mcav_TRINITY_GG_10776_c8_g2_i1:2316-2987(-)
Mcav_TRINITY_GG_54524_c6_g1_i1.p1	TNFR_16_TM	PF18422.5	8.5	7.9	6.3	66	5	6.2	2.4	1	1	0	1	1	1	0	Mcav_TRINITY_GG_54524_c6_g1~~Mcav_TRINITY_GG_54524_c6_g1_i1.p1 ORF type:5prime_partial len:701 (-),score=114.41 Mcav_TRINITY_GG_54524_c6_g1_i1:1219-3321(-)
Mcav_TRINITY_GG_20141_c14_g1_i4.p1	TPR_16	PF13432.10	0.011	17.5	1.3	66	5.4	0	3	3	0	0	3	3	3	0	Mcav_TRINITY_GG_20141_c14_g1~~Mcav_TRINITY_GG_20141_c14_g1_i4.p1 ORF type:internal len:118 (-),score=33.48 Mcav_TRINITY_GG_20141_c14_g1_i4:3-353(-)
Mcav_TRINITY_GG_38017_c0_g1_i1.p1	TPR_17	PF13431.10	3.1e-06	28.2	2.6	66	5.4	0	7.4	8	0	0	8	8	5	0	Mcav_TRINITY_GG_38017_c0_g1~~Mcav_TRINITY_GG_38017_c0_g1_i1.p1 ORF type:complete len:757 (+),score=106.48 Mcav_TRINITY_GG_38017_c0_g1_i1:74-2344(+)
Mcav_TRINITY_GG_13257_c5_g1_i2.p1	TPR_19	PF14559.10	3.1	9.4	18.3	66	5.2	0.3	8.5	9	3	2	11	11	5	0	Mcav_TRINITY_GG_13257_c5_g1~~Mcav_TRINITY_GG_13257_c5_g1_i2.p1 ORF type:complete len:1239 (+),score=241.18 Mcav_TRINITY_GG_13257_c5_g1_i2:219-3935(+)
Mcav_TRINITY_GG_56276_c13_g1_i5.p1	TPR_3	PF07720.16	0.0022	19.3	2	66	5.1	0	4.5	5	0	0	5	5	3	0	Mcav_TRINITY_GG_56276_c13_g1~~Mcav_TRINITY_GG_56276_c13_g1_i5.p1 ORF type:internal len:194 (+),score=39.88 Mcav_TRINITY_GG_56276_c13_g1_i5:2-580(+)
Mcav_TRINITY_GG_35042_c5_g1_i3.p1	TPR_9	PF13371.10	0.18	13	3.5	66	4.8	0.3	3.3	2	1	1	3	3	3	0	Mcav_TRINITY_GG_35042_c5_g1~~Mcav_TRINITY_GG_35042_c5_g1_i3.p1 ORF type:complete len:180 (-),score=35.66 Mcav_TRINITY_GG_35042_c5_g1_i3:996-1535(-)
Mcav_TRINITY_GG_42710_c7_g1_i2.p1	Ubiq-assoc	PF09145.14	0.41	11.8	1.7	66	4.7	0.1	3.5	3	0	0	3	3	3	0	Mcav_TRINITY_GG_42710_c7_g1~~Mcav_TRINITY_GG_42710_c7_g1_i2.p1 ORF type:internal len:219 (-),score=54.87 Mcav_TRINITY_GG_42710_c7_g1_i2:1-654(-)
Mcav_TRINITY_GG_39134_c1_g1_i1.p1	Vta1_C	PF18097.5	6.3	7.7	8.1	66	4.4	0.1	5.1	7	0	0	7	7	5	0	Mcav_TRINITY_GG_39134_c1_g1~~Mcav_TRINITY_GG_39134_c1_g1_i1.p1 ORF type:internal len:274 (-),score=29.90 Mcav_TRINITY_GG_39134_c1_g1_i1:3-821(-)
Mcav_TRINITY_GG_49172_c105_g1_i1.p1	zf-C2H2_jaz	PF12171.12	0.0022	19.4	2.5	66	5.1	0	4.4	4	0	0	4	4	3	0	Mcav_TRINITY_GG_49172_c105_g1~~Mcav_TRINITY_GG_49172_c105_g1_i1.p1 ORF type:complete len:458 (-),score=21.68 Mcav_TRINITY_GG_49172_c105_g1_i1:1118-2491(-)
Mcav_TRINITY_GG_44931_c1_g1_i1.p1	ZYG-11_interact	PF05884.16	9.1	6.8	5.7	66	4	5.7	2.2	1	1	0	1	1	1	0	Mcav_TRINITY_GG_44931_c1_g1~~Mcav_TRINITY_GG_44931_c1_g1_i1.p1 ORF type:internal len:170 (+),score=52.81 Mcav_TRINITY_GG_44931_c1_g1_i1:3-509(+)
Mcav_TRINITY_GG_42219_c2_g1_i1.p1	Atg11_middle	PF19697.3	7.7	8	5.4	65	5.1	0.6	2.6	2	0	0	2	2	2	0	Mcav_TRINITY_GG_42219_c2_g1~~Mcav_TRINITY_GG_42219_c2_g1_i1.p1 ORF type:3prime_partial len:370 (+),score=62.13 Mcav_TRINITY_GG_42219_c2_g1_i1:479-1585(+)
Mcav_TRINITY_GG_35256_c22_g1_i1.p1	B1	PF02246.19	0.31	12.3	0.4	65	4.9	0	2.9	1	1	2	3	3	3	0	Mcav_TRINITY_GG_35256_c22_g1~~Mcav_TRINITY_GG_35256_c22_g1_i1.p1 ORF type:5prime_partial len:104 (-),score=3.70 Mcav_TRINITY_GG_35256_c22_g1_i1:504-815(-)
Mcav_TRINITY_GG_18074_c35_g1_i2.p1	B_solenoid_ydck	PF18836.5	9.6	7.7	9.1	65	5.1	0.1	4.5	4	0	0	4	4	4	0	Mcav_TRINITY_GG_18074_c35_g1~~Mcav_TRINITY_GG_18074_c35_g1_i2.p1 ORF type:internal len:651 (-),score=131.46 Mcav_TRINITY_GG_18074_c35_g1_i2:3-1952(-)
Mcav_TRINITY_GG_4940_c10_g3_i1.p1	C2-set	PF05790.19	0.00069	21	0.5	65	5	0	5.6	6	0	0	6	6	5	0	Mcav_TRINITY_GG_4940_c10_g3~~Mcav_TRINITY_GG_4940_c10_g3_i1.p1 ORF type:internal len:590 (+),score=108.91 Mcav_TRINITY_GG_4940_c10_g3_i1:1-1767(+)
Mcav_TRINITY_GG_28025_c97_g1_i1.p1	cIII	PF08134.15	0.065	14.2	0	65	4.7	0.1	3.5	3	0	0	3	3	3	0	Mcav_TRINITY_GG_28025_c97_g1~~Mcav_TRINITY_GG_28025_c97_g1_i1.p1 ORF type:complete len:403 (+),score=44.70 Mcav_TRINITY_GG_28025_c97_g1_i1:228-1436(+)
Mcav_TRINITY_GG_1984_c23_g1_i7.p1	CX	PF01705.23	0.42	12.4	1.4	65	5.4	0.1	2.6	2	0	0	2	2	2	0	Mcav_TRINITY_GG_1984_c23_g1~~Mcav_TRINITY_GG_1984_c23_g1_i7.p1 ORF type:internal len:352 (-),score=77.64 Mcav_TRINITY_GG_1984_c23_g1_i7:1-1053(-)
Mcav_TRINITY_GG_493_c3_g1_i1.p1	DUF2520	PF10728.13	0.5	11.3	5.1	65	4.5	0.1	3.9	3	1	1	4	4	4	0	Mcav_TRINITY_GG_493_c3_g1~~Mcav_TRINITY_GG_493_c3_g1_i1.p1 ORF type:5prime_partial len:370 (-),score=82.34 Mcav_TRINITY_GG_493_c3_g1_i1:218-1327(-)
Mcav_TRINITY_GG_59046_c2_g1_i7.p1	DUF2977	PF11192.12	5.7e-06	27.6	0	65	5	0	5.8	6	0	0	6	6	6	0	Mcav_TRINITY_GG_59046_c2_g1~~Mcav_TRINITY_GG_59046_c2_g1_i7.p1 ORF type:internal len:238 (-),score=51.25 Mcav_TRINITY_GG_59046_c2_g1_i7:3-713(-)
Mcav_TRINITY_GG_35737_c25_g1_i1.p1	DUF4602	PF15375.10	1.8	10.1	2.4	65	5	0.7	2.2	2	0	0	2	2	2	0	Mcav_TRINITY_GG_35737_c25_g1~~Mcav_TRINITY_GG_35737_c25_g1_i1.p1 ORF type:5prime_partial len:223 (-),score=-3.48 Mcav_TRINITY_GG_35737_c25_g1_i1:261-929(-)
Mcav_TRINITY_GG_27401_c5_g1_i1.p1	DUF6327	PF19852.3	0.18	13.6	0.2	65	5.4	0	3.5	3	1	0	4	4	4	0	Mcav_TRINITY_GG_27401_c5_g1~~Mcav_TRINITY_GG_27401_c5_g1_i1.p1 ORF type:3prime_partial len:155 (+),score=35.05 Mcav_TRINITY_GG_27401_c5_g1_i1:139-600(+)
Mcav_TRINITY_GG_61970_c1_g2_i1.p1	Flg_bb_rod	PF00460.24	0.42	11.9	3.6	65	4.9	0.1	3.5	4	0	0	4	4	4	0	Mcav_TRINITY_GG_61970_c1_g2~~Mcav_TRINITY_GG_61970_c1_g2_i1.p1 ORF type:internal len:145 (+),score=32.49 Mcav_TRINITY_GG_61970_c1_g2_i1:3-434(+)
Mcav_TRINITY_GG_5462_c2_g1_i2.p1	FXa_inhibition	PF14670.10	9.8	7.6	6.4	65	5	0.6	2.6	2	0	0	2	2	2	0	Mcav_TRINITY_GG_5462_c2_g1~~Mcav_TRINITY_GG_5462_c2_g1_i2.p1 ORF type:internal len:333 (-),score=40.66 Mcav_TRINITY_GG_5462_c2_g1_i2:3-998(-)
Mcav_TRINITY_GG_308_c0_g1_i1.p1	Golgin_A5	PF09787.13	7.8	7.2	47.6	65	4.1	47.6	2.8	1	1	0	1	1	1	0	Mcav_TRINITY_GG_308_c0_g1~~Mcav_TRINITY_GG_308_c0_g1_i1.p1 ORF type:5prime_partial len:270 (-),score=85.22 Mcav_TRINITY_GG_308_c0_g1_i1:720-1529(-)
Mcav_TRINITY_GG_42290_c8_g1_i1.p1	Helicase_RecD	PF05127.18	0.71	11	0.4	65	4.6	0	3	2	1	1	3	3	3	0	Mcav_TRINITY_GG_42290_c8_g1~~Mcav_TRINITY_GG_42290_c8_g1_i1.p1 ORF type:internal len:261 (-),score=40.86 Mcav_TRINITY_GG_42290_c8_g1_i1:1-780(-)
Mcav_TRINITY_GG_21836_c0_g1_i1.p1	Herpes_UL51	PF04540.17	0.035	15.1	0	65	4.5	0	3.5	1	1	2	3	3	3	0	Mcav_TRINITY_GG_21836_c0_g1~~Mcav_TRINITY_GG_21836_c0_g1_i1.p1 ORF type:internal len:168 (+),score=40.99 Mcav_TRINITY_GG_21836_c0_g1_i1:3-503(+)
Mcav_TRINITY_GG_30513_c30_g2_i1.p1	HNH_3	PF13392.10	0.076	13.9	15.3	65	4.5	0.2	7	3	3	4	8	8	8	0	Mcav_TRINITY_GG_30513_c30_g2~~Mcav_TRINITY_GG_30513_c30_g2_i1.p1 ORF type:internal len:122 (+),score=11.48 Mcav_TRINITY_GG_30513_c30_g2_i1:1-363(+)
Mcav_TRINITY_GG_43455_c0_g1_i1.p1	Ldl_recept_b	PF00058.21	0.35	12.6	0.3	65	5.3	0	3.8	4	0	0	4	4	3	0	Mcav_TRINITY_GG_43455_c0_g1~~Mcav_TRINITY_GG_43455_c0_g1_i1.p1 ORF type:complete len:766 (-),score=82.71 Mcav_TRINITY_GG_43455_c0_g1_i1:78-2375(-)
Mcav_TRINITY_GG_61809_c1_g1_i2.p1	NCE101	PF11654.12	0.54	11.2	0.6	65	4.6	0	2.7	2	1	0	2	2	2	0	Mcav_TRINITY_GG_61809_c1_g1~~Mcav_TRINITY_GG_61809_c1_g1_i2.p1 ORF type:5prime_partial len:180 (-),score=16.26 Mcav_TRINITY_GG_61809_c1_g1_i2:827-1366(-)
Mcav_TRINITY_GG_7926_c2_g1_i1.p1	Occludin_ELL	PF07303.17	3.2	9.8	10.2	65	5.6	1.7	3.1	2	1	0	3	3	3	0	Mcav_TRINITY_GG_7926_c2_g1~~Mcav_TRINITY_GG_7926_c2_g1_i1.p1 ORF type:complete len:203 (+),score=30.36 Mcav_TRINITY_GG_7926_c2_g1_i1:143-751(+)
Mcav_TRINITY_GG_53615_c2_g1_i4.p1	Peptidase_M23	PF01551.26	0.0094	17.3	0.2	65	5	0	3.5	1	1	1	3	3	3	0	Mcav_TRINITY_GG_53615_c2_g1~~Mcav_TRINITY_GG_53615_c2_g1_i4.p1 ORF type:internal len:296 (+),score=67.57 Mcav_TRINITY_GG_53615_c2_g1_i4:2-886(+)
Mcav_TRINITY_GG_32879_c9_g1_i1.p1	Phage_holin_3_1	PF05106.16	1.5	10.5	6.9	65	5.2	0.1	4.3	4	0	0	4	4	4	0	Mcav_TRINITY_GG_32879_c9_g1~~Mcav_TRINITY_GG_32879_c9_g1_i1.p1 ORF type:complete len:864 (-),score=157.23 Mcav_TRINITY_GG_32879_c9_g1_i1:127-2718(-)
Mcav_TRINITY_GG_3938_c0_g1_i1.p1	PIG-P	PF08510.16	0.33	12	7.5	65	4.6	7.5	2.8	1	1	0	1	1	1	0	Mcav_TRINITY_GG_3938_c0_g1~~Mcav_TRINITY_GG_3938_c0_g1_i1.p1 ORF type:internal len:153 (+),score=35.00 Mcav_TRINITY_GG_3938_c0_g1_i1:2-457(+)
Mcav_TRINITY_GG_44379_c0_g1_i1.p1	PPR	PF01535.24	0.027	15.9	0.1	65	5.3	0	3.2	3	0	0	3	3	3	0	Mcav_TRINITY_GG_44379_c0_g1~~Mcav_TRINITY_GG_44379_c0_g1_i1.p1 ORF type:internal len:128 (+),score=33.78 Mcav_TRINITY_GG_44379_c0_g1_i1:2-382(+)
Mcav_TRINITY_GG_58326_c0_g1_i4.p1	PPR	PF01535.24	0.098	14.2	5.2	65	5.3	0	5.9	7	0	0	7	7	4	0	Mcav_TRINITY_GG_58326_c0_g1~~Mcav_TRINITY_GG_58326_c0_g1_i4.p1 ORF type:internal len:443 (-),score=96.04 Mcav_TRINITY_GG_58326_c0_g1_i4:1-1326(-)
Mcav_TRINITY_GG_9835_c0_g1_i1.p1	Receptor_2B4	PF11465.12	0.0065	17.9	0	65	5	0	5.9	7	0	0	7	7	4	0	Mcav_TRINITY_GG_9835_c0_g1~~Mcav_TRINITY_GG_9835_c0_g1_i1.p1 ORF type:5prime_partial len:2186 (+),score=262.66 Mcav_TRINITY_GG_9835_c0_g1_i1:1-6558(+)
Mcav_TRINITY_GG_16021_c2_g1_i1.p1	Retrotran_gag_3	PF14244.10	1	10.5	1.7	65	4.7	0	3	2	1	1	3	3	3	0	Mcav_TRINITY_GG_16021_c2_g1~~Mcav_TRINITY_GG_16021_c2_g1_i1.p1 ORF type:complete len:320 (-),score=59.11 Mcav_TRINITY_GG_16021_c2_g1_i1:235-1194(-)
Mcav_TRINITY_GG_36891_c4_g1_i1.p1	SMP_LBD	PF17047.9	9.5	6.9	9.2	65	4.2	0	4.1	3	2	1	5	5	5	0	Mcav_TRINITY_GG_36891_c4_g1~~Mcav_TRINITY_GG_36891_c4_g1_i1.p1 ORF type:internal len:274 (-),score=47.29 Mcav_TRINITY_GG_36891_c4_g1_i1:3-821(-)
Mcav_TRINITY_GG_41023_c204_g1_i1.p1	SSL_N	PF20067.3	0.52	11.5	0.2	65	4.8	0	3.3	4	0	0	4	4	4	0	Mcav_TRINITY_GG_41023_c204_g1~~Mcav_TRINITY_GG_41023_c204_g1_i1.p1 ORF type:complete len:706 (-),score=104.45 Mcav_TRINITY_GG_41023_c204_g1_i1:610-2727(-)
Mcav_TRINITY_GG_18406_c0_g1_i1.p1	TFX_C	PF14601.10	2	9.6	4.2	65	4.8	0.1	3.3	1	1	2	3	3	3	0	Mcav_TRINITY_GG_18406_c0_g1~~Mcav_TRINITY_GG_18406_c0_g1_i1.p1 ORF type:complete len:723 (-),score=169.56 Mcav_TRINITY_GG_18406_c0_g1_i1:935-3103(-)
Mcav_TRINITY_GG_16150_c0_g1_i3.p1	TPR_11	PF13414.10	0.025	15.5	2.4	65	4.5	0	5.2	3	3	3	6	6	4	0	Mcav_TRINITY_GG_16150_c0_g1~~Mcav_TRINITY_GG_16150_c0_g1_i3.p1 ORF type:internal len:168 (+),score=30.34 Mcav_TRINITY_GG_16150_c0_g1_i3:3-503(+)
Mcav_TRINITY_GG_53615_c2_g1_i4.p1	TPR_11	PF13414.10	0.49	11.3	12.9	65	4.6	0	5.9	6	0	0	6	6	5	0	Mcav_TRINITY_GG_53615_c2_g1~~Mcav_TRINITY_GG_53615_c2_g1_i4.p1 ORF type:internal len:296 (+),score=67.57 Mcav_TRINITY_GG_53615_c2_g1_i4:2-886(+)
Mcav_TRINITY_GG_31550_c1_g1_i1.p1	TPR_6	PF13174.10	4.6e-11	43.8	8.8	65	5.7	0	11.3	12	0	0	12	12	8	0	Mcav_TRINITY_GG_31550_c1_g1~~Mcav_TRINITY_GG_31550_c1_g1_i1.p1 ORF type:complete len:1043 (-),score=174.71 Mcav_TRINITY_GG_31550_c1_g1_i1:631-3627(-)
Mcav_TRINITY_GG_45103_c6_g1_i3.p1	TPR_6	PF13174.10	0.47	12.4	5.8	65	5.7	0.1	4.2	4	0	0	4	4	3	0	Mcav_TRINITY_GG_45103_c6_g1~~Mcav_TRINITY_GG_45103_c6_g1_i3.p1 ORF type:5prime_partial len:287 (+),score=56.73 Mcav_TRINITY_GG_45103_c6_g1_i3:2-862(+)
Mcav_TRINITY_GG_56276_c13_g1_i5.p1	TRAF3_RING	PF21363.1	0.18	12.8	0	65	4.6	0	3.1	4	0	0	4	4	2	0	Mcav_TRINITY_GG_56276_c13_g1~~Mcav_TRINITY_GG_56276_c13_g1_i5.p1 ORF type:internal len:194 (+),score=39.88 Mcav_TRINITY_GG_56276_c13_g1_i5:2-580(+)
Mcav_TRINITY_GG_26918_c0_g1_i1.p1	tRNA_int_end_N2	PF12928.11	0.0094	17.2	0	65	4.9	0	3.7	2	1	1	3	3	3	0	Mcav_TRINITY_GG_26918_c0_g1~~Mcav_TRINITY_GG_26918_c0_g1_i1.p1 ORF type:complete len:469 (+),score=61.79 Mcav_TRINITY_GG_26918_c0_g1_i1:182-1588(+)
Mcav_TRINITY_GG_25202_c6_g1_i1.p1	TsaE	PF02367.21	0.00078	20.6	0.3	65	4.7	0	4.5	4	0	0	4	4	4	0	Mcav_TRINITY_GG_25202_c6_g1~~Mcav_TRINITY_GG_25202_c6_g1_i1.p1 ORF type:3prime_partial len:3631 (-),score=636.26 Mcav_TRINITY_GG_25202_c6_g1_i1:2-9772(-)
Mcav_TRINITY_GG_7102_c4_g1_i1.p2	YabA	PF06156.17	9	8.2	6.1	65	5.4	0.2	2.6	1	1	1	2	2	2	0	Mcav_TRINITY_GG_7102_c4_g1~~Mcav_TRINITY_GG_7102_c4_g1_i1.p2 ORF type:complete len:165 (+),score=27.20 Mcav_TRINITY_GG_7102_c4_g1_i1:126-620(+)
Mcav_TRINITY_GG_7102_c4_g1_i2.p2	YabA	PF06156.17	9	8.2	6.1	65	5.4	0.2	2.6	1	1	1	2	2	2	0	Mcav_TRINITY_GG_7102_c4_g1~~Mcav_TRINITY_GG_7102_c4_g1_i2.p2 ORF type:complete len:165 (+),score=27.20 Mcav_TRINITY_GG_7102_c4_g1_i2:126-620(+)
Mcav_TRINITY_GG_22160_c0_g1_i1.p1	Zap1_zf1	PF21816.1	0.092	13.7	1.1	65	4.6	0	3.4	3	0	0	3	3	3	0	Mcav_TRINITY_GG_22160_c0_g1~~Mcav_TRINITY_GG_22160_c0_g1_i1.p1 ORF type:internal len:191 (+),score=21.76 Mcav_TRINITY_GG_22160_c0_g1_i1:2-571(+)
Mcav_TRINITY_GG_4916_c1_g1_i1.p1	zf-C2H2_4	PF13894.10	4.3	9.5	4.4	65	5.8	1.1	2.9	2	0	0	2	2	2	0	Mcav_TRINITY_GG_4916_c1_g1~~Mcav_TRINITY_GG_4916_c1_g1_i1.p1 ORF type:internal len:345 (-),score=47.51 Mcav_TRINITY_GG_4916_c1_g1_i1:3-1034(-)
Mcav_TRINITY_GG_29234_c32_g1_i1.p1	zf-H2C2_2	PF13465.10	4.4	9.1	4.4	65	5.4	0.1	2.9	3	0	0	3	3	2	0	Mcav_TRINITY_GG_29234_c32_g1~~Mcav_TRINITY_GG_29234_c32_g1_i1.p1 ORF type:5prime_partial len:129 (+),score=19.36 Mcav_TRINITY_GG_29234_c32_g1_i1:1-387(+)
Mcav_TRINITY_GG_6528_c17_g1_i2.p1	Alpha_E1_glycop	PF01589.20	0.17	11.8	0.3	64	3.3	0	2.9	1	1	2	3	3	3	0	Mcav_TRINITY_GG_6528_c17_g1~~Mcav_TRINITY_GG_6528_c17_g1_i2.p1 ORF type:internal len:190 (+),score=29.50 Mcav_TRINITY_GG_6528_c17_g1_i2:2-568(+)
Mcav_TRINITY_GG_42710_c7_g1_i2.p1	ANAPC3	PF12895.11	2.3	9.7	4.9	64	5.1	0.4	3.3	4	0	0	4	4	3	0	Mcav_TRINITY_GG_42710_c7_g1~~Mcav_TRINITY_GG_42710_c7_g1_i2.p1 ORF type:internal len:219 (-),score=54.87 Mcav_TRINITY_GG_42710_c7_g1_i2:1-654(-)
Mcav_TRINITY_GG_55306_c7_g2_i1.p1	BPA_C	PF18040.5	0.19	13	0	64	4.8	0	3	3	0	0	3	3	3	0	Mcav_TRINITY_GG_55306_c7_g2~~Mcav_TRINITY_GG_55306_c7_g2_i1.p1 ORF type:3prime_partial len:975 (+),score=153.18 Mcav_TRINITY_GG_55306_c7_g2_i1:765-3686(+)
Mcav_TRINITY_GG_58165_c1_g1_i1.p1	BTAD	PF03704.21	0.054	15.1	1.6	64	5.1	0.1	3	3	0	0	3	3	3	0	Mcav_TRINITY_GG_58165_c1_g1~~Mcav_TRINITY_GG_58165_c1_g1_i1.p1 ORF type:internal len:152 (-),score=33.43 Mcav_TRINITY_GG_58165_c1_g1_i1:1-453(-)
Mcav_TRINITY_GG_53567_c14_g1_i2.p1	Cyc-maltodext_N	PF09087.15	0.19	13.3	1.9	64	5.2	0	3.8	4	0	0	4	4	4	0	Mcav_TRINITY_GG_53567_c14_g1~~Mcav_TRINITY_GG_53567_c14_g1_i2.p1 ORF type:internal len:391 (-),score=51.06 Mcav_TRINITY_GG_53567_c14_g1_i2:3-1172(-)
Mcav_TRINITY_GG_5634_c10_g1_i1.p1	DBD_Tnp_Mut	PF03108.19	0.035	15	0	64	4.5	0	3.1	3	0	0	3	3	3	0	Mcav_TRINITY_GG_5634_c10_g1~~Mcav_TRINITY_GG_5634_c10_g1_i1.p1 ORF type:internal len:151 (+),score=33.56 Mcav_TRINITY_GG_5634_c10_g1_i1:3-452(+)
Mcav_TRINITY_GG_22984_c83_g1_i4.p1	DUF2118	PF09891.13	0.51	11.5	0	64	4.7	0	3	3	0	0	3	3	3	0	Mcav_TRINITY_GG_22984_c83_g1~~Mcav_TRINITY_GG_22984_c83_g1_i4.p1 ORF type:internal len:375 (+),score=65.07 Mcav_TRINITY_GG_22984_c83_g1_i4:1-1122(+)
Mcav_TRINITY_GG_5427_c7_g1_i12.p2	DUF2779	PF11074.12	1.9	10	2.8	64	5	0.8	3.1	2	1	0	2	2	2	0	Mcav_TRINITY_GG_5427_c7_g1~~Mcav_TRINITY_GG_5427_c7_g1_i12.p2 ORF type:complete len:397 (-),score=65.51 Mcav_TRINITY_GG_5427_c7_g1_i12:4100-5290(-)
Mcav_TRINITY_GG_5427_c7_g1_i14.p2	DUF2779	PF11074.12	1.9	10	2.8	64	5	0.8	3.1	2	1	0	2	2	2	0	Mcav_TRINITY_GG_5427_c7_g1~~Mcav_TRINITY_GG_5427_c7_g1_i14.p2 ORF type:complete len:397 (-),score=65.51 Mcav_TRINITY_GG_5427_c7_g1_i14:4161-5351(-)
Mcav_TRINITY_GG_9080_c0_g1_i1.p1	DUF6374	PF19901.3	0.32	11.9	0.3	64	4.5	0	3	2	1	1	3	3	3	0	Mcav_TRINITY_GG_9080_c0_g1~~Mcav_TRINITY_GG_9080_c0_g1_i1.p1 ORF type:internal len:121 (-),score=31.75 Mcav_TRINITY_GG_9080_c0_g1_i1:2-361(-)
Mcav_TRINITY_GG_36430_c20_g1_i10.p1	DZR	PF12773.11	1	10.7	7.4	64	5	2.2	3	1	1	1	2	2	2	0	Mcav_TRINITY_GG_36430_c20_g1~~Mcav_TRINITY_GG_36430_c20_g1_i10.p1 ORF type:complete len:428 (-),score=38.45 Mcav_TRINITY_GG_36430_c20_g1_i10:1048-2331(-)
Mcav_TRINITY_GG_45452_c0_g1_i1.p1	EF-hand_13	PF17958.5	0.022	15.7	0	64	4.6	0	3.2	3	0	0	3	3	3	0	Mcav_TRINITY_GG_45452_c0_g1~~Mcav_TRINITY_GG_45452_c0_g1_i1.p1 ORF type:internal len:217 (-),score=60.02 Mcav_TRINITY_GG_45452_c0_g1_i1:3-650(-)
Mcav_TRINITY_GG_11694_c0_g1_i1.p1	FKBP_N_2	PF18023.5	0.31	12.4	0.3	64	5	0	3.1	3	0	0	3	3	3	0	Mcav_TRINITY_GG_11694_c0_g1~~Mcav_TRINITY_GG_11694_c0_g1_i1.p1 ORF type:complete len:374 (+),score=37.40 Mcav_TRINITY_GG_11694_c0_g1_i1:239-1360(+)
Mcav_TRINITY_GG_43220_c116_g1_i1.p1	GPHH	PF16905.9	0.23	12.6	0.2	64	4.8	0.1	3.1	3	0	0	3	3	3	0	Mcav_TRINITY_GG_43220_c116_g1~~Mcav_TRINITY_GG_43220_c116_g1_i1.p1 ORF type:complete len:275 (-),score=62.82 Mcav_TRINITY_GG_43220_c116_g1_i1:132-956(-)
Mcav_TRINITY_GG_21077_c0_g1_i2.p1	NDNF	PF10179.13	0.14	13.4	0.1	64	4.8	0	3.2	3	0	0	3	3	3	0	Mcav_TRINITY_GG_21077_c0_g1~~Mcav_TRINITY_GG_21077_c0_g1_i2.p1 ORF type:internal len:378 (-),score=31.21 Mcav_TRINITY_GG_21077_c0_g1_i2:3-1133(-)
Mcav_TRINITY_GG_31928_c75_g1_i1.p1	PA28_beta	PF02252.22	0.55	11.2	1.7	64	4.5	0.8	2.8	2	1	0	2	2	2	0	Mcav_TRINITY_GG_31928_c75_g1~~Mcav_TRINITY_GG_31928_c75_g1_i1.p1 ORF type:3prime_partial len:396 (+),score=80.30 Mcav_TRINITY_GG_31928_c75_g1_i1:93-1277(+)
Mcav_TRINITY_GG_60989_c7_g1_i1.p1	Pepdidase_M14_N	PF18027.5	0.044	15.1	0	64	5	0	4.7	6	0	0	6	6	6	0	Mcav_TRINITY_GG_60989_c7_g1~~Mcav_TRINITY_GG_60989_c7_g1_i1.p1 ORF type:3prime_partial len:3210 (+),score=648.56 Mcav_TRINITY_GG_60989_c7_g1_i1:658-9627(+)
Mcav_TRINITY_GG_54406_c0_g1_i4.p1	Phage_term_smal	PF05944.16	0.031	15.5	0.1	64	4.8	0	3.1	3	0	0	3	3	3	0	Mcav_TRINITY_GG_54406_c0_g1~~Mcav_TRINITY_GG_54406_c0_g1_i4.p1 ORF type:internal len:167 (+),score=30.24 Mcav_TRINITY_GG_54406_c0_g1_i4:1-498(+)
Mcav_TRINITY_GG_18861_c1_g1_i1.p1	PPR	PF01535.24	0.0094	17.3	0.1	64	5.3	0	3.4	3	0	0	3	3	3	0	Mcav_TRINITY_GG_18861_c1_g1~~Mcav_TRINITY_GG_18861_c1_g1_i1.p1 ORF type:internal len:128 (+),score=40.78 Mcav_TRINITY_GG_18861_c1_g1_i1:2-382(+)
Mcav_TRINITY_GG_945_c7_g1_i2.p1	PQQ_3	PF13570.10	0.25	13.1	0	64	5.5	0	4.2	5	0	0	5	5	4	0	Mcav_TRINITY_GG_945_c7_g1~~Mcav_TRINITY_GG_945_c7_g1_i2.p1 ORF type:3prime_partial len:540 (+),score=62.65 Mcav_TRINITY_GG_945_c7_g1_i2:98-1714(+)
Mcav_TRINITY_GG_2176_c0_g1_i4.p1	PRP4	PF08799.15	0.013	16.3	1.3	64	4.4	0	3.3	3	0	0	3	3	3	0	Mcav_TRINITY_GG_2176_c0_g1~~Mcav_TRINITY_GG_2176_c0_g1_i4.p1 ORF type:internal len:120 (+),score=20.24 Mcav_TRINITY_GG_2176_c0_g1_i4:1-357(+)
Mcav_TRINITY_GG_38687_c12_g1_i6.p4	RBD	PF02196.19	1.3	10.3	7	64	4.8	0.2	3.7	1	1	3	4	4	4	0	Mcav_TRINITY_GG_38687_c12_g1~~Mcav_TRINITY_GG_38687_c12_g1_i6.p4 ORF type:internal len:101 (+),score=27.98 Mcav_TRINITY_GG_38687_c12_g1_i6:3-302(+)
Mcav_TRINITY_GG_17257_c23_g1_i1.p1	Ribosomal_L27	PF01016.23	0.21	12.9	0.5	64	4.9	0	3.6	3	0	0	3	3	3	0	Mcav_TRINITY_GG_17257_c23_g1~~Mcav_TRINITY_GG_17257_c23_g1_i1.p1 ORF type:complete len:633 (-),score=110.52 Mcav_TRINITY_GG_17257_c23_g1_i1:818-2716(-)
Mcav_TRINITY_GG_1873_c3_g1_i3.p2	RPC3_helical	PF20912.1	0.2	13.3	0.7	64	5.3	0.3	2.9	2	1	0	2	2	2	0	Mcav_TRINITY_GG_1873_c3_g1~~Mcav_TRINITY_GG_1873_c3_g1_i3.p2 ORF type:internal len:140 (+),score=48.55 Mcav_TRINITY_GG_1873_c3_g1_i3:3-419(+)
Mcav_TRINITY_GG_46228_c12_g1_i1.p1	Sp38	PF07354.16	0.057	14.6	0	64	4.8	0	4	4	0	0	4	4	3	0	Mcav_TRINITY_GG_46228_c12_g1~~Mcav_TRINITY_GG_46228_c12_g1_i1.p1 ORF type:3prime_partial len:808 (+),score=97.30 Mcav_TRINITY_GG_46228_c12_g1_i1:280-2700(+)
Mcav_TRINITY_GG_41436_c5_g1_i4.p1	SpoV	PF08183.15	7	7.9	5.2	64	4.9	0.1	3.1	3	0	0	3	3	3	0	Mcav_TRINITY_GG_41436_c5_g1~~Mcav_TRINITY_GG_41436_c5_g1_i4.p1 ORF type:internal len:635 (-),score=86.85 Mcav_TRINITY_GG_41436_c5_g1_i4:2-1903(-)
Mcav_TRINITY_GG_45376_c47_g1_i1.p1	TBPIP_C	PF21664.1	7.7	7.8	7.4	64	4.8	0.3	3.3	1	1	3	4	4	4	0	Mcav_TRINITY_GG_45376_c47_g1~~Mcav_TRINITY_GG_45376_c47_g1_i1.p1 ORF type:5prime_partial len:325 (+),score=27.58 Mcav_TRINITY_GG_45376_c47_g1_i1:2-976(+)
Mcav_TRINITY_GG_15182_c4_g1_i1.p1	TelK_muzzle	PF20849.1	2.2	9.6	5.4	64	4.9	1.8	2.8	2	1	0	2	2	2	0	Mcav_TRINITY_GG_15182_c4_g1~~Mcav_TRINITY_GG_15182_c4_g1_i1.p1 ORF type:complete len:452 (-),score=98.21 Mcav_TRINITY_GG_15182_c4_g1_i1:1273-2628(-)
Mcav_TRINITY_GG_45064_c0_g1_i1.p1	TPR_14	PF13428.10	0.16	14	44.3	64	6	0.1	14	12	5	6	18	18	7	0	Mcav_TRINITY_GG_45064_c0_g1~~Mcav_TRINITY_GG_45064_c0_g1_i1.p1 ORF type:complete len:1559 (+),score=374.33 Mcav_TRINITY_GG_45064_c0_g1_i1:99-4775(+)
Mcav_TRINITY_GG_53195_c28_g1_i10.p1	TPR_16	PF13432.10	9.3e-09	36.9	1.4	64	5.4	0	7.7	8	0	0	8	8	5	0	Mcav_TRINITY_GG_53195_c28_g1~~Mcav_TRINITY_GG_53195_c28_g1_i10.p1 ORF type:5prime_partial len:895 (-),score=162.60 Mcav_TRINITY_GG_53195_c28_g1_i10:5727-8411(-)
Mcav_TRINITY_GG_15233_c38_g1_i1.p1	TPR_17	PF13431.10	0.2	13.2	0.5	64	5.4	0	4.1	4	0	0	4	4	2	0	Mcav_TRINITY_GG_15233_c38_g1~~Mcav_TRINITY_GG_15233_c38_g1_i1.p1 ORF type:internal len:510 (+),score=128.33 Mcav_TRINITY_GG_15233_c38_g1_i1:3-1529(+)
Mcav_TRINITY_GG_23006_c2_g1_i1.p1	TPR_6	PF13174.10	0.014	17.2	1.3	64	5.7	0	4.4	4	0	0	4	4	2	0	Mcav_TRINITY_GG_23006_c2_g1~~Mcav_TRINITY_GG_23006_c2_g1_i1.p1 ORF type:complete len:450 (+),score=80.50 Mcav_TRINITY_GG_23006_c2_g1_i1:184-1350(+)
Mcav_TRINITY_GG_6528_c17_g1_i2.p1	TPR_6	PF13174.10	0.016	17	0.1	64	5.7	0	4.3	3	1	0	4	4	2	0	Mcav_TRINITY_GG_6528_c17_g1~~Mcav_TRINITY_GG_6528_c17_g1_i2.p1 ORF type:internal len:190 (+),score=29.50 Mcav_TRINITY_GG_6528_c17_g1_i2:2-568(+)
Mcav_TRINITY_GG_56744_c0_g1_i1.p1	TubC_N	PF18563.5	0.25	12.7	0	64	5	0	2.5	2	0	0	2	2	2	0	Mcav_TRINITY_GG_56744_c0_g1~~Mcav_TRINITY_GG_56744_c0_g1_i1.p1 ORF type:complete len:637 (-),score=55.64 Mcav_TRINITY_GG_56744_c0_g1_i1:105-2015(-)
Mcav_TRINITY_GG_11620_c9_g1_i3.p1	AAA_25	PF13481.10	0.52	11.1	0.1	63	4.3	0	2.7	3	0	0	3	3	2	0	Mcav_TRINITY_GG_11620_c9_g1~~Mcav_TRINITY_GG_11620_c9_g1_i3.p1 ORF type:5prime_partial len:1190 (+),score=211.07 Mcav_TRINITY_GG_11620_c9_g1_i3:3-3572(+)
Mcav_TRINITY_GG_4016_c2_g1_i3.p1	Ank_3	PF13606.10	0.00065	21.1	1.5	63	5.9	0	5.2	5	0	0	5	5	2	0	Mcav_TRINITY_GG_4016_c2_g1~~Mcav_TRINITY_GG_4016_c2_g1_i3.p1 ORF type:complete len:728 (-),score=185.00 Mcav_TRINITY_GG_4016_c2_g1_i3:2059-4242(-)
Mcav_TRINITY_GG_54547_c1_g1_i1.p1	Coatomer_WDAD	PF04053.18	0.17	12.1	0	63	3.6	0	4.3	4	2	1	5	5	5	0	Mcav_TRINITY_GG_54547_c1_g1~~Mcav_TRINITY_GG_54547_c1_g1_i1.p1 ORF type:5prime_partial len:1238 (+),score=248.06 Mcav_TRINITY_GG_54547_c1_g1_i1:2-3715(+)
Mcav_TRINITY_GG_8928_c6_g1_i2.p1	Dockerin_1	PF00404.22	0.53	11.7	1.2	63	5.1	0.1	2.6	1	1	1	2	2	2	0	Mcav_TRINITY_GG_8928_c6_g1~~Mcav_TRINITY_GG_8928_c6_g1_i2.p1 ORF type:complete len:339 (+),score=56.63 Mcav_TRINITY_GG_8928_c6_g1_i2:123-1139(+)
Mcav_TRINITY_GG_30034_c4_g1_i3.p3	DUF1181	PF06680.15	0.0035	18.4	2.6	63	4.6	0	4	4	0	0	4	4	4	0	Mcav_TRINITY_GG_30034_c4_g1~~Mcav_TRINITY_GG_30034_c4_g1_i3.p3 ORF type:5prime_partial len:156 (+),score=29.91 Mcav_TRINITY_GG_30034_c4_g1_i3:2-469(+)
Mcav_TRINITY_GG_36430_c20_g1_i10.p1	DUF2387	PF09526.14	0.67	11.2	3.6	63	4.9	0.3	3.1	1	1	1	2	2	2	0	Mcav_TRINITY_GG_36430_c20_g1~~Mcav_TRINITY_GG_36430_c20_g1_i10.p1 ORF type:complete len:428 (-),score=38.45 Mcav_TRINITY_GG_36430_c20_g1_i10:1048-2331(-)
Mcav_TRINITY_GG_6524_c20_g1_i2.p1	DUF3856	PF12968.11	0.11	13.8	1.9	63	4.7	0.1	3.2	1	1	3	4	4	4	0	Mcav_TRINITY_GG_6524_c20_g1~~Mcav_TRINITY_GG_6524_c20_g1_i2.p1 ORF type:internal len:326 (+),score=49.22 Mcav_TRINITY_GG_6524_c20_g1_i2:2-976(+)
Mcav_TRINITY_GG_12851_c1_g1_i1.p1	DUF3861	PF12977.11	0.4	12.1	0.1	63	5.1	0	2.4	2	0	0	2	2	2	0	Mcav_TRINITY_GG_12851_c1_g1~~Mcav_TRINITY_GG_12851_c1_g1_i1.p1 ORF type:3prime_partial len:335 (+),score=75.24 Mcav_TRINITY_GG_12851_c1_g1_i1:297-1298(+)
Mcav_TRINITY_GG_8305_c1_g1_i5.p1	DUF4810	PF16068.9	8.6e-05	24.2	5.6	63	5.4	0	5	5	0	0	5	5	5	0	Mcav_TRINITY_GG_8305_c1_g1~~Mcav_TRINITY_GG_8305_c1_g1_i5.p1 ORF type:internal len:217 (+),score=65.12 Mcav_TRINITY_GG_8305_c1_g1_i5:1-648(+)
Mcav_TRINITY_GG_29590_c0_g1_i1.p1	DUF4810	PF16068.9	0.23	13.2	1	63	5.4	0	2.9	3	0	0	3	3	3	0	Mcav_TRINITY_GG_29590_c0_g1~~Mcav_TRINITY_GG_29590_c0_g1_i1.p1 ORF type:internal len:143 (+),score=35.94 Mcav_TRINITY_GG_29590_c0_g1_i1:1-426(+)
Mcav_TRINITY_GG_28075_c13_g1_i3.p2	DUF627	PF04781.16	0.24	12.6	1.2	63	4.8	0	2.9	2	1	1	3	3	3	0	Mcav_TRINITY_GG_28075_c13_g1~~Mcav_TRINITY_GG_28075_c13_g1_i3.p2 ORF type:internal len:131 (+),score=28.45 Mcav_TRINITY_GG_28075_c13_g1_i3:3-392(+)
Mcav_TRINITY_GG_10454_c9_g1_i1.p2	FANCL_C	PF11793.12	4.4	8.9	7.4	63	5.2	7.4	2.8	1	1	0	1	1	1	0	Mcav_TRINITY_GG_10454_c9_g1~~Mcav_TRINITY_GG_10454_c9_g1_i1.p2 ORF type:complete len:200 (-),score=23.10 Mcav_TRINITY_GG_10454_c9_g1_i1:2463-3062(-)
Mcav_TRINITY_GG_6649_c0_g1_i1.p1	Fis1_TPR_C	PF14853.10	0.036	15.5	19.5	63	5.1	0.1	7.4	8	0	0	8	8	6	0	Mcav_TRINITY_GG_6649_c0_g1~~Mcav_TRINITY_GG_6649_c0_g1_i1.p1 ORF type:complete len:442 (-),score=56.14 Mcav_TRINITY_GG_6649_c0_g1_i1:1697-3022(-)
Mcav_TRINITY_GG_19599_c1_g1_i1.p1	GAGA	PF09237.15	1.4	10.3	6.1	63	5	0.1	3.9	1	1	2	4	4	4	0	Mcav_TRINITY_GG_19599_c1_g1~~Mcav_TRINITY_GG_19599_c1_g1_i1.p1 ORF type:complete len:347 (-),score=53.54 Mcav_TRINITY_GG_19599_c1_g1_i1:1073-2113(-)
Mcav_TRINITY_GG_1434_c5_g1_i2.p1	Glyoxalase	PF00903.29	0.25	13	0	63	5.2	0	3.3	3	0	0	3	3	3	0	Mcav_TRINITY_GG_1434_c5_g1~~Mcav_TRINITY_GG_1434_c5_g1_i2.p1 ORF type:complete len:883 (+),score=169.39 Mcav_TRINITY_GG_1434_c5_g1_i2:94-2649(+)
Mcav_TRINITY_GG_57612_c32_g2_i1.p1	HEAT_EZ	PF13513.10	0.22	13.4	2.3	63	5.6	0.1	4.4	5	0	0	5	5	3	0	Mcav_TRINITY_GG_57612_c32_g2~~Mcav_TRINITY_GG_57612_c32_g2_i1.p1 ORF type:complete len:615 (+),score=101.67 Mcav_TRINITY_GG_57612_c32_g2_i1:431-2275(+)
Mcav_TRINITY_GG_55294_c1_g1_i1.p1	Kelch_6	PF13964.10	0.73	11.1	1.7	63	5	0.3	2.5	2	0	0	2	2	2	0	Mcav_TRINITY_GG_55294_c1_g1~~Mcav_TRINITY_GG_55294_c1_g1_i1.p1 ORF type:complete len:271 (+),score=24.08 Mcav_TRINITY_GG_55294_c1_g1_i1:191-1003(+)
Mcav_TRINITY_GG_10476_c6_g1_i6.p1	MBG_2	PF18676.5	0.64	11.8	2.5	63	5.4	0.1	3.3	2	1	1	3	3	3	0	Mcav_TRINITY_GG_10476_c6_g1~~Mcav_TRINITY_GG_10476_c6_g1_i6.p1 ORF type:3prime_partial len:300 (+),score=46.91 Mcav_TRINITY_GG_10476_c6_g1_i6:130-1026(+)
Mcav_TRINITY_GG_23172_c0_g1_i1.p1	Methyltransf_25	PF13649.10	0.09	14.7	0.2	63	5.6	0	3.2	1	1	2	3	3	2	0	Mcav_TRINITY_GG_23172_c0_g1~~Mcav_TRINITY_GG_23172_c0_g1_i1.p1 ORF type:internal len:145 (+),score=12.60 Mcav_TRINITY_GG_23172_c0_g1_i1:2-433(+)
Mcav_TRINITY_GG_18861_c1_g1_i1.p1	NAD_binding_11	PF14833.10	0.0095	17.4	0.2	63	5	0	3	1	1	2	3	3	3	0	Mcav_TRINITY_GG_18861_c1_g1~~Mcav_TRINITY_GG_18861_c1_g1_i1.p1 ORF type:internal len:128 (+),score=40.78 Mcav_TRINITY_GG_18861_c1_g1_i1:2-382(+)
Mcav_TRINITY_GG_61793_c1_g1_i1.p1	PASTA	PF03793.23	0.31	12.2	0	63	4.8	0	2.9	3	0	0	3	3	3	0	Mcav_TRINITY_GG_61793_c1_g1~~Mcav_TRINITY_GG_61793_c1_g1_i1.p1 ORF type:5prime_partial len:310 (-),score=80.09 Mcav_TRINITY_GG_61793_c1_g1_i1:1405-2334(-)
Mcav_TRINITY_GG_42371_c9_g1_i1.p2	Phage_Coat_A	PF05357.17	0.41	11.7	3.3	63	4.7	0	3.3	3	0	0	3	3	3	0	Mcav_TRINITY_GG_42371_c9_g1~~Mcav_TRINITY_GG_42371_c9_g1_i1.p2 ORF type:complete len:687 (+),score=111.88 Mcav_TRINITY_GG_42371_c9_g1_i1:245-2305(+)
Mcav_TRINITY_GG_42242_c23_g1_i1.p1	Phage_lysozyme	PF00959.23	0.62	11.8	1.3	63	5.3	0.9	3	2	1	0	2	2	2	0	Mcav_TRINITY_GG_42242_c23_g1~~Mcav_TRINITY_GG_42242_c23_g1_i1.p1 ORF type:3prime_partial len:762 (-),score=181.01 Mcav_TRINITY_GG_42242_c23_g1_i1:3-1988(-)
Mcav_TRINITY_GG_16325_c3_g1_i1.p1	RRM_1	PF00076.26	0.24	12.5	0	63	4.8	0	2.7	2	0	0	2	2	2	0	Mcav_TRINITY_GG_16325_c3_g1~~Mcav_TRINITY_GG_16325_c3_g1_i1.p1 ORF type:5prime_partial len:2808 (+),score=517.26 Mcav_TRINITY_GG_16325_c3_g1_i1:2-8425(+)
Mcav_TRINITY_GG_40205_c0_g1_i1.p1	SAS4	PF15460.10	5.2	8.4	12.4	63	5	11.6	2.3	1	1	1	2	2	2	0	Mcav_TRINITY_GG_40205_c0_g1~~Mcav_TRINITY_GG_40205_c0_g1_i1.p1 ORF type:internal len:132 (-),score=39.18 Mcav_TRINITY_GG_40205_c0_g1_i1:3-395(-)
Mcav_TRINITY_GG_52693_c2_g1_i1.p1	SBP_bac_11	PF13531.10	1.2	10.1	2.3	63	4.5	0.1	4.2	3	0	0	3	3	3	0	Mcav_TRINITY_GG_52693_c2_g1~~Mcav_TRINITY_GG_52693_c2_g1_i1.p1 ORF type:internal len:2815 (+),score=648.55 Mcav_TRINITY_GG_52693_c2_g1_i1:2-8443(+)
Mcav_TRINITY_GG_36829_c3_g1_i1.p1	SET_assoc	PF11767.12	0.2	12.6	0.8	63	4.5	0.2	3.1	2	1	1	3	3	3	0	Mcav_TRINITY_GG_36829_c3_g1~~Mcav_TRINITY_GG_36829_c3_g1_i1.p1 ORF type:complete len:265 (-),score=47.65 Mcav_TRINITY_GG_36829_c3_g1_i1:1159-1953(-)
Mcav_TRINITY_GG_34165_c3_g1_i2.p1	SMP_LBD	PF17047.9	0.35	11.6	5.5	63	4.2	0.1	3.8	1	1	4	5	5	5	0	Mcav_TRINITY_GG_34165_c3_g1~~Mcav_TRINITY_GG_34165_c3_g1_i2.p1 ORF type:internal len:218 (-),score=5.47 Mcav_TRINITY_GG_34165_c3_g1_i2:3-653(-)
Mcav_TRINITY_GG_34640_c18_g1_i5.p1	SoxD	PF04267.16	0.34	12.2	1.9	63	5	0.1	3.5	3	0	0	3	3	3	0	Mcav_TRINITY_GG_34640_c18_g1~~Mcav_TRINITY_GG_34640_c18_g1_i5.p1 ORF type:internal len:407 (+),score=101.30 Mcav_TRINITY_GG_34640_c18_g1_i5:3-1220(+)
Mcav_TRINITY_GG_40431_c8_g2_i5.p1	SPOB_a	PF14689.10	0.00042	21.1	16.7	63	4.5	0	10.6	13	0	0	13	13	11	0	Mcav_TRINITY_GG_40431_c8_g2~~Mcav_TRINITY_GG_40431_c8_g2_i5.p1 ORF type:5prime_partial len:1026 (-),score=208.87 Mcav_TRINITY_GG_40431_c8_g2_i5:1443-4520(-)
Mcav_TRINITY_GG_32812_c0_g1_i1.p1	TPR_14	PF13428.10	0.034	16.1	4.2	63	6	0.1	4.4	5	0	0	5	5	3	0	Mcav_TRINITY_GG_32812_c0_g1~~Mcav_TRINITY_GG_32812_c0_g1_i1.p1 ORF type:complete len:367 (+),score=54.30 Mcav_TRINITY_GG_32812_c0_g1_i1:279-1379(+)
Mcav_TRINITY_GG_11585_c0_g1_i1.p1	TPR_3	PF07720.16	2.9	9.4	11.3	63	5.1	0.1	5.9	7	0	0	7	7	4	0	Mcav_TRINITY_GG_11585_c0_g1~~Mcav_TRINITY_GG_11585_c0_g1_i1.p1 ORF type:complete len:946 (+),score=156.77 Mcav_TRINITY_GG_11585_c0_g1_i1:219-3056(+)
Mcav_TRINITY_GG_6695_c11_g1_i1.p1	TPR_4	PF07721.18	0.0038	18.9	0.2	63	5.8	0	5.2	5	0	0	5	5	3	0	Mcav_TRINITY_GG_6695_c11_g1~~Mcav_TRINITY_GG_6695_c11_g1_i1.p1 ORF type:complete len:594 (+),score=184.05 Mcav_TRINITY_GG_6695_c11_g1_i1:86-1867(+)
Mcav_TRINITY_GG_44820_c0_g1_i1.p1	TPR_7	PF13176.10	0.098	14	0	63	5.3	0	4.3	4	0	0	4	4	2	0	Mcav_TRINITY_GG_44820_c0_g1~~Mcav_TRINITY_GG_44820_c0_g1_i1.p1 ORF type:complete len:1565 (-),score=253.40 Mcav_TRINITY_GG_44820_c0_g1_i1:851-5434(-)
Mcav_TRINITY_GG_56276_c13_g1_i3.p1	Vta1_C	PF18097.5	0.01	16.7	12.3	63	4.5	0	6.2	7	0	0	7	7	7	0	Mcav_TRINITY_GG_56276_c13_g1~~Mcav_TRINITY_GG_56276_c13_g1_i3.p1 ORF type:internal len:288 (+),score=56.60 Mcav_TRINITY_GG_56276_c13_g1_i3:2-862(+)
Mcav_TRINITY_GG_12024_c6_g1_i1.p1	Y_Y_Y	PF07495.17	0.026	15.6	11.9	63	4.8	0	8.9	8	1	0	8	8	8	0	Mcav_TRINITY_GG_12024_c6_g1~~Mcav_TRINITY_GG_12024_c6_g1_i1.p1 ORF type:complete len:4923 (-),score=834.88 Mcav_TRINITY_GG_12024_c6_g1_i1:1587-16355(-)
Mcav_TRINITY_GG_36273_c0_g1_i2.p1	AAA_18	PF13238.10	0.47	12.2	0.4	62	5.4	0.4	2.8	2	0	0	2	2	2	0	Mcav_TRINITY_GG_36273_c0_g1~~Mcav_TRINITY_GG_36273_c0_g1_i2.p1 ORF type:complete len:1182 (-),score=114.70 Mcav_TRINITY_GG_36273_c0_g1_i2:2622-6059(-)
Mcav_TRINITY_GG_5247_c3_g1_i1.p1	ANAPC4_WD40	PF12894.11	0.0074	17.7	0	62	5.1	0	4.9	3	2	1	4	4	2	0	Mcav_TRINITY_GG_5247_c3_g1~~Mcav_TRINITY_GG_5247_c3_g1_i1.p1 ORF type:complete len:3106 (+),score=577.08 Mcav_TRINITY_GG_5247_c3_g1_i1:87-9404(+)
Mcav_TRINITY_GG_17664_c1_g1_i1.p1	BCNT	PF07572.16	4.1	8.8	7.6	62	5.1	0.2	4.5	5	0	0	5	5	5	0	Mcav_TRINITY_GG_17664_c1_g1~~Mcav_TRINITY_GG_17664_c1_g1_i1.p1 ORF type:complete len:1568 (+),score=320.20 Mcav_TRINITY_GG_17664_c1_g1_i1:117-4820(+)
Mcav_TRINITY_GG_9012_c2_g1_i1.p1	Big_4	PF07532.15	0.4	11.5	0.2	62	4.5	0	3.1	3	0	0	3	3	3	0	Mcav_TRINITY_GG_9012_c2_g1~~Mcav_TRINITY_GG_9012_c2_g1_i1.p1 ORF type:5prime_partial len:439 (+),score=69.32 Mcav_TRINITY_GG_9012_c2_g1_i1:1-1317(+)
Mcav_TRINITY_GG_42447_c0_g1_i1.p1	Chlam_PMP	PF02415.21	0.2	13.2	23.1	62	5.5	0.1	8	8	1	0	8	8	7	0	Mcav_TRINITY_GG_42447_c0_g1~~Mcav_TRINITY_GG_42447_c0_g1_i1.p1 ORF type:5prime_partial len:1200 (-),score=119.66 Mcav_TRINITY_GG_42447_c0_g1_i1:1834-5433(-)
Mcav_TRINITY_GG_14844_c0_g1_i1.p1	DUF2115	PF09888.13	5.4	8.7	12.8	62	5.3	8.7	2.9	1	1	1	2	2	2	0	Mcav_TRINITY_GG_14844_c0_g1~~Mcav_TRINITY_GG_14844_c0_g1_i1.p1 ORF type:5prime_partial len:267 (+),score=58.56 Mcav_TRINITY_GG_14844_c0_g1_i1:1-801(+)
Mcav_TRINITY_GG_28135_c0_g1_i1.p1	DUF3671	PF12420.12	7.1	7.2	6.4	62	4.2	6.4	2	1	1	0	1	1	1	0	Mcav_TRINITY_GG_28135_c0_g1~~Mcav_TRINITY_GG_28135_c0_g1_i1.p1 ORF type:3prime_partial len:244 (-),score=22.28 Mcav_TRINITY_GG_28135_c0_g1_i1:2-730(-)
Mcav_TRINITY_GG_58818_c1_g1_i1.p1	DUF4397	PF14344.10	0.015	17.1	7.3	62	5.4	0	8.2	10	0	0	10	10	10	0	Mcav_TRINITY_GG_58818_c1_g1~~Mcav_TRINITY_GG_58818_c1_g1_i1.p1 ORF type:5prime_partial len:2474 (-),score=524.57 Mcav_TRINITY_GG_58818_c1_g1_i1:1091-8512(-)
Mcav_TRINITY_GG_25772_c5_g1_i1.p1	DUF4500	PF14937.10	0.26	12.5	0	62	4.9	0	2.6	2	0	0	2	2	2	0	Mcav_TRINITY_GG_25772_c5_g1~~Mcav_TRINITY_GG_25772_c5_g1_i1.p1 ORF type:3prime_partial len:406 (-),score=37.73 Mcav_TRINITY_GG_25772_c5_g1_i1:2-1117(-)
Mcav_TRINITY_GG_6524_c20_g1_i2.p1	DUF4810	PF16068.9	0.07	14.9	0.2	62	5.4	0	3.2	3	0	0	3	3	3	0	Mcav_TRINITY_GG_6524_c20_g1~~Mcav_TRINITY_GG_6524_c20_g1_i2.p1 ORF type:internal len:326 (+),score=49.22 Mcav_TRINITY_GG_6524_c20_g1_i2:2-976(+)
Mcav_TRINITY_GG_45950_c17_g3_i8.p1	DUF4810	PF16068.9	0.092	14.5	2.9	62	5.4	0	3.2	2	1	1	3	3	3	0	Mcav_TRINITY_GG_45950_c17_g3~~Mcav_TRINITY_GG_45950_c17_g3_i8.p1 ORF type:internal len:173 (+),score=31.18 Mcav_TRINITY_GG_45950_c17_g3_i8:2-517(+)
Mcav_TRINITY_GG_38900_c0_g1_i1.p1	DUF5711	PF18975.4	0.053	14	0.1	62	3.9	0	3.6	2	1	1	3	3	3	0	Mcav_TRINITY_GG_38900_c0_g1~~Mcav_TRINITY_GG_38900_c0_g1_i1.p1 ORF type:5prime_partial len:265 (+),score=28.17 Mcav_TRINITY_GG_38900_c0_g1_i1:1-795(+)
Mcav_TRINITY_GG_19651_c5_g1_i1.p1	DUF6415	PF19979.3	6.1	8.9	6.8	62	5.7	0	4.4	4	1	0	4	4	4	0	Mcav_TRINITY_GG_19651_c5_g1~~Mcav_TRINITY_GG_19651_c5_g1_i1.p1 ORF type:complete len:1643 (-),score=291.29 Mcav_TRINITY_GG_19651_c5_g1_i1:1015-5871(-)
[truncated: 138,954 more rows]

## Sheet: melanin_orthogroups_sig
Orthogroup	melanin_correlation	melanin_p_value	Mcav_protein_seq	Gene_name	Gene_Description	Human_Gene_ID	Human_mRNA_ID	Human_Protein_ID	Human_Protein_pfam
[truncated: 103 more rows]

[truncated: 1 more sheets: summarized_prototypica_orthogro]
