# Supplementary material for: Structural and Evolutionary Relationships of Melanin Cascade Proteins in Cnidarian Innate Immunity
Source: Integr Comp Biol. 2024 Jul 18;64(5):1320–37. doi: 10.1093/icb/icae115 (PMC11579526; doi:10.1093/icb/icae115)
Supplement: icae115_Supplemental_Files [file icae115_supplemental_files.zip › icae115/supplemental_file_4.xlsx]

## Sheet: PO_candidate_sequences
Species	Sequence
Homo sapiens	>NP_000363.1 tyrosinase precursor [Homo sapiens] MLLAVLYCLLWSFQTSAGHFPRACVSSKNLMEKECCPPWSGDRSPCGQLSGRGSCQNILLSNAPLGPQFP FTGVDDRESWPSVFYNRTCQCSGNFMGFNCGNCKFGFWGPNCTERRLLVRRNIFDLSAPEKDKFFAYLTL AKHTISSDYVIPIGTYGQMKNGSTPMFNDINIYDLFVWMHYYVSMDALLGGSEIWRDIDFAHEAPAFLPW HRLFLLRWEQEIQKLTGDENFTIPYWDWRDAEKCDICTDEYMGGQHPTNPNLLSPASFFSSWQIVCSRLE EYNSHQSLCNGTPEGPLRRNPGNHDKSRTPRLPSSADVEFCLSLTQYESGSMDKAANFSFRNTLEG…
Mus musculus	>NP_035791.1 tyrosinase isoform 1 precursor [Mus musculus] MFLAVLYCLLWSFQISDGHFPRACASSKNLLAKECCPPWMGDGSPCGQLSGRGSCQDILLSSAPSGPQFP FKGVDDRESWPSVFYNRTCQCSGNFMGFNCGNCKFGFGGPNCTEKRVLIRRNIFDLSVSEKNKFFSYLTL AKHTISSVYVIPTGTYGQMNNGSTPMFNDINIYDLFVWMHYYVSRDTLLGGSEIWRDIDFAHEAPGFLPW HRLFLLLWEQEIRELTGDENFTVPYWDWRDAENCDICTDEYLGGRHPENPNLLSPASFFSSWQIICSRSE EYNSHQVLCDGTPEGPLLRNPGNHDKAKTPRLPSSADVEFCLSLTQYESGSMDRTA…
Hydra vulgaris	>XP_012564604.2 uncharacterized protein LOC101238600 [Hydra vulgaris] MCLYKHIVLLIILGITISAEAINGRQNVILISDVNPKISKIGRKVLSEIIYKLPLDRFRISAYSTNGYSQ QLYEFSSRSCLLHKLSVSKTRKRPLNETFTESLEEIIDFKNESSIIVVVTDKKLTTLEIELFTNIPAMLD NPTNVYVLQIGDNNKDFQINDVHFIHEKSVDNIISRLPFLEAKRQICVMNVNNKPLFDECQRLCDCINGR LVNCKRVRREFSSMSLDDRLLYINTLKEFSTNPKYVKLYEEYIDYHQKFFWSGLHGAAQFFPWHRSYMLV FENFLRTIDCRVTIPVWNWALFSKVVWKTTPSYHMWDNHGGFGGN…
Dendronephthya gigantea	>XP_028398038.1 uncharacterized protein LOC114521715 isoform X1 [Dendronephthya gigantea] MIWKIVYYNVLWISFILFGFEATSYSSSLKQDLEDISLYTAPSQNKIRNTKCNVRKEFTFMSIPERMRFI QTYKTITTKEPYVSRYQSLIFDHPLLAGHIHTKEQFFPWHRLMLRNVEKLLQEVDSRVTLPYWDWSLTHL SPWRTSTLDIWSAQPWGLGGNGDNVTGCVTNGPFSRDLWEIATGNGGRTCLKRRFNGILPGIMTIHRALR FEPANFTQFEDYIRNFIHDVIHWRISGTMGDKYGSRSPEFMLHHAFLDKIWSDFQAQSPEHKWVFFNKAD YNIYKTNILARNVVDNANILRARIC…
Stylophora pistillata	>XP_022782250.1 tyrosinase-like [Stylophora pistillata] MNHPVIVYIVVFALPWTKSQFPKVCTTLDSLRSKECCPIPKGFSQPCGKDGDRGKCQELDIRKWTIKYSH YQTFHKDDDRHEWPQALYNRTCKCNERFGGYDCSRCEFGFNGSNCNLKKPLKRKNFLKLSDDEKDRYMKY VNMSKHSVSEYVVTTSPYKEIIKTVLADRDPKDLFFDISVYDYFIWLHDYAARKTIFPLNVTREGVELAH EGQGFLTWHRLFLLVVERTLQEVSNDEEFALPYWDWTENVTHCDVCNEELLGVTDQVDGIVKGKYLDDWY VICTPELTNNETELCDPTKRKKSLKRSFNDFSMEFPSKSEVRFALRFADYSLPPHSKHS…
Pocillopora damicornis	>XP_027042604.1 uncharacterized protein LOC113670632 [Pocillopora damicornis] MIHTVNTSLHTFFTQMKKMKILIILFLVIKGTSAQSCKEGSVEHDHLGQRRTCRGGKWSAPCRVRREWNG MLPGERYRFISTLKKASTRSDYRNLVIRHTKQFSNIHNNRQFLPWHRWYLLQMENILRKVDPIVTVPYWD WSLWSGAPWLDKVMSTWSNAPWGLGSNGGRDGCVYNGPFGKRHFTLTSGGCLKRNFNGNPPDCIAVHKCL RILSNKFTDFEMTLRDTLHNNMHCRIGGRGGTMCSRQSANAPEFLLHHAFTDKLWSDWQKKGTRYKNAYF PGTIYLYGVSPRLRPLNLMDLSRQPGGVCVTYDDPPH…
Acropora digitifera	>XP_015755076.1 PREDICTED: tyrosinase-like [Acropora digitifera] MSRRITFICFVLYLIAVTLPLIEGQFPKVCVTLDSLKSKECCPIPKGFTEPCGSDGNRGTCQEVMIREWN STYSHYKPFQEKDERHDWPNALYHKICKCQSKFAGYDCSKCEFGYYGKSCTQRKIITRKNFAKLSAEKKN RYMKYINMSRYFESDYVVTSTPYEEINRTVQAGEDPTSLFHVVTNYDLFVWMHYYAARDTIHPNNKTDAA IDFAHDGQGFPTWHRLYMLAWERSLQEISGDDNFALPFWDWTSNKDECDRTICSEDLLGVTQQEDGVVKG KYFNDWYIICTAKQTNELKTMCNPTVKQPGLERSTKKEKDEKANTQGYTM…
Penaeus vannamei	>XP_027236657.1 hemocyanin-like [Penaeus vannamei] MKVLFLAVALLSASGLAEDNLAHKQQAINRLLYRVTEPLLSSFTDLKELATTWDPRAHVGHCKDGGAAVG RLMAELEQGQLREKRQWFSLFNPRQREEALMLIHVLLSCKDFHTFKGNAAFFRERMNEGEFVYALYVSVT HSKMTQEVILPPLYEVTPHLFTNSEVIRKAYEAKMLQTPGRFRMTFTGTLKNSEQRVAYFGEDIGMNSHH VHWHMDFPFWWDGEHIDRKGELFFWAHHQLTARFDSERLSNHLPIVDELHWGRPIDEGFAPHTVYKYGGE FPTRPDNLVFEDVAGVARVRDLVEIDERIRDSIARGFVYASNGSAISLRNERGIDILGDIIESS…
Ciona intestinalis	>XP_002123040.3 tyrosinase-like isoform X2 [Ciona intestinalis] MYLTVFTVYLFISVAYAQFPRRCTDSESLRARECCPTFTDDSKCGESSNRGICSPINTAPLDLTRNETIQ LLLDDRAFWPRAFYDRACRCYGNFDGLDCSSCKAGYQGDNCDVRSALRIRRNFTSMDKTDIQKFVTILDE SKRVTSKNYVILVTSYDRILAGEAPEFLNISVYNLFVWMHAYVSRDNLVFQDDVINRLFPDADITQENRA ELVRELLNENVNLDVTADVDYAHEGPAFLPWHRYYLLKWEQELRDVVANDVTFTIPYWDWRDNQDCDVCN DVMMGGNDADNVTLISQGSPISKWEIICSKGNDYIEGGSQCTGASEGPLLR…
Drosophila melanogaster	>NP_476812.1 prophenoloxidase 1 [Drosophila melanogaster] MTNTDLKALELMFQRPLEPAFTTRDSGKTVLELPDSFYTDRYRNDTEEVGNRFSKDVDLKIPIQELSNVP SLEFTKKIGLKNQFSLFNNRHREIASELITLFMSAPNLRQFVSLSVYTKDRVNPVLFQYAYAVAVAHRPD TREVPITNISQIFPSNFVEPSAFRDARQEASVIGESGARVHVDIPQNYTASDREDEQRLAYFREDIGVNS HHWHWHLVYPTTGPTEVVNKDRRGELFYYMHHQILARYNVERFCNNLKKVQPLNNLRVEVPEGYFPKILS STNNRTYPARVTNQKLRDVDRHDGRVEISDVERWRDRVLAAIDQGYVEDSSGNRIPL…
Drosophila melanogaster	>NP_524760.1 prophenoloxidase 3 [Drosophila melanogaster] MADKKNLLLLFDHPTEPVFMDKGGNGTVFDVPDSYVTDRYNQMCKKVQRRVSSASEKNVQVKEIAIPDLS CSMRLGRSEQFSIFLKSHRKMASHLIEIFTKMQTVDELQSVAVYARDRVNPVLFNYALSVALLHRPDTKD LELPAFAQTFPDRFIDSKMLRSMREESFVVERSAARLPVVSSVKYTASDLDVEHRLWYFREDLGVNLHHW HWHLVYPIEAPDRSIVDKDRRGELFYYMHQQIIARYNAERLSNHMARVQPFNNLDEPIAEGYFPKMDSLV ASRAYPPRFDNTRLSDVDRPNNQLRVGIDDMKRWRERIYEAIHQGYVLDTNNEKIVL…
Crassostrea gigas	>NP_001292221.1 tyrosinase precursor [Crassostrea gigas] MMPGLLFVSLCVGFLGLSLALLEPIPFPASLQECYEYRSYNMTPSFEAAHQIQQYCYRNFEYQQIASGKV WSGTNITIQGINYIDSLFRQIFREVEEMERQNKNGRRTKRQTIGRRYRREVRSPGAYQPFADCIVRLQNQ FVEDPSTGRNTYQTLAAFHSGQALRTAHGGPGFAPWHRIYLLLLETACGAPIPYWESGLDHDMEDPTASI LWSDDFFGNGNGVVTTGPFRSMRTILGGPIIRNYGTGEGALFTKTGYNAVLSRTRYDDISEPKQGAAYFF TLEGHHNGPHTWTGGHLARPNSAPYDPVFYMHHSYVDAVYEAFRQRQRQNGINPETDY…
Aedes aegypti	>XP_001650638.2 phenoloxidase 2 [Aedes aegypti] MASGSQKLLALLQRPLEPTFYPKDDGKTLIDLPENYLTDRYRPIGENLQSRFSDDAETRIPVRNVGIPSI AFAEAIPRRGGFSLFNEKHRKIAGDLIALFLNQPDVDTLMAVGSYARDRLNPMLFQYAMSVAIQSRPDTK DVNIPSLLQLFPDSFVDPTTFPKAREEGSVVQQVDRMVVNIEMNFTASDREEEQRLAFFREDIGVNLHHW HWHLVYPGDGPDQVVRKDRRGELFYYMHQQLIARYNVERFCARLGRVRPLTNLRVPLPEGYFPKIIRSVN NRAFPPRPQNQVLTDINRVDDDVIFTVTDLENWEKRIADSIDAGFVMGANGQRIPLTEETGTDILGN…
Anopheles gambiae	>XP_316323.3 phenoloxidase 8-like [Anopheles gambiae] MTDANNILALLQRPLEPTFLPKDDGKTVIDLPDEFLTDRYRPIGAELQSRFSSDAEQRIPVRSVAMPDLS FANGIDRRGAFSLFAPKHRDAAAALINLFLQQPDFATLMSVATYCRDRLNPVLFQYSLAVAVQHREDTKD VNIPSIVSLFPDQFVDPAVFPKLREEGAAVQQENRMVIDIPPNYTASDREDEQRMAYFREDIGVNMHHWH WHLVYPGDGPDEVVRKDRRGELFFYMHSQLIARYNADRFCAKLKKVRNLTNYREPIVEGYYPKMIRSSNN RSYPARAANTTLQDVDRVDNGTTVSVNDLERWRDRIHEAIDQGFVLDKSGNRIMLDEQRGI…
Nematostella vectensis	>XP_032218868.1 tyrosinase isoform X1 [Nematostella vectensis] MSLKFKLKLELLRMELKGWVYVSLMVLLFQNGFCADKNDPGLHVNCSSGVRVYDECMRRCKCTAEGNMVD CYRVRKDFESMSIPERRLYIQTLKKASSVEPYKSEYDRITKYHSDLFNQVHILEYFFPWHRWYLLLFENL LRKIDCRVTVPYWDWSRAVGAGRLWRGSYLHDVWSPGPHGIGGNGEGSKRIVTNGPLRKDSWELPAWHEQ PWLSREFNDCYKERLPNSHEVRDLLCMPREKFVKFEDTVRDVMHNDFHNAIGGVMSLDASANAPEFWFHH GYIDKVWSDWQKRGKDFKYQYYHTVRSDLPGAGIHGTELVDLSGQPGKVKVV…
Mizuhopecten yessoensis	>XP_021339183.1 putative tyrosinase-like protein tyr-1 [Mizuhopecten yessoensis] MPSLYHVLFLLLAVFPLCHFQTSTRARSLALNPEFVRWINTLFYLPPEGQLRYRKEYRLLTDQERGDFHR ALLMLKEDRSVQPNKYDALASLHHLNTANGAHGGPNFLGWHRVYIVLVENACREKVPNVTIPYWDNTLDQ DLADATRSITWSPLFLGNGNGVVENGPFRNWGTPYGLLRRNIGSERTLMTSTNINNVLRRRWLWQITHPS GQDNSNLELLHNNVHVWIGEQMSRIESSSYDPAFFVHHAYVDCIWEEFRNRQRRMGINPARDFPRIVGEN EQLPLVPMGLGRLLVIDGINDIFTRRIYRCQARP…
Amphimedon queenslandica	>XP_019858846.1 PREDICTED: tyrosinase family protein asqI-like [Amphimedon queenslandica] MDSQARVQVQAQIRNLFQNKPAHGHGVSPSFRDFHPTSGIELQKMMLKLVQAASEAAAVAFRSLVSQPSE AKKQTLEAAIEVAEAAIKDRVNPHLVKMAMGIFLTHSKEAQYLGVVAPSLKEHLEFAMPAVIPIEKAVVP EADVTPTLPDSNPTTADTLRAIETLSYWREDYDLNDHHYHWHLVYPWSGISTIKEKKIHRTIDRQGELFL YMHSQMLARYNAERLSWSDIGLVDPWSYDEVVEPSYTPPPGLRDEYGARPPLQGWLEQHSPYMPDKLATV SKDTMIFWRNNINKGIIQGYFYTKK…
Montastraea cavernosa	>Mcav_TRINITY_GG_20672_c1_g1_i1.p1 Tyrosinase Predicted MCAV HMMER MILTTEIPRFWHLLWCSSKVDVRLFVYTNKMLVAQNWFVVVLLFSWNISEAGEQGKIMEC QGEKTPANCREGSYALNKCDERCECRDGKLINCYRVRKDFIKMGINQRRRFLQAYKMAST HPAFKGGYHRLVAFHIATPNELLHSSPFIFLPWHRWFLVEFENLLRRIDCRVTLPYWNWS RVADRWWSGTGNEDFWSPGDHGLGGDGNPSEYHCVEDGPFRKDKWRLLEITGGGCLTRNF SYVSLTGNPEHLLRTLALPVEMFLAFEETVREIYHNDIHHVVGGTMFTTTASNAPEVIPH HSFLDKIWLQWQKKGDDYKYVYFPSIP…

## Sheet: PO_candiate_domains
target_name	query_name	accession	E_value	score	bias	E_value	score	bias	exp	reg	clu	onv	env	dom	rep	inc	description_of_target
XP_002123040.3	Acp26Ab	PF05777.16	0.00031	11.7	4.1	0.0037	8.3	0.9	2.5	2	0	0	2	2	2	0	tyrosinase-like isoform X2 [Ciona intestinalis]
XP_015755076.1	EGF_2	PF07974.17	0.7	0.7	18.7	0.026	5.3	2.6	3.4	3	0	0	3	3	3	0	PREDICTED: tyrosinase-like [Acropora digitifera]
XP_002123040.3	FeoB_associated	PF12669.11	1.9	-0.8	21	0.02	5.5	10.5	2.6	2	0	0	2	2	2	0	tyrosinase-like isoform X2 [Ciona intestinalis]
NP_524760.1	Hemocyanin_C	PF03723.18	4.3e-85	275.2	0	9.4e-85	274.1	0	1.6	1	0	0	1	1	1	1	prophenoloxidase 3 [Drosophila melanogaster]
XP_316323.3	Hemocyanin_C	PF03723.18	4.3e-84	271.9	0	8.5e-84	271	0	1.5	2	0	0	2	2	2	1	phenoloxidase 8-like [Anopheles gambiae]
XP_001650638.2	Hemocyanin_C	PF03723.18	8.2e-83	267.7	0	1.5e-82	266.8	0	1.4	2	0	0	2	2	2	1	phenoloxidase 2 [Aedes aegypti]
NP_476812.1	Hemocyanin_C	PF03723.18	3.9e-82	265.5	0	5.6e-82	265	0	1.2	1	0	0	1	1	1	1	prophenoloxidase 1 [Drosophila melanogaster]
XP_027236657.1	Hemocyanin_C	PF03723.18	2.3e-70	227	0	1.1e-69	224.8	0	1.9	2	0	0	2	2	2	1	hemocyanin-like [Penaeus vannamei]
XP_019858846.1	Hemocyanin_C	PF03723.18	1.9e-24	76.5	0.4	2.2e-23	73.1	0.4	2.1	1	1	0	1	1	1	1	PREDICTED: tyrosinase family protein asqI-like [Amphimedon queenslandica]
NP_524760.1	Hemocyanin_M	PF00372.23	6.2e-89	287.9	0.9	9.8e-89	287.3	0.9	1.3	1	0	0	1	1	1	1	prophenoloxidase 3 [Drosophila melanogaster]
NP_476812.1	Hemocyanin_M	PF00372.23	6e-88	284.7	0.3	8.7e-88	284.2	0.3	1.2	1	0	0	1	1	1	1	prophenoloxidase 1 [Drosophila melanogaster]
XP_001650638.2	Hemocyanin_M	PF00372.23	2e-83	269.9	0	2.9e-83	269.4	0	1.2	1	0	0	1	1	1	1	phenoloxidase 2 [Aedes aegypti]
XP_316323.3	Hemocyanin_M	PF00372.23	4.4e-83	268.7	0.2	6.2e-83	268.3	0.2	1.2	1	0	0	1	1	1	1	phenoloxidase 8-like [Anopheles gambiae]
XP_027236657.1	Hemocyanin_M	PF00372.23	6.7e-80	258.3	0	9.5e-80	257.8	0	1.2	1	0	0	1	1	1	1	hemocyanin-like [Penaeus vannamei]
XP_019858846.1	Hemocyanin_M	PF00372.23	1.1e-40	129.8	0.1	2e-40	128.9	0.1	1.5	1	0	0	1	1	1	1	PREDICTED: tyrosinase family protein asqI-like [Amphimedon queenslandica]
NP_476812.1	Hemocyanin_N	PF03722.18	3.5e-31	98.7	0	8.3e-31	97.5	0	1.6	1	0	0	1	1	1	1	prophenoloxidase 1 [Drosophila melanogaster]
NP_524760.1	Hemocyanin_N	PF03722.18	3.4e-28	89.1	0	7.7e-28	87.9	0	1.6	1	0	0	1	1	1	1	prophenoloxidase 3 [Drosophila melanogaster]
XP_316323.3	Hemocyanin_N	PF03722.18	2.9e-27	86	0	6.8e-27	84.9	0	1.6	1	0	0	1	1	1	1	phenoloxidase 8-like [Anopheles gambiae]
XP_027236657.1	Hemocyanin_N	PF03722.18	4.2e-26	82.3	0.5	1.2e-25	80.8	0	2	2	0	0	2	2	2	1	hemocyanin-like [Penaeus vannamei]
XP_001650638.2	Hemocyanin_N	PF03722.18	1.8e-25	80.3	0	5.3e-25	78.8	0	1.8	2	0	0	2	2	2	1	phenoloxidase 2 [Aedes aegypti]
NP_000363.1	Laminin_EGF	PF00053.28	1.6e-06	18.5	3.3	1.6e-06	18.5	3.3	2.9	3	0	0	3	3	3	2	tyrosinase precursor [Homo sapiens]
XP_015755076.1	Laminin_EGF	PF00053.28	8.2e-06	16.3	7.6	2.7e-05	14.6	7.6	2	1	1	0	1	1	1	1	PREDICTED: tyrosinase-like [Acropora digitifera]
XP_002123040.3	Laminin_EGF	PF00053.28	1.5e-05	15.5	2.8	1.5e-05	15.5	2.8	3.5	4	0	0	4	4	4	0	tyrosinase-like isoform X2 [Ciona intestinalis]
XP_022782250.1	Laminin_EGF	PF00053.28	2e-05	15.1	9	4.5e-05	13.9	5.4	2.8	2	0	0	2	2	2	0	tyrosinase-like [Stylophora pistillata]
NP_035791.1	Laminin_EGF	PF00053.28	0.0015	9	16	4.7e-05	13.8	3.7	2.8	3	0	0	3	3	3	0	tyrosinase isoform 1 precursor [Mus musculus]
NP_035791.1	LapA_dom	PF06305.15	2.6e-05	14.4	0.1	5e-05	13.5	0.1	1.4	1	0	0	1	1	1	0	tyrosinase isoform 1 precursor [Mus musculus]
NP_000363.1	LapA_dom	PF06305.15	5e-05	13.5	0.1	0.00011	12.5	0.1	1.5	1	0	0	1	1	1	0	tyrosinase precursor [Homo sapiens]
NP_000363.1	Nup188_SH3-like	PF21094.1	5.4e-05	13.3	0	0.00023	11.2	0	2	2	0	0	2	2	2	0	tyrosinase precursor [Homo sapiens]
NP_035791.1	Nup188_SH3-like	PF21094.1	9.7e-05	12.5	0	0.00023	11.2	0	1.7	1	0	0	1	1	1	0	tyrosinase isoform 1 precursor [Mus musculus]
NP_001292221.1	TIL	PF01826.21	0.0081	6.7	7.5	0.024	5.2	0.8	2.4	2	0	0	2	2	2	0	tyrosinase precursor [Crassostrea gigas]
NP_000363.1	Tyrosinase	PF00264.24	2.8e-46	148.8	1.3	4e-46	148.3	1.3	1.2	1	0	0	1	1	1	1	tyrosinase precursor [Homo sapiens]
NP_035791.1	Tyrosinase	PF00264.24	6.7e-46	147.5	0.4	9.8e-46	147	0.4	1.2	1	0	0	1	1	1	1	tyrosinase isoform 1 precursor [Mus musculus]
XP_002123040.3	Tyrosinase	PF00264.24	1e-45	146.9	0.1	1.6e-45	146.3	0.1	1.3	1	0	0	1	1	1	1	tyrosinase-like isoform X2 [Ciona intestinalis]
XP_015755076.1	Tyrosinase	PF00264.24	2.6e-45	145.6	2.4	2.6e-45	145.6	2.4	2	2	0	0	2	2	2	1	PREDICTED: tyrosinase-like [Acropora digitifera]
XP_022782250.1	Tyrosinase	PF00264.24	1.4e-44	143.3	1.5	2.3e-44	142.5	0.2	1.8	2	0	0	2	2	2	1	tyrosinase-like [Stylophora pistillata]
XP_032218868.1	Tyrosinase	PF00264.24	2.5e-40	129.3	6.4	3.8e-40	128.7	6.4	1.3	1	0	0	1	1	1	1	tyrosinase isoform X1 [Nematostella vectensis]
XP_021339183.1	Tyrosinase	PF00264.24	4.4e-40	128.5	2	3.7e-38	122.2	2	2.2	1	1	0	1	1	1	1	putative tyrosinase-like protein tyr-1 [Mizuhopecten yessoensis]
XP_027042604.1	Tyrosinase	PF00264.24	2e-36	116.5	5.5	2.7e-35	112.9	5.5	2.2	1	1	0	1	1	1	1	uncharacterized protein LOC113670632 [Pocillopora damicornis]
XP_012564604.2	Tyrosinase	PF00264.24	3.3e-31	99.5	8	6.3e-31	98.6	8	1.4	1	0	0	1	1	1	1	uncharacterized protein LOC101238600 [Hydra vulgaris]
NP_001292221.1	Tyrosinase	PF00264.24	7e-31	98.5	1	1.1e-29	94.6	0.3	2.7	2	1	0	2	2	2	1	tyrosinase precursor [Crassostrea gigas]
Mcav_TRINITY_GG_20672_c1_g1_i1.p1	Tyrosinase	PF00264.24	3.9e-29	92.7	6.4	3.4e-28	89.7	6.4	2	1	1	0	1	1	1	1	Tyrosinase Predicted MCAV HMMER
XP_028398038.1	Tyrosinase	PF00264.24	1.2e-28	91.1	4.6	4.1e-28	89.4	4.3	2	1	1	0	1	1	1	1	uncharacterized protein LOC114521715 isoform X1 [Dendronephthya gigantea]
NP_476812.1	Tyrosinase	PF00264.24	7.3e-12	36.3	0	1.5e-11	35.2	0	1.6	1	0	0	1	1	1	1	prophenoloxidase 1 [Drosophila melanogaster]
XP_316323.3	Tyrosinase	PF00264.24	1.3e-11	35.5	0	2.3e-11	34.7	0	1.4	1	0	0	1	1	1	1	phenoloxidase 8-like [Anopheles gambiae]
NP_524760.1	Tyrosinase	PF00264.24	3.8e-11	34	1	6.3e-11	33.2	1	1.4	1	0	0	1	1	1	1	prophenoloxidase 3 [Drosophila melanogaster]
XP_019858846.1	Tyrosinase	PF00264.24	1.8e-09	28.4	0.2	3.4e-09	27.6	0.2	1.4	1	0	0	1	1	1	1	PREDICTED: tyrosinase family protein asqI-like [Amphimedon queenslandica]
XP_001650638.2	Tyrosinase	PF00264.24	2.4e-09	28.1	0	5.1e-09	27	0	1.6	1	0	0	1	1	1	1	phenoloxidase 2 [Aedes aegypti]
XP_027236657.1	Tyrosinase	PF00264.24	6.9e-09	26.6	1.8	7.6e-09	26.4	0	2	2	0	0	2	2	2	1	hemocyanin-like [Penaeus vannamei]
